# Supplementary material for: Robust noninvasive detection of hyperglycemia in mouse models of metabolic dysregulation using the novel Urination Index biomarker
Source: Lab Anim (NY). 2025 Nov 21;54(12):379–89. doi: 10.1038/s41684-025-01648-8 (PMC12657215; doi:10.1038/s41684-025-01648-8)
Supplement: Supplementary file 3 — Statistical source data. [file 41684_2025_1648_MOESM3_ESM.xlsx]

## Sheet: Fig_S1_a
Day	Cumulative Urination	Incremental Urination	BG (mM) - C1-1	BG (mM) - C1-2	Food Intake (kcal/day)	Water Intake (ml/day)
1	0.3625	0.3625
2	0.3683	0.0058
3	0.6784	0.31
4	1.0738	0.3954
5	0.4501	-0.624
6	-0.06	-0.51
7	-0.127	-0.067
8	-0.053	0.0733			11.024	4.7167
9	1.2388	1.2922
10	1.3863	0.1476
11	1.033	-0.353
12	0.3392	-0.694	6.882	7.7145	11.172	4.7125
13	0.1054	-0.234
14	0.0068	-0.099
15	0.2182	0.2114	5.55	7.8255	10.701	5.4
16	0.426	0.2077
17	0.4646	0.0387
18	0.1496	-0.315
19	-0.032	-0.182	6.438	7.215	11.091	4.8625
20	0.2759	0.3082
21	0.7466	0.4707
22	0.3901	-0.356	8.1585	8.991	11.723	4.4333
23	1.013	0.6229
24	1.7624	0.7494
25	2.607	0.8445
26	3.1178	0.5109	7.2705	9.99	11.253	4.4
27	3.6666	0.5487
28	4.0547	0.3881
29	3.4798	-0.575	7.659	8.0475	11.508	4.3333
30	3.6101	0.1303
31	4.2972	0.6871
32	4.1954	-0.102
33	3.4477	-0.748	7.7145	7.7145	11.454	4.3375
34	3.74	0.2923
35	4.0269	0.2869
36	2.7809	-1.246	6.882	6.327	12.906	4.8833
37	2.7523	-0.029
38	2.5163	-0.236
39	2.8516	0.3353
40	4.5437	1.6921	6.549	7.437	12.301	4.9
41	5.2843	0.7406
42	6.4461	1.1618
43	6.0251	-0.421	8.436	8.3805	12.261	5.2
44	6.6524	0.6272
45	6.9044	0.2521
46	7.5937	0.6892
47	8.6727	1.0791	8.2695	8.2695	11.898	4.6875
48	10.146	1.4737
49	10.299	0.1527
50	9.5049	-0.794	8.2704	8.4369	12.584	4.6
51	9.6344	0.1294
52	10.155	0.5211
53	10.276	0.1203
54	10.276	-0.0002	6.5497	8.4369	12.503	7.9375

## Sheet: Fig_S1_b
Day	Cumulative Urination	Incremental Urination	BG (mM) - C4-1	BG (mM) - C4-2	Food Intake (kcal/day)	Water Intake (ml/day)
1	0.8278	0.8278
2	0.758	-0.07
3	0.8945	0.1365
4	0.9395	0.045
5	0.977	0.0374
6	0.1349	-0.842
7	-0.074	-0.209
8	0.1807	0.2551			13.068	4.2333
9	1.4332	1.2525
10	1.4758	0.0426
11	0.6562	-0.82
12	-1.368	-2.024	6.2715	6.0495	13.108	4.4625
13	-0.039	1.3291
14	0.111	0.15
15	0.2546	0.1435	7.881	6.8265	12.53	5.7667
16	0.6659	0.4113
17	0.1706	-0.495
18	0.3445	0.1739
19	1.025	0.6805	6.7155	6.771	12.745	4.8125
20	1.3414	0.3164
21	1.5264	0.185
22	1.2417	-0.285	6.993	7.1595	12.96	3.95
23	1.375	0.1333
24	1.67	0.2951
25	2.3248	0.6547
26	0.5912	-1.734	6.771	6.882	11.858	4.35
27	0.4482	-0.143
28	-0.051	-0.5
29	0.4329	0.4844	6.66	6.216	11.669	4.15
30	-0.207	-0.64
31	0.7871	0.9944
32	0.9343	0.1472
33	1.7415	0.8072	6.66	6.216	11.535	4.0625
34	1.1789	-0.563
35	1.5131	0.3342
36	1.9905	0.4774	6.771	6.9375	12.422	4.2333
37	2.2649	0.2744
38	2.6481	0.3832
39	3.2467	0.5986
40	3.4559	0.2092	6.549	6.7155	12.019	4.5375
41	5.5885	2.1325
42	5.726	0.1376
43	5.6975	-0.029	7.659	6.9375	12.261	4.6333
44	5.9583	0.2609
45	6.1633	0.205
46	7.2963	1.133
47	9.1814	1.885	7.548	5.994	12.18	4.35
48	9.3685	0.1871
49	10.307	0.939
50	9.1182	-1.189	7.4378	9.8801	12.53	4.6667
51	10.53	1.4119
52	10.326	-0.204
53	11.437	1.1113
54	13.193	1.7553	7.2713	7.1603	13.148	4.675

## Sheet: Fig_S1_c
Day	Cumulative Urination	Incremental Urination	BG (mM) - C5-1	BG (mM) - C5-2	Food Intake (kcal/day)	Water Intake (ml/day)
1	-0.045	-0.045
2	-0.373	-0.328
3	-0.265	0.1086
4	-0.144	0.1203
5	0.2563	0.4006
6	0.126	-0.13
7	-0.481	-0.607
8	-0.439	0.0423			12.422	4.35
9	0.1362	0.575
10	-0.172	-0.308
11	0.2447	0.4164
12	1.0805	0.8357	5.2725	6.771	11.535	4.2125
13	2.0406	0.9601
14	2.2705	0.2299
15	1.8082	-0.462	9.7125	7.8255	11.132	5.2
16	1.2756	-0.533
17	0.1201	-1.156
18	0.6162	0.4961
19	1.5763	0.9601	8.436	7.0485	11.293	4.55
20	1.3721	-0.204
21	1.5847	0.2126
22	1.3704	-0.214	6.6045	5.9385	11.885	4.3333
23	1.429	0.0586
24	1.6724	0.2434
25	1.674	0.0016
26	3.411	1.737	9.6015	5.9385	11.293	4.2
27	3.257	-0.154
28	3.5218	0.2648
29	4.1654	0.6436	7.326	6.8265	11.562	4.4833
30	4.3897	0.2243
31	4.8584	0.4688
32	4.917	0.0585
33	5.7887	0.8717	5.439	6.882	11.374	4.0875
34	5.8195	0.0308
35	6.1126	0.293
36	5.7545	-0.358	7.659	6.7155	12.691	4.5667
37	4.5816	-1.173
38	4.6353	0.0536
39	4.8094	0.1742
40	6.2013	1.3919	6.3825	6.993	11.051	4.2875
41	8.6868	2.4855
42	8.7162	0.0294
43	9.3333	0.6171	8.3805	9.0465	11.669	4.7667
44	11.147	1.8137
45	10.548	-0.599
46	11.144	0.5964
47	12.195	1.0505	6.8265	9.324	11.979	4.25
48	13.628	1.433
49	14.015	0.3876
50	13.923	-0.092	7.6044	7.7154	11.669	4.4333
51	15.576	1.6524
52	15.94	0.3647
53	16.695	0.7548
54	18.091	1.3962	5.6061	6.7163	12.543	4.5

## Sheet: Fig_S1_d
Day	Cumulative Urination	Incremental Urination	BG (mM) - C2-1	BG (mM) - C2-2	Food Intake (kcal/day)	Water Intake (ml/day)
1	0.8978	0.8978
2	0.3846	-0.513
3	-0.393	-0.777
4	-0.461	-0.069
5	0.0876	0.549
6	0.191	0.1034
7	0.2352	0.0442
8	0.8078	0.5725			10.809	4.6167
9	2.0764	1.2687
10	2.221	0.1445
11	2.4746	0.2536
12	2.5024	0.0278	7.3815	6.882	11.051	5.0375
13	4.0591	1.5567
14	3.1952	-0.864
15	3.6784	0.4832	6.66	7.1595	10.809	5.5667
16	3.5707	-0.108
17	2.3802	-1.19
18	2.6801	0.2999
19	3.6501	0.97	6.7155	6.3825	10.446	5.025
20	4.3244	0.6743
21	4.2421	-0.082
22	4.2014	-0.041	8.436	6.105	10.809	4.2667
23	4.0516	-0.15
24	4.5797	0.5281
25	4.9168	0.3371
26	5.6	0.6832	7.3815	6.993	10.325	4.475
27	5.9794	0.3794
28	6.1873	0.2079
29	5.8679	-0.319	6.438	5.883	10.755	4.6333
30	5.7552	-0.113
31	6.1445	0.3893
32	6.1634	0.0189
33	6.5897	0.4262	7.215	6.549	11.253	4.7375
34	4.558	-2.032
35	4.7575	0.1996
36	6.6583	1.9008	8.325	6.6045	11.938	5.0167
37	6.7913	0.133
38	7.0597	0.2684
39	7.9919	0.9322
40	10.062	2.0704	6.105	6.0495	11.132	5.0125
41	10.241	0.1783
42	10.915	0.674
43	10.617	-0.298	7.4925	6.8265	11.992	5.35
44	11.231	0.6142
45	11.226	-0.005
46	11.635	0.4088
47	13.522	1.8872	7.8255	7.437	11.253	4.7875
48	13.646	0.1239
49	14.27	0.6238
50	13.723	-0.547	7.8819	7.9929	11.562	5.0833
51	13.979	0.2562
52	13.429	-0.55
53	14.936	1.5066
54	16.602	1.6665	6.1057	6.5497	12.342	5.2125

## Sheet: Fig_S1_e
Day	Cumulative Urination	Incremental Urination	BG (mM) - C6-1	BG (mM) - C6-2	Food Intake (kcal/day)	Water Intake (ml/day)
1	1.2213	1.2213
2	1.7627	0.5414
3	0.7515	-1.011
4	1.1685	0.417
5	0.562	-0.607
6	0.5241	-0.038
7	0.6727	0.1486
8	0.5777	-0.095			12.207	4.2
9	1.4777	0.9
10	2.9077	1.43
11	2.6345	-0.273
12	3.0787	0.4443	7.659	6.8265	12.1	4.575
13	3.9067	0.828
14	4.3287	0.422
15	4.3538	0.0251	7.326	7.881	11.777	5.4333
16	4.6946	0.3408
17	4.8495	0.1548
18	4.3047	-0.545
19	4.8216	0.5169	6.105	7.881	12.18	4.95
20	5.5083	0.6867
21	5.7445	0.2362
22	6.0886	0.3441	5.9385	7.6035	12.369	4.4667
23	6.7309	0.6423
24	6.718	-0.013
25	7.058	0.34
26	7.6021	0.5441	6.882	7.881	11.938	4.475
27	8.6504	1.0483
28	8.8113	0.161
29	9.0913	0.28	5.8275	8.214	12.261	4.4667
30	9.7841	0.6927
31	9.5427	-0.241
32	9.9725	0.4297
33	10.531	0.5587	8.4915	8.436	12.059	4.375
34	11.62	1.0891
35	11.662	0.0422
36	12.815	1.1528	6.66	5.661	13.552	4.8
37	13.142	0.3265
38	12.863	-0.279
39	12.672	-0.191
40	14.431	1.7589	6.2715	6.6045	11.938	4.675
41	14.612	0.1811
42	15.518	0.9055
43	15.936	0.4185	8.769	7.0485	13.014	4.8667
44	16.329	0.393
45	16.809	0.4802
46	16.144	-0.665
47	18.65	2.5059	6.216	6.549	12.18	4.25
48	19.825	1.1753
49	20.263	0.4381
50	19.653	-0.61	7.8264	6.7163	12.476	4.6333
51	21.264	1.6113
52	22.241	0.9771
53	22.044	-0.198
54	23.682	1.6378	6.4387	7.9929	12.664	4.7125

## Sheet: Fig_S1_f
Day	Cumulative Urination	Incremental Urination	BG (mM) - C3-1	BG (mM) - C3-2	Food Intake (kcal/day)	Water Intake (ml/day)
1	0.8994	0.8994
2	0.421	-0.478
3	0.6094	0.1884
4	0.6028	-0.007
5	0.1751	-0.428
6	0.1013	-0.074
7	-0.414	-0.516
8	-0.044	0.3698			12.476	4.7333
9	1.7301	1.7746
10	0.9642	-0.766
11	1.2545	0.2903
12	1.892	0.6375	7.215	6.438	12.705	5.175
13	3.8354	1.9434
14	5.3966	1.5612
15	4.6403	-0.756	8.88	8.7135	12.637	6.55
16	5.9117	1.2714
17	5.1016	-0.81
18	5.6833	0.5817
19	7.4733	1.7899	6.993	7.548	12.906	6.4375
20	8.5932	1.1199
21	8.8047	0.2115
22	8.8914	0.0867	7.4925	6.549	13.39	5.7167
23	9.8136	0.9222
24	11.136	1.3226
25	11.134	-0.002
26	12.463	1.3295	9.4905	8.325	13.229	5.9625
27	11.98	-0.483
28	12.957	0.9765
29	11.571	-1.386	9.213	7.8255	13.014	6.0833
30	11.69	0.1198
31	12.216	0.5256
32	13.238	1.0219
33	13.945	0.7066	6.7155	7.326	13.915	5.65
34	13.65	-0.294
35	13.828	0.1777
36	14.936	1.1079	6.216	6.105	14.466	5.5167
37	15.026	0.0901
38	15.936	0.91
39	15.93	-0.006
40	17.703	1.7728	6.2715	6.9375	14.56	5.7625
41	17.146	-0.557
42	17.719	0.5732
43	18.084	0.3648	9.1575	8.6025	13.928	5.7
44	19.303	1.219
45	19.217	-0.086
46	19.827	0.6109
47	23.237	3.4097	7.0485	7.8255	14.076	5.325
48	23.689	0.452
49	24.188	0.4986
50	23.968	-0.22	8.77	9.7136	14.52	5.2833
51	26.684	2.716
52	27.345	0.6606
53	27.608	0.2632
54	27.684	0.0758	6.1612	5.8282	14.963	5.975

## Sheet: Fig_S1_g
Day	Cumulative Urination	Incremental Urination	BG (mM) - S13-1	BG (mM) - S13-2	Food Intake (kcal/day)	Water Intake (ml/day)
1	0.7942	0.7942
2	1.3262	0.532
3	0.6999	-0.626
4	1.2833	0.5834
5	2.1513	0.868
6	2.856	0.7047
7	2.876	0.0201
8	2.1764	-0.7			12.476	6.5
9	4.5273	2.3509
10	4.4308	-0.096
11	5.783	1.3522
12	8.7436	2.9606	7.659	6.3825	12.059	3.5875
13	6.9307	-1.813
14	6.6639	-0.267
15	9.3167	2.6528	6.66	7.437	10.809	5.9667
16	10.319	1.0021
17	11.794	1.4749
18	16.47	4.676
19	15.895	-0.575	6.66	5.439	10.809	7.6875
20	18.711	2.8155
21	19.595	0.8842
22	22.101	2.5059	6.2715	6.105	13.068	7.4833
23	25.791	3.6905
24	29.557	3.7655
25	32.4	2.8431
26	31.51	-0.89	8.3805	6.549	13.148	7.725
27	35.005	3.4947
28	37.818	2.8129
29	39.256	1.4379	12.21	10.545	12.422	7.7833
30	42.055	2.7994
31	44.287	2.2319
32	47.07	2.7826
33	50.308	3.2387	7.548	6.993	12.745	7.3375
34	52.963	2.6542
35	56.092	3.1294
36	58.948	2.8555	7.2705	7.8255	13.605	7.6833
37	62.554	3.6061
38	64.183	1.6288
39	65.294	1.1114
40	70.849	5.5547	14.208	11.045	13.35	7.65
41	72.521	1.6719
42	74.871	2.3508
43	77.333	2.4618	14.541	11.378	13.068	7.5
44	80.715	3.382
45	85.252	4.5371
46	87.397	2.1448
47	90.569	3.1719	6.771	7.3815	13.027	7.375
48	93.458	2.8889
49	94.524	1.0659
50	93.524	-1	11.601	8.1039	12.691	6.95
51	97.983	4.459
52	99.175	1.1918
53	102.18	3.0052
54	103.35	1.1726	7.7709	6.5497	14.479	7.25

## Sheet: Fig_S1_h
Day	Cumulative Urination	Incremental Urination	BG (mM) - S10-1	BG (mM) - S10-2	Food Intake (kcal/day)	Water Intake (ml/day)
1	0.5406	0.5406
2	0.7173	0.1767
3	0.8239	0.1066
4	1.1547	0.3308
5	0.3589	-0.796
6	0.1755	-0.183
7	0.2977	0.1222
8	0.3965	0.0988			12.261	4.0667
9	1.3431	0.9466
10	1.268	-0.075
11	1.4568	0.1887
12	2.4186	0.9618	6.216	6.993	12.221	4.2375
13	2.4256	0.007
14	2.4586	0.033
15	3.3662	0.9076	7.3815	9.546	11.185	6.4
16	2.7507	-0.616
17	3.2645	0.5138
18	2.8906	-0.374
19	6.5798	3.6892	6.9375	7.4925	11.737	8.025
20	9.3636	2.7838
21	14.136	4.7724
22	17.593	3.4566	8.8245	12.432	14.036	9.0167
23	22.638	5.0458
24	27.306	4.6679
25	29.247	1.9408
26	32.685	3.4376	13.098	9.768	14.6	10.875
27	37.085	4.4001
28	42.587	5.502
29	45.513	2.9263	12.377	11.267	15.111	11.333
30	53.871	8.3577
31	58.577	4.7058
32	62.243	3.6663
33	65.529	3.286	13.265	11.267	15.972	12.013
34	73.602	8.0735
35	76.279	2.6765
36	82.638	6.3587	13.32	11.045	16.94	12.15
37	88.984	6.3461
38	94.567	5.5834
39	99.106	4.5391
40	100.31	1.2063	12.21	16.817	14.762	11.788
41	105.82	5.5049
42	109.96	4.1416
43	113.21	3.2469	27.972	14.93	14.842	11.55
44	121.47	8.2675
45	125.09	3.6142
46	127.57	2.4786
47	131.28	3.7094	22.7	10.989	14.802	11.6
48	137.65	6.3726
49	142.3	4.6469
50	142.61	0.3122	24.867	13.377	15.111	11.467
51	147.31	4.7008
52	153.12	5.8088
53	151.59	-1.524
54	155.9	4.3038	13.71	9.214	14.721	10.375

## Sheet: Fig_S1_i
Day	Cumulative Urination	Incremental Urination	BG (mM) - S7-1	BG (mM) - S7-2	Food Intake (kcal/day)	Water Intake (ml/day)
1	0.3577	0.3577
2	0.2976	-0.06
3	0.4907	0.1932
4	0.391	-0.1
5	2.0273	1.6363
6	1.7294	-0.298
7	2.0367	0.3073
8	1.6391	-0.398			12.207	4.2
9	3.1585	1.5194
10	4.1767	1.0182
11	3.6745	-0.502
12	6.3082	2.6337	7.548	6.66	11.777	4.2125
13	8.0495	1.7413
14	8.002	-0.048
15	7.0966	-0.905	7.3815	8.7135	9.626	5.4667
16	5.5	-1.597
17	7.4393	1.9394
18	9.8223	2.3829
19	11.822	1.9998	7.437	6.7155	10.406	7.975
20	14.666	2.8443
21	21.441	6.7746
22	21.66	0.219	12.21	8.436	11.723	8.9333
23	25.197	3.5376
24	27.928	2.7304
25	33.54	5.6119
26	36.843	3.3032	15.929	11.322	12.947	10.938
27	43.751	6.9085
28	49.573	5.8217
29	54.155	4.5822	18.981	14.597	15.057	13.583
30	63.161	9.0052
31	68.094	4.9332
32	71.093	2.9996
33	73.25	2.1571	18.315	23.033	15.649	15.025
34	80.744	7.494
35	88.714	7.9699
36	93.637	4.9223	14.264	13.931	18.284	17.567
37	100.58	6.9412
38	108.13	7.5498
39	109.89	1.7603
40	118.4	8.5121	15.207	17.76	16.173	15.688
41	124.27	5.8658
42	130.32	6.0517
43	134.19	3.8674	21.59	26.696	16.402	16.25
44	140.53	6.3408
45	145.91	5.3837
46	147.68	1.7681
47	151.66	3.9805	17.261	17.205	15.568	14.888
48	158.92	7.2597
49	162.08	3.1642
50	167.17	5.0922	17.207	23.091	15.972	14.033
51	175.56	8.3872
52	178.81	3.2492
53	183.92	5.1139
54	186.99	3.0634	15.32	13.266	15.326	13.725

## Sheet: Fig_S1_j
Day	Cumulative Urination	Incremental Urination	BG (mM) - S12-1	BG (mM) - S12-2	Food Intake (kcal/day)	Water Intake (ml/day)
1	1.1012	1.1012
2	0.9025	-0.199
3	0.892	-0.011
4	1.2525	0.3604
5	0.8596	-0.393
6	1.2119	0.3523
7	1.8833	0.6714
8	2.0706	0.1873			11.992	5.85
9	4.7274	2.6568
10	4.333	-0.394
11	4.5867	0.2537
12	5.3274	0.7407	6.771	5.328	11.172	3.4375
13	5.0114	-0.316
14	5.4283	0.4169
15	7.5398	2.1115	7.104	7.3815	9.7873	5.0833
16	9.3411	1.8013
17	10.254	0.9125
18	9.6815	-0.572
19	12.043	2.3611	7.4925	7.4925	10.607	6.9875
20	14.11	2.0677
21	19.918	5.8076
22	22.841	2.9228	9.102	8.658	12.637	9.7667
23	27.683	4.8419
24	33.461	5.7788
25	39.27	5.8088
26	45.151	5.8807	13.487	12.71	15.367	12.2
27	50.319	5.1683
28	55.384	5.0645
29	57.341	1.9572	15.429	14.93	17.477	15.067
30	63.424	6.083
31	68.72	5.2967
32	70.654	1.9336
33	73.918	3.2642	16.373	16.706	22.425	17.363
34	82.98	9.0622
35	91.731	8.7502
36	97.192	5.4619	16.317	15.929	23.231	17.433
37	106.52	9.3298
38	110.77	4.2488
39	117.44	6.6694
40	122.18	4.7363	17.261	15.318	21.094	16.913
41	130.7	8.5216
42	137.98	7.2812
43	143.59	5.6097	26.363	24.254	21.457	17.667
44	152.34	8.7464
45	158.22	5.8804
46	161.91	3.6982
47	166.41	4.4999	18.648	21.923	21.82	17.05
48	173.34	6.9275
49	178.09	4.7469
50	182.44	4.3536	16.929	18.484	19.682	15.95
51	193.33	10.892
52	197.57	4.2329
53	203.3	5.7302
54	209.59	6.2962	15.042	14.376	21.941	17.188

[truncated: 4 more sheets: Fig_S1_k, Fig_S1_l, Fig_S1_m, Fig_S1_n]
