# Supplementary material for: Robust noninvasive detection of hyperglycemia in mouse models of metabolic dysregulation using the novel Urination Index biomarker
Source: Lab Anim (NY). 2025 Nov 21;54(12):379–89. doi: 10.1038/s41684-025-01648-8 (PMC12657215; doi:10.1038/s41684-025-01648-8)
Supplement: Supplementary file 4 — Statistical source data. [file 41684_2025_1648_MOESM4_ESM.xlsx]

## Sheet: Fig_S2_a
	Day 12		Day 15	Day 15	Day 19	Day 19	Day 22	Day 22	Day 26	Day 26	Day 29	Day 29	Day 33	Day 33	Day 36	Day 36	Day 40	Day 40	Day 43	Day 43	Day 47	Day 47	Day 50	Day 50	Day 54	Day 54	Day 57	Day 57
	Urination	BG	Urination	BG	Urination	BG	Urination	BG	Urination	BG	Urination	BG	Urination	BG	Urination	BG	Urination	BG	Urination	BG	Urination	BG	Urination	BG	Urination	BG	Urination	BG
CTRL 1	0.098174	7.29826	-0.04033	6.68776	-0.06264	6.82651	0.14081	8.57476	0.681932	8.63026	0.120649	7.85326	-0.00802	7.71451	-0.22227	6.60451	0.4407	6.99301	0.493805	8.40826	0.661903	8.26951	0.277401	8.35369	0.192645	7.49334	-0.93085	8.74223
CTRL 2	0.423665	7.13176	0.391981	6.90976	-0.00706	6.54901	0.183768	7.27051	0.349638	7.18726	0.089323	6.16051	0.180432	6.88201	0.022876	7.46476	0.850997	6.07726	0.184875	7.15951	0.726294	7.63126	0.06707	7.93739	0.719704	6.32771	-0.02343	7.49334
CTRL 3	0.484131	6.82651	0.916106	8.79676	0.70823	7.27051	0.472708	7.02076	0.893008	8.90776	-0.29759	8.51926	0.593481	7.02076	0.33051	6.16051	0.691605	6.60451	0.127095	8.88001	1.28835	7.43701	0.243597	9.24179	0.928897	5.99467	-0.14166	8.15941
CTRL 4	-0.3872	6.16051	0.540875	7.35376	0.192604	6.74326	0.072235	7.07626	-0.16261	6.82651	-0.05278	6.43801	0.327161	6.43801	0.082996	6.85426	0.366351	6.63226	0.747173	7.29826	0.870976	6.77101	-0.02104	8.65897	1.01858	7.21581	-0.35432	7.49334
CTRL 5	0.379834	6.02176	0.242588	8.76901	-0.05798	7.74226	-0.06863	6.27151	0.510139	7.77001	0.251485	7.07626	0.405819	6.16051	-0.01139	7.18726	0.111705	6.68776	1.04398	8.71351	0.715346	8.07526	0.576173	7.65986	1.042	6.16119	-0.6918	7.32682
CTRL 6	0.625261	7.24276	0.425022	7.60351	0.116944	6.99301	0.422329	6.77101	0.378383	7.38151	0.496403	7.02076	0.359964	8.46376	0.76136	6.16051	0.403914	6.43801	0.501721	7.90876	0.678485	6.38251	0.334376	7.27131	1.00712	7.21581	0.242867	6.35546
STZ 7	1.16728	7.10401	0.2628	8.04751	1.18136	7.07626	3.27929	10.323	3.79575	13.6253	5.77081	16.7888	4.77376	20.6738	6.79542	14.097	6.19087	16.4835	5.26163	24.1425	4.36826	17.2328	5.17202	20.1488	4.95341	14.2928	5.06898	18.3726
STZ 8	0.474486	6.49351	0.413029	7.10401	0.200928	9.51826	3.34316	12.0713	6.29818	15.2625	5.64894	20.8403	5.49855	24.975	8.65348	18.537	9.25785	27.3338	7.98835	23.5598	8.57544	26.8065	9.43708	27.7809	9.17382	28.669	9.37311	16.5686
STZ 9	-0.05748	5.88301	-0.29144	7.57576	0.336535	12.9593	5.51504	15.1793	5.3191	19.6748	10.7606	30.2475	9.73705	31.0245	10.921	25.6965	8.38904	30.7748	11.1318	33.189	10.3824	32.8005	11.4002	38.5213	12.3855	32.1658	13.5233	34.3861
STZ 10	0.505511	6.60451	0.31587	8.46376	0.803398	7.21501	3.67095	10.6283	3.77303	11.433	4.27613	11.8215	5.00395	12.2655	5.70289	12.1823	4.41872	14.5133	4.29778	21.4508	4.51741	16.8443	3.77725	19.1219	3.32226	11.462	3.71468	21.2589
STZ 11	0.644178	7.57576	1.57522	7.88101	2.64617	9.93451	3.78622	14.6798	6.2883	25.0028	7.42098	30.414	5.05785	33.8273	7.55529	30.2475	8.2172	40.9313	11.5381	40.0988	9.26711	41.3753	11.7294	37.1614	8.92032	32.9152	12.5511	36.5786
STZ 12	0.814213	6.04951	0.737465	7.24276	1.1257	7.49251	3.59936	8.88001	5.57754	13.098	4.06332	15.1793	4.14435	16.539	7.75809	16.1228	6.2461	16.2893	7.13749	25.308	5.70623	20.2853	5.34269	17.7065	6.78792	14.7091	7.53126	15.514
STZ 13	1.64182	7.02076	0.191033	7.04851	1.64461	6.04951	2.06854	6.18826	2.35234	7.46476	2.58187	11.3775	2.76317	7.27051	2.8797	7.54801	2.97527	12.6263	2.16149	12.9593	3.30893	7.07626	0.985023	9.85235	2.45718	7.1603	1.79473	10.9625
STZ 14	1.1097	6.04951	1.43881	6.18826	2.61286	6.85426	4.22569	10.6005	3.74601	10.7393	4.31818	13.8195	5.77446	14.652	6.36388	11.655	6.15641	13.4588	3.57484	18.3983	5.87977	16.7333	6.09834	20.0377	7.29464	16.4854	7.76049	20.4263

## Sheet: Fig_S2_b
	Day 12	Day 12	Day 15	Day 15	Day 19	Day 19	Day 22	Day 22	Day 26	Day 26	Day 29	Day 29	Day 33	Day 33	Day 36	Day 36	Day 40	Day 40	Day 43	Day 43	Day 47	Day 47	Day 50	Day 50	Day 54	Day 54	Day 57	Day 57
	Urination	Water Intake	Urination	Water Intake	Urination	Water Intake	Urination	Water Intake	Urination	Water Intake	Urination	Water Intake	Urination	Water Intake	Urination	Water Intake	Urination	Water Intake	Urination	Water Intake	Urination	Water Intake	Urination	Water Intake	Urination	Water Intake	Urination	Water Intake
CTRL 1	0.098174	4.7125	-0.04033	5.4	-0.06264	4.8625	0.14081	4.43333	0.681932	4.4	0.120649	4.33333	-0.00802	4.3375	-0.22227	4.88333	0.4407	4.9	0.493805	5.2	0.661903	4.6875	0.277401	4.6	0.192645	7.9375	-0.93085	4.88333
CTRL 2	0.423665	5.0375	0.391981	5.56667	-0.00706	5.025	0.183768	4.26667	0.349638	4.475	0.089323	4.63333	0.180432	4.7375	0.022876	5.01667	0.850997	5.0125	0.184875	5.35	0.726294	4.7875	0.06707	5.08333	0.719704	5.2125	-0.02343	5.11667
CTRL 3	0.484131	5.175	0.916106	6.55	0.70823	6.4375	0.472708	5.71667	0.893008	5.9625	-0.29759	6.08333	0.593481	5.65	0.33051	5.51667	0.691605	5.7625	0.127095	5.7	1.28835	5.325	0.243597	5.28333	0.928897	5.975	-0.14166	5.95
CTRL 4	-0.3872	4.4625	0.540875	5.76667	0.192604	4.8125	0.072235	3.95	-0.16261	4.35	-0.05278	4.15	0.327161	4.0625	0.082996	4.23333	0.366351	4.5375	0.747173	4.63333	0.870976	4.35	-0.02104	4.66667	1.01858	4.675	-0.35432	4.65
CTRL 5	0.379834	4.2125	0.242588	5.2	-0.05798	4.55	-0.06863	4.33333	0.510139	4.2	0.251485	4.48333	0.405819	4.0875	-0.01139	4.56667	0.111705	4.2875	1.04398	4.76667	0.715346	4.25	0.576173	4.43333	1.042	4.5	-0.6918	4.46667
CTRL 6	0.625261	4.575	0.425022	5.43333	0.116944	4.95	0.422329	4.46667	0.378383	4.475	0.496403	4.46667	0.359964	4.375	0.76136	4.8	0.403914	4.675	0.501721	4.86667	0.678485	4.25	0.334376	4.63333	1.00712	4.7125	0.242867	4.61667
STZ 7	1.16728	4.2125	0.2628	5.46667	1.18136	7.975	3.27929	8.93333	3.79575	10.9375	5.77081	13.5833	4.77376	15.025	6.79542	17.5667	6.19087	15.6875	5.26163	16.25	4.36826	14.8875	5.17202	14.0333	4.95341	13.725	5.06898	13.3
STZ 8	0.474486	4.675	0.413029	6.35	0.200928	8.9125	3.34316	13.05	6.29818	16.3125	5.64894	20.8	5.49855	20.8125	8.65348	22.8667	9.25785	23.6	7.98835	21.6333	8.57544	22.475	9.43708	21.2833	9.17382	21.1625	9.37311	22.15
STZ 9	-0.05748	4.5	-0.29144	5.28333	0.336535	7.975	5.51504	13.75	5.3191	19.0375	10.7606	24.4167	9.73705	27.1125	10.921	29.1	8.38904	25.5125	11.1318	26.1333	10.3824	28.9875	11.4002	27.15	12.3855	25.7	13.5233	29.2333
STZ 10	0.505511	4.2375	0.31587	6.4	0.803398	8.025	3.67095	9.01667	3.77303	10.875	4.27613	11.3333	5.00395	12.0125	5.70289	12.15	4.41872	11.7875	4.29778	11.55	4.51741	11.6	3.77725	11.4667	3.32226	10.375	3.71468	10.8
STZ 11	0.644178	5.425	1.57522	6.4	2.64617	8.8375	3.78622	14.2333	6.2883	19.9875	7.42098	21.55	5.05785	23.8	7.55529	23.6	8.2172	25.775	11.5381	25.45	9.26711	27.6	11.7294	22.2333	8.92032	26.25	12.5511	21.7833
STZ 12	0.814213	3.4375	0.737465	5.08333	1.1257	6.9875	3.59936	9.76667	5.57754	12.2	4.06332	15.0667	4.14435	17.3625	7.75809	17.4333	6.2461	16.9125	7.13749	17.6667	5.70623	17.05	5.34269	15.95	6.78792	17.1875	7.53126	15.2167
STZ 13	1.64182	3.5875	0.191033	5.96667	1.64461	7.6875	2.06854	7.48333	2.35234	7.725	2.58187	7.78333	2.76317	7.3375	2.8797	7.68333	2.97527	7.65	2.16149	7.5	3.30893	7.375	0.985023	6.95	2.45718	7.25	1.79473	6.68333
STZ 14	1.1097	4.0875	1.43881	6.01667	2.61286	8.1375	4.22569	9.93333	3.74601	11.35	4.31818	12.3833	5.77446	12.525	6.36388	13.2833	6.15641	13.1	3.57484	13.5167	5.87977	15.0125	6.09834	9.08333	7.29464	13.125	7.76049	14.4833

## Sheet: Fig_S2_c
	Day 12	Day 12	Day 15	Day 15	Day 19	Day 19	Day 22	Day 22	Day 26	Day 26	Day 29	Day 29	Day 33	Day 33	Day 36	Day 36	Day 40	Day 40	Day 43	Day 43	Day 47	Day 47	Day 50	Day 50	Day 54	Day 54	Day 57	Day 57
	Urination	Food Intake	Urination	Food Intake	Urination	Food Intake	Urination	Food Intake	Urination	Food Intake	Urination	Food Intake	Urination	Food Intake	Urination	Food Intake	Urination	Food Intake	Urination	Food Intake	Urination	Food Intake	Urination	Food Intake	Urination	Food Intake	Urination	Food Intake
CTRL 1	0.098174	11.172	-0.04033	10.7015	-0.06264	11.0914	0.14081	11.7232	0.681932	11.2527	0.120649	11.5081	-0.00802	11.4543	-0.22227	12.9063	0.4407	12.3013	0.493805	12.261	0.661903	11.898	0.277401	12.5837	0.192645	12.503	-0.93085	7.42113
CTRL 2	0.423665	11.051	0.391981	10.809	-0.00706	10.446	0.183768	10.809	0.349638	10.325	0.089323	10.7553	0.180432	11.2527	0.022876	11.9383	0.850997	11.1317	0.184875	11.9921	0.726294	11.2527	0.06707	11.5619	0.719704	12.3417	-0.02343	11.4006
CTRL 3	0.484131	12.7047	0.916106	12.6374	0.70823	12.9063	0.472708	13.3903	0.893008	13.229	-0.29759	13.0139	0.593481	13.9146	0.33051	14.4658	0.691605	14.5599	0.127095	13.9281	1.28835	14.0759	0.243597	14.5196	0.928897	14.9633	-0.14166	14.0894
CTRL 4	-0.3872	13.108	0.540875	12.5299	0.192604	12.745	0.072235	12.9601	-0.16261	11.8577	-0.05278	11.6695	0.327161	11.535	0.082996	12.4223	0.366351	12.019	0.747173	12.261	0.870976	12.1803	-0.02104	12.5299	1.01858	13.1483	-0.35432	12.9063
CTRL 5	0.379834	11.535	0.242588	11.1317	-0.05798	11.293	-0.06863	11.8846	0.510139	11.293	0.251485	11.5619	0.405819	11.3737	-0.01139	12.6912	0.111705	11.051	1.04398	11.6695	0.715346	11.9787	0.576173	11.6695	1.042	12.5433	-0.6918	12.3148
CTRL 6	0.625261	12.0997	0.425022	11.777	0.116944	12.1803	0.422329	12.3686	0.378383	11.9383	0.496403	12.261	0.359964	12.0593	0.76136	13.5516	0.403914	11.9383	0.501721	13.0139	0.678485	12.1803	0.334376	12.4761	1.00712	12.6643	0.242867	12.6374
STZ 7	1.16728	11.777	0.2628	9.62596	1.18136	10.4057	3.27929	11.7232	3.79575	12.9466	5.77081	15.0574	4.77376	15.6489	6.79542	18.2839	6.19087	16.1732	5.26163	16.4018	4.36826	15.5682	5.17202	15.9716	4.95341	15.3262	5.06898	15.5951
STZ 8	0.474486	12.2207	0.413029	11.2392	0.200928	11.898	3.34316	15.8102	6.29818	17.3832	5.64894	22.4785	5.49855	21.4567	8.65348	24.1456	9.25785	21.7794	7.98835	19.3595	8.57544	21.5777	9.43708	20.435	9.17382	21.5777	9.37311	18.8217
STZ 9	-0.05748	11.777	-0.29144	9.41085	0.336535	9.96206	5.51504	13.9818	5.3191	17.9882	10.7606	22.9087	9.73705	24.885	10.921	25.2211	8.38904	19.2385	11.1318	19.8972	10.3824	21.5374	11.4002	20.6501	12.3855	20.2468	13.5233	20.2737
STZ 10	0.505511	12.2207	0.31587	11.1855	0.803398	11.7367	3.67095	14.0356	3.77303	14.6003	4.27613	15.1111	5.00395	15.9716	5.70289	16.9395	4.41872	14.7616	4.29778	14.8423	4.51741	14.8019	3.77725	15.1111	3.32226	14.7213	3.71468	15.1111
STZ 11	0.644178	10.9704	1.57522	9.5184	2.64617	9.55874	3.78622	13.6054	6.2883	16.5765	7.42098	18.6066	5.05785	23.7557	7.55529	22.0483	8.2172	24.3607	11.5381	19.8435	9.26711	23.07	11.7294	19.3595	8.92032	23.2314	12.5511	17.6386
STZ 12	0.814213	11.172	0.737465	9.78729	1.1257	10.6074	3.59936	12.6374	5.57754	15.3666	4.06332	17.4773	4.14435	22.4247	7.75809	23.2314	6.2461	21.0938	7.13749	21.4567	5.70623	21.8197	5.34269	19.6821	6.78792	21.9407	7.53126	19.7359
STZ 13	1.64182	12.0593	0.191033	10.809	1.64461	10.809	2.06854	13.0676	2.35234	13.1483	2.58187	12.4223	2.76317	12.745	2.8797	13.6054	2.97527	13.35	2.16149	13.0676	3.30893	13.0273	0.985023	12.6912	2.45718	14.4793	1.79473	12.3686
STZ 14	1.1097	11.8577	1.43881	11.9921	2.61286	11.777	4.22569	13.2827	3.74601	13.9953	4.31818	15.8102	5.77446	17.3832	6.36388	17.6924	6.15641	16.8589	3.57484	15.4338	5.87977	16.2942	6.09834	16.5093	7.29464	15.5279	7.76049	15.7027
