# Supplementary material for: Robust noninvasive detection of hyperglycemia in mouse models of metabolic dysregulation using the novel Urination Index biomarker
Source: Lab Anim (NY). 2025 Nov 21;54(12):379–89. doi: 10.1038/s41684-025-01648-8 (PMC12657215; doi:10.1038/s41684-025-01648-8)
Supplement: Supplementary file 5 — Statistical source data. [file 41684_2025_1648_MOESM5_ESM.xlsx]

## Sheet: Fig_S3_a
Days	CTRL 1	CTRL 2	CTRL 3	CTRL 4	CTRL 5	CTRL 6	STZ 7	STZ 8	STZ 9	STZ 10	STZ 11	STZ 12	STZ 13	STZ 14
8	11.0241	10.809	12.4761	13.0676	12.4223	12.2072	12.2072	12.9601	11.5619	12.261	11.4006	11.9921	12.4761	12.745
12	22.1962	21.8601	25.1807	26.1756	23.9573	24.3069	23.9842	25.1807	23.3389	24.4817	22.3709	23.1641	24.5354	24.6027
15	32.8976	32.6691	37.8182	38.7055	35.089	36.0839	33.6102	36.42	32.7498	35.6671	31.8893	32.9514	35.3445	36.5948
19	43.989	43.1151	50.7245	51.4505	46.382	48.2642	44.0159	48.318	42.7118	47.4038	41.4481	43.5588	46.1535	48.3718
22	55.7122	53.9242	64.1148	64.4106	58.2666	60.6328	55.7391	64.1282	56.6936	61.4394	55.0535	56.1962	59.2211	61.6545
26	66.9649	64.2492	77.3438	76.2682	69.5596	72.5711	68.6858	81.5114	74.6818	76.0397	71.63	71.5628	72.3694	75.6498
29	78.4731	75.0045	90.3576	87.9377	81.1215	84.8321	83.7431	103.99	97.5905	91.1508	90.2366	89.0401	84.7918	91.46
33	89.9274	86.2572	104.272	99.4727	92.4952	96.8914	99.392	125.447	122.475	107.122	113.992	111.465	97.5367	108.843
36	102.834	98.1955	118.738	111.895	105.186	110.443	117.676	149.592	147.697	124.062	136.041	134.696	111.142	126.536
40	115.135	109.327	133.298	123.914	116.237	122.381	133.849	171.372	166.935	138.823	160.401	155.79	124.492	143.394
43	127.396	121.319	147.226	136.175	127.907	135.395	150.251	190.731	186.832	153.666	180.245	177.247	137.56	158.828
47	139.294	132.572	161.302	148.355	139.886	147.576	165.819	212.309	208.37	168.468	203.315	199.066	150.587	175.123
50	151.878	144.134	175.822	160.885	151.555	160.052	181.791	232.744	229.02	183.579	222.674	218.749	163.278	191.632
54	164.381	156.476	190.785	174.034	164.098	172.716	197.117	254.321	249.267	198.3	245.905	240.689	177.757	207.16
57	171.802	167.876	204.874	186.94	176.413	185.353	212.712	273.143	269.54	213.411	263.544	260.425	190.126	222.862

## Sheet: Fig_S3_b
Days	CTRL 1	CTRL 2	CTRL 3	CTRL 4	CTRL 5	CTRL 6	STZ 7	STZ 8	STZ 9	STZ 10	STZ 11	STZ 12	STZ 13	STZ 14
12	7.29826	7.13176	6.82651	6.16051	6.02176	7.24276	7.10401	6.49351	5.88301	6.60451	7.57576	6.04951	7.02076	6.04951
15	6.68776	6.90976	8.79676	7.35376	8.76901	7.60351	8.04751	7.10401	7.57576	8.46376	7.88101	7.24276	7.04851	6.18826
19	6.82651	6.54901	7.27051	6.74326	7.74226	6.99301	7.07626	9.51826	12.9593	7.21501	9.93451	7.49251	6.04951	6.85426
22	8.57476	7.27051	7.02076	7.07626	6.27151	6.77101	10.323	12.0713	15.1793	10.6283	14.6798	8.88001	6.18826	10.6005
26	8.63026	7.18726	8.90776	6.82651	7.77001	7.38151	13.6253	15.2625	19.6748	11.433	25.0028	13.098	7.46476	10.7393
29	7.85326	6.16051	8.51926	6.43801	7.07626	7.02076	16.7888	20.8403	30.2475	11.8215	30.414	15.1793	11.3775	13.8195
33	7.71451	6.88201	7.02076	6.43801	6.16051	8.46376	20.6738	24.975	31.0245	12.2655	33.8273	16.539	7.27051	14.652
36	6.60451	7.46476	6.16051	6.85426	7.18726	6.16051	14.097	18.537	25.6965	12.1823	30.2475	16.1228	7.54801	11.655
40	6.99301	6.07726	6.60451	6.63226	6.68776	6.43801	16.4835	27.3338	30.7748	14.5133	40.9313	16.2893	12.6263	13.4588
43	8.40826	7.15951	8.88001	7.29826	8.71351	7.90876	24.1425	23.5598	33.189	21.4508	40.0988	25.308	12.9593	18.3983
47	8.26951	7.63126	7.43701	6.77101	8.07526	6.38251	17.2328	26.8065	32.8005	16.8443	41.3753	20.2853	7.07626	16.7333
50	8.35369	7.93739	9.24179	8.65897	7.65986	7.27131	20.1488	27.7809	38.5213	19.1219	37.1614	17.7065	9.85235	20.0377
54	7.49334	6.32771	5.99467	7.21581	6.16119	7.21581	14.2928	28.669	32.1658	11.462	32.9152	14.7091	7.1603	16.4854
57	8.74223	7.49334	8.15941	7.49334	7.32682	6.35546	18.3726	16.5686	34.3861	21.2589	36.5786	15.514	10.9625	20.4263

## Sheet: Fig_S3_c
Days	CTRL 1	CTRL 2	CTRL 3	CTRL 4	CTRL 5	CTRL 6	STZ 7	STZ 8	STZ 9	STZ 10	STZ 11	STZ 12	STZ 13	STZ 14
8	-0.05348	0.807757	-0.04449	0.18074	-0.43886	0.5777	1.6391	1.82278	1.76199	0.39653	0.281219	2.07056	2.17638	1.82433
12	0.339216	2.50242	1.89203	-1.36805	1.08048	3.07874	6.3082	3.72073	1.53208	2.41857	2.85793	5.32742	8.74364	6.26313
15	0.218231	3.67836	4.64035	0.254572	1.80825	4.35381	7.0966	4.95981	0.657766	3.36618	7.5836	7.53981	9.31674	10.5796
19	-0.03231	3.65012	7.47327	1.02499	1.57632	4.82159	11.822	5.76353	2.00391	6.57977	18.1683	12.0426	15.8952	21.031
22	0.390119	4.20142	8.89139	1.24169	1.37042	6.08857	21.6599	15.793	18.549	17.5926	29.5269	22.8407	22.1008	33.7081
26	3.11785	5.59997	12.4634	0.591239	3.41098	7.6021	36.8429	40.9857	39.8254	32.6847	54.6802	45.1509	31.5102	48.6921
29	3.4798	5.86794	11.5706	0.432901	4.16544	9.09131	54.1553	57.9325	72.1073	45.5131	76.9431	57.3408	39.2558	61.6466
33	3.44771	6.58967	13.9446	1.74155	5.78871	10.5312	73.2504	79.9267	111.055	65.5289	97.1745	73.9182	50.3085	84.7445
36	2.78091	6.6583	14.9361	1.99053	5.75453	12.8153	93.6367	105.887	143.819	82.6376	119.84	97.1925	58.9476	103.836
40	4.54371	10.0623	17.7025	3.45594	6.20135	14.4309	118.4	142.919	177.375	100.312	152.709	122.177	70.8487	128.462
43	6.02513	10.6169	18.0838	5.69746	9.33329	15.9361	134.185	166.884	210.77	113.206	187.323	143.589	77.3331	139.186
47	8.67274	13.5221	23.2372	9.18136	12.1947	18.65	151.658	201.185	252.3	131.275	224.392	166.414	90.5689	162.705
50	9.50494	13.7233	23.968	9.11823	13.9232	19.6531	167.174	229.497	286.5	142.607	259.58	182.442	93.5239	181
54	10.2755	16.6021	27.6836	13.1926	18.0912	23.6816	186.988	266.192	336.042	155.896	295.261	209.594	103.353	210.179
57	7.48298	16.5318	27.2586	12.1296	16.0158	24.4102	202.195	294.311	376.612	167.04	332.915	232.188	108.737	233.46

## Sheet: Fig_S3_d
Days	CTRL 1	CTRL 2	CTRL 3	CTRL 4	CTRL 5	CTRL 6	STZ 7	STZ 8	STZ 9	STZ 10	STZ 11	STZ 12	STZ 13	STZ 14
8	4.71667	4.61667	4.73333	4.23333	4.35	4.2	4.2	4.58333	4.73333	4.06667	5.21667	5.85	6.5	6.96667
12	9.42917	9.65417	9.90833	8.69583	8.5625	8.775	8.4125	9.25833	9.23333	8.30417	10.6417	9.2875	10.0875	11.0542
15	14.8292	15.2208	16.4583	14.4625	13.7625	14.2083	13.8792	15.6083	14.5167	14.7042	17.0417	14.3708	16.0542	17.0708
19	19.6917	20.2458	22.8958	19.275	18.3125	19.1583	21.8542	24.5208	22.4917	22.7292	25.8792	21.3583	23.7417	25.2083
22	24.125	24.5125	28.6125	23.225	22.6458	23.625	30.7875	37.5708	36.2417	31.7458	40.1125	31.125	31.225	35.1417
26	28.525	28.9875	34.575	27.575	26.8458	28.1	41.725	53.8833	55.2792	42.6208	60.1	43.325	38.95	46.4917
29	32.8583	33.6208	40.6583	31.725	31.3292	32.5667	55.3083	74.6833	79.6958	53.9542	81.65	58.3917	46.7333	58.875
33	37.1958	38.3583	46.3083	35.7875	35.4167	36.9417	70.3333	95.4958	106.808	65.9667	105.45	75.7542	54.0708	71.4
36	42.0792	43.375	51.825	40.0208	39.9833	41.7417	87.9	118.362	135.908	78.1167	129.05	93.1875	61.7542	84.6833
40	46.9792	48.3875	57.5875	44.5583	44.2708	46.4167	103.588	141.963	161.421	89.9042	154.825	110.1	69.4042	97.7833
43	52.1792	53.7375	63.2875	49.1917	49.0375	51.2833	119.838	163.596	187.554	101.454	180.275	127.767	76.9042	111.3
47	56.8667	58.525	68.6125	53.5417	53.2875	55.5333	134.725	186.071	216.542	113.054	207.875	144.817	84.2792	126.312
50	61.4667	63.6083	73.8958	58.2083	57.7208	60.1667	148.758	207.354	243.692	124.521	230.108	160.767	91.2292	135.396
54	69.4042	68.8208	79.8708	62.8833	62.2208	64.8792	162.483	228.517	269.392	134.896	256.358	177.954	98.4792	148.521
57	74.2875	73.9375	85.8208	67.5333	66.6875	69.4958	175.783	250.667	298.625	145.696	278.142	193.171	105.162	163.004

## Sheet: Fig_S3_e
ZT Hour	Control						STZ - Low				STZ - High
0.5	-0.132	-0.1442	-0.0179	-0.1701	-0.2303	-0.0075	0.145	0.0499	0.1584	0.2744	0.1303	0.1059	-0.0403	0.1993
1.5	0.0503	0.0201	-0.0799	-0.0644	0.0932	-0.0282	0.1898	-0.1229	0.0289	-0.0175	0.0093	0.0453	0.0891	-0.0817
2.5	-0.0851	-0.0399	-0.0009	-0.1446	-0.0143	-0.0605	0.1342	0.1091	0.0062	-0.0939	0.0187	-0.016	0.1734	0.0083
3.5	-0.2149	-0.1471	-0.1408	-0.1417	-0.2784	-0.0716	-0.1735	-0.1346	-0.3009	-0.2548	-0.1536	-0.0506	-0.1624	-0.1269
4.5	-0.0378	-0.162	-0.1645	-0.0082	-0.1079	-0.1019	-0.1805	-0.2553	-0.2113	-0.1301	-0.1081	-0.0695	-0.0839	-0.0755
5.5	-0.0588	-0.0777	-0.2609	-0.056	-0.0821	-0.0962	0.0251	-0.2627	-0.2339	-0.0976	-0.0782	-0.013	-0.1112	-0.1592
6.5	-0.1582	-0.0939	-0.0281	-0.0641	-0.0791	-0.1022	-0.1142	-0.2536	-0.3033	-0.0472	-0.0681	-0.0417	-0.0772	-0.1993
7.5	-0.1033	-0.0277	-0.0146	0.0126	-0.0472	-0.0885	-0.1053	0.0192	-0.2338	0.0233	-0.0928	-0.1023	-0.2119	-0.1611
8.5	0.0159	-0.01	-0.0662	0.0134	-0.0251	-0.0727	-0.1729	-0.1371	-0.0642	-0.0387	0.0534	-0.1237	-0.1249	-0.0425
9.5	0.0189	-0.0691	-0.015	-0.089	0.1052	-0.1051	-0.0814	-0.171	-0.1048	-0.0176	0.0094	-0.1144	-0.1569	0.05
10.5	-0.0939	0.1051	-0.0085	-0.0187	-0.0338	-0.0139	-0.0269	-0.1513	-0.1804	-0.0821	0.0089	0.017	-0.0314	0.05
11.5	-0.0185	-0.0437	0.0134	-0.2082	0.0868	0.1205	-0.1664	-0.3325	-0.2013	0.1749	0.0908	0.0124	0.1941	-0.1493
12.5	0.2281	0.1283	0.4232	0.1773	0.2846	0.1783	0.2169	0.4916	0.3495	0.5469	0.4907	0.6227	0.4236	0.3282
13.5	0.1684	0.208	0.2365	0.1868	0.0413	0.0941	0.1113	0.357	0.3869	0.4138	0.3886	0.5259	0.4209	0.4142
14.5	0.1674	0.1145	-0.0313	0.1677	0.0548	0.158	0.262	0.2448	0.2492	0.4305	0.4885	0.3478	0.3816	0.4216
15.5	-0.02	0.1297	0.1688	0.0834	0.2354	0.196	0.2408	0.2046	0.4225	0.6537	0.506	0.6473	0.5206	0.4763
16.5	0.1255	0.0206	0.3204	0.1246	0.0462	0.0696	0.3909	0.5316	0.2032	0.7636	0.2471	0.4912	0.8909	0.3603
17.5	0.1089	0.1185	0.2489	0.0474	0.0893	0.0519	0.6134	0.6525	0.4399	0.472	0.4163	0.3524	0.4378	0.5152
18.5	0.0638	0.1292	-0.0323	0.0594	0.0146	0.126	0.4909	0.8842	0.3836	0.5239	0.363	0.2574	0.5676	0.7668
19.5	0.0787	0.1008	-0.0154	-0.0896	-0.0179	0.1124	0.8733	0.5109	0.2984	0.0881	0.3599	0.2977	0.06	0.2763
20.5	0.1579	-0.0653	0.2334	-0.0211	-0.014	-0.0081	0.2789	0.0487	0.3183	0.074	0.0333	-0.0234	0.68	0.1788
21.5	-0.0284	0.0322	0.0111	0.0323	-0.0313	-0.1433	0.0231	0.3126	0.0547	0.1725	0.0493	0.0402	0.1241	0.0056
22.5	-0.0876	-0.0613	-0.0058	0.0778	0.1036	-0.0201	-0.1892	0.2538	0.1397	0.1199	-0.0446	0.3792	0.1429	-0.0254
23.5	0.0065	0.099	0.0671	0.2631	0.0506	0.0201	0.2718	0.536	0.5348	0.2985	0.4091	0.4973	0.1688	0.3572

## Sheet: Fig_S3_f
ZT Hour	Control						STZ - Low				STZ - High
0.5	-0.0153	-0.0756	-0.3093	-0.0661	-0.0022	-0.0909	0.0038	0.2188	0.2973	0.1976	0.2736	0.2532	0.3962	0.3793
1.5	-0.0245	-0.1509	-0.2197	-0.1957	-0.2242	-0.1023	0.0814	-0.1528	0.1192	0.017	-0.0599	0.2839	-0.0148	-0.1091
2.5	-0.0266	-0.0988	-0.1605	-0.0645	-0.1006	-0.0822	0.246	0.2449	0.0045	0.0532	0.0759	0.4267	0.3867	0.0793
3.5	-0.0453	-0.022	-0.0935	0.0337	-0.1222	0.0371	0.059	-0.165	-0.0143	-0.141	0.1982	0.155	-0.005	-0.0615
4.5	-0.0137	-0.1314	-0.133	-0.2794	-0.1007	-0.1009	-0.0681	-0.1733	-0.0909	-0.1868	-0.1178	-0.099	-0.0669	-0.1194
5.5	-0.1248	-0.1005	-0.2885	-0.1867	-0.0375	-0.0566	-0.0117	-0.1418	-0.1198	-0.1448	-0.0957	-0.0731	-0.0557	-0.0502
6.5	0.0872	-0.0803	-0.1656	-0.0483	-0.0868	-0.1193	-0.1198	-0.0796	-0.2347	-0.0418	-0.22	0.0288	-0.0555	-0.0461
7.5	0.0448	-0.0377	-0.1172	-0.0421	-0.054	-0.0065	-0.1279	-0.164	-0.1913	-0.137	-0.1111	-0.008	-0.0516	-0.0959
8.5	-0.1888	-0.0409	-0.1343	-0.0779	-0.0219	0.0132	0.0168	-0.2148	-0.2516	-0.0209	-0.0605	-0.1032	-0.063	-0.1316
9.5	0.0542	-0.0638	-0.1563	-0.03	-0.0309	0.0563	0.0627	-0.107	-0.0888	-0.0192	-0.1275	0.0205	-0.0538	0.0589
10.5	-0.0621	0.0198	-0.0005	0.0584	-0.1216	0.0327	0.1743	-0.0207	0.0869	-0.0214	0.2256	0.1267	-0.0219	0.1998
11.5	-0.2149	-0.1136	-0.0363	-0.2775	0.1423	-0.0661	0.1913	0.1263	-0.2232	0.0572	0.0546	0.3385	0.1155	0.0917
12.5	0.1688	0.1264	0.4312	0.2141	0.318	0.3573	0.591	0.2638	0.0828	0.6178	0.6542	0.6292	0.6078	0.772
13.5	0.2784	0.1168	0.2114	0.1111	0.0855	0.1997	0.2817	0.2989	0.3344	0.41	0.8326	0.8236	0.6483	0.5441
14.5	0.0666	0.301	0.2616	0.1712	0.2164	0.1361	0.2141	0.3994	0.1876	0.5003	0.462	0.9356	0.6135	0.7058
15.5	0.1918	0.0654	0.2011	0.099	0.263	-0.071	0.3672	0.1444	0.329	0.3891	0.7144	0.7915	0.7476	0.2503
16.5	0.1275	0.1138	0.1077	0.0589	0.055	0.1955	0.3825	0.1532	0.2897	0.4326	0.714	0.8897	0.8595	0.6068
17.5	0.1843	0.1907	0.1962	-0.0402	0.1867	-0.0897	0.6467	0.573	0.3518	0.6997	0.64	0.8432	0.6742	0.7394
18.5	0.0023	0.1042	0.0907	0.0684	-0.0339	0.072	0.8694	0.8359	0.5108	0.427	0.5721	0.8701	0.3382	0.317
19.5	0.0696	-0.037	0.058	0.0592	-0.0297	0.163	0.4205	0.709	0.4289	0.0831	0.725	0.5021	0.7303	0.174
20.5	0.1236	0.0864	0.1828	-0.0619	-0.1305	-0.1201	0.1063	0.6821	0.4672	0.3341	0.2933	-0.1316	-0.0038	0.1659
21.5	-0.1593	-0.004	-0.0167	-0.0141	-0.1238	-0.1196	0.087	0.2282	0.1341	0.1073	-0.0673	-0.101	0.0559	0.0862
22.5	-0.2498	-0.052	0.0851	-0.029	0.0727	0.1049	0.7389	0.175	-0.0442	0.1207	-0.0702	0.2527	0.0996	0.1428
23.5	0.0086	0.123	0.1561	0.3698	0.2645	0.0524	0.432	0.6218	0.0323	0.1439	0.4571	0.8783	0.6107	0.4591

## Sheet: Fig_S3_g
ZT Hour	Control						STZ - Low				STZ - High
0.5	-0.0647	0.0815	-0.0161	0.0126	0.0606	-0.1165	0.2733	0.244	0.2137	0.5579	0.3735	0.3945	0.788	0.3476
1.5	-0.1437	-0.1005	-0.1804	-0.1572	-0.2512	0.0339	0.0926	0.0518	0.3187	0.3671	0.1396	0.3977	0.6868	0.2572
2.5	0.0146	-0.0108	-0.1473	0.0202	-0.0237	-0.1637	0.0695	0.0088	0.0282	0.0463	-0.0921	0.3599	0.3798	0.0347
3.5	-0.049	-0.1304	-0.0504	-0.1158	0.0025	-0.108	0.2231	-0.1607	0.0557	0.1451	-0.069	0.4006	0.2983	-0.1446
4.5	0.0266	0.04	-0.0877	-0.0018	-0.0949	0.0855	-0.0849	-0.1747	-0.022	-0.0992	-0.2549	0.1482	-0.0351	-0.2082
5.5	-0.1332	-0.136	-0.1268	-0.0079	-0.1186	-0.073	-0.0532	-0.192	-0.2035	-0.2284	-0.2077	-0.1812	-0.1528	-0.1734
6.5	-0.2003	-0.1965	-0.0669	-0.0179	-0.0441	-0.073	-0.12	-0.1527	-0.1604	-0.1455	-0.1266	-0.0552	-0.1389	-0.0445
7.5	-0.227	-0.1515	-0.1452	0.0135	-0.214	-0.1114	-0.0627	-0.1934	-0.1277	-0.09	-0.1198	0.0323	-0.1008	-0.0602
8.5	-0.2362	-0.0397	-0.0965	-0.2447	-0.1839	-0.0422	-0.2342	-0.1117	0.0541	-0.0499	-0.0753	-0.1412	-0.1995	-0.1462
9.5	-0.0244	-0.0155	-0.0648	0.0853	-0.0256	-0.0344	0.1465	-0.08	-0.0611	-0.02	-0.0357	-0.1211	-0.1757	0.1512
10.5	0.0987	-0.106	0.1149	0.0514	-0.1193	0.0202	0.0029	-0.1119	-0.1717	0.0396	0.1112	0.2238	-0.1256	-0.0305
11.5	-0.1304	-0.1412	-0.2621	-0.3336	-0.035	-0.1364	-0.0883	-0.2178	-0.1731	0.2332	0.1857	0.6368	0.0566	0.0367
12.5	0.2039	0.1786	0.3551	0.1433	0.2545	0.3459	0.5727	0.4433	0.3673	0.7472	1.2017	1.4014	0.5792	0.5398
13.5	0.2565	0.2781	0.2431	0.2217	0.1751	0.3969	0.6382	0.8359	0.4994	0.5373	1.0368	1.2125	0.834	0.5645
14.5	0.0931	0.1096	0.1433	0.0528	0.1923	0.091	0.3673	0.5445	0.1902	0.4782	0.6806	1.0804	0.5654	0.4346
15.5	0.2051	0.0357	0.1858	-0.0254	0.0264	0.1236	0.4388	0.4296	0.1755	0.4636	1.0981	0.8147	0.7005	0.5229
16.5	0.1123	0.1606	0.2179	0.0544	0.206	-0.1473	0.5654	0.3511	0.2192	0.8269	1.0235	0.8965	0.6776	0.8604
17.5	0.022	0.1307	0.1939	0.1094	0.1249	-0.0191	0.6705	0.52	0.3402	0.6334	1.0504	1.273	0.9537	0.6425
18.5	0.0378	0.1574	0.0504	0.216	0.19	0.2142	0.7496	0.8004	0.3755	0.5837	0.9668	1.1758	0.6916	0.6611
19.5	0.1107	0.0827	0.0266	-0.1984	-0.0144	0.1017	0.452	0.5662	0.546	0.6535	0.7718	0.6809	0.5681	0.6524
20.5	-0.1793	-0.1471	0.0436	-0.0796	-0.2191	-0.1127	0.3307	0.5525	0.0021	0.663	0.1869	0.3063	0.4815	-0.0108
21.5	-0.0104	-0.0725	-0.0252	0.1696	0.0099	-0.0448	-0.0942	0.217	-0.2061	0.078	-0.1939	-0.0967	-0.1349	-0.2483
22.5	-0.0618	-0.1127	-0.0261	0.0333	-0.0228	0.188	0.1276	0.1892	-0.052	0.1376	-0.1869	-0.1765	-0.0685	0.4588
23.5	0.0892	0.2699	0.2172	0.3587	0.1616	0.0719	0.4017	0.5552	0.3914	0.0464	0.5612	0.3938	0.5718	0.835

## Sheet: Fig_S3_h
ZT Hour	Control						STZ - Low				STZ - High
0.5	-0.1003	-0.1363	-0.0117	0.1108	0.1193	-0.0061	0.1415	0.2561	0.0195	0.1256	-0.0693	0.0234	0.1726	0.4657
1.5	0.1114	-0.1231	0.2833	-0.108	-0.068	0.0132	0.1466	0.1165	-0.1204	0.0076	0.5185	0.3952	0.0952	0.1137
2.5	0.1236	0.0035	-0.1903	0.0741	0.1479	0.0818	0.2775	0.0636	0.2538	-0.0369	0.291	0.3945	0.5283	0.0401
3.5	-0.0544	-0.0402	-0.0887	0.0941	-0.0183	-0.0389	-0.0106	0.199	0.0982	-0.1734	-0.012	0.3579	0.3606	-0.0392
4.5	0.1412	0.1574	-0.0442	-0.2145	0.0464	-0.0989	-0.1853	0.1434	0.0179	-0.0727	-0.326	-0.1024	0.1859	-0.0555
5.5	0.0947	0.0301	-0.0922	0.1764	-0.05	-0.0306	0.0623	0.0072	-0.1192	0.0845	-0.0077	-0.0609	0.206	0.0222
6.5	-0.2249	-0.1134	-0.1665	-0.0722	-0.1025	-0.0417	-0.0452	-0.1562	-0.1165	-0.2359	-0.2406	-0.1093	0.0004	-0.1305
7.5	-0.0763	-0.1136	-0.0249	-0.0034	-0.1369	-0.0327	-0.0728	-0.0471	-0.1957	-0.209	-0.2174	-0.1359	0.0384	-0.0521
8.5	0.0086	-0.0924	-0.0987	-0.1192	0.0273	-0.0195	0.1019	0.0455	-0.2155	-0.2344	-0.2136	-0.183	-0.0862	-0.0435
9.5	-0.0506	0.0086	0.1067	0.0009	-0.1072	-0.0621	-0.0748	-0.1452	0.0957	-0.2393	-0.0358	-0.2049	0.0308	-0.1508
10.5	0.165	0.1237	0.0876	-0.021	-0.0608	-0.0011	-0.0529	-0.1141	-0.0917	-0.1871	-0.0067	-0.2345	-0.0551	0.0874
11.5	-0.1475	-0.1583	-0.3289	-0.2677	-0.0346	-0.0292	0.0553	0.0668	-0.0745	0.1488	0.2803	-0.0781	0.0337	0.1594
12.5	0.1965	0.2124	0.1645	0.2492	0.1809	0.246	0.5733	0.3846	0.2945	0.6347	1.0514	1.0334	0.5187	0.5943
13.5	0.1616	0.0632	0.331	0.1638	0.1024	0.2009	0.4547	0.2874	0.2283	0.4158	0.9688	1.3268	0.7529	0.6924
14.5	0.0987	0.0844	0.1934	0.0917	0.1517	0.1897	0.4188	0.4163	0.186	0.581	0.6997	1.1129	0.8799	0.7684
15.5	0.1106	0.2366	0.0232	-0.0039	0.1291	0.0751	0.6993	0.519	0.2365	0.5653	0.6373	0.769	0.6987	0.4132
16.5	0.0822	0.0775	0.0297	0.0961	0.2248	0.0001	0.5504	0.4554	0.3092	0.4115	0.8873	0.6645	0.6052	0.8742
17.5	0.0699	0.1778	0.2232	0.1877	0.2807	0.0735	0.8288	0.1765	0.3588	0.6884	1.0721	1.033	0.8768	0.656
18.5	0.1013	0.1491	0.1467	0.1651	0.0483	0.1416	0.5875	0.4583	0.5521	0.9189	0.9558	0.5722	0.9401	0.7207
19.5	0.0408	0.2153	0.1375	-0.0732	0.1949	-0.0147	0.4379	0.4999	0.2783	0.6301	0.628	1.2374	0.6433	0.9561
20.5	-0.0458	-0.1519	0.1362	-0.0527	-0.1308	-0.0632	0.4306	0.0984	0.3853	0.0409	0.709	0.4334	0.625	0.2907
21.5	-0.1092	-0.0469	-0.0743	-0.0514	-0.205	-0.1289	0.1256	-0.0279	0.3795	0.3954	0.144	0.3516	0.3034	0.0537
22.5	-0.0251	-0.1732	-0.1288	-0.1855	-0.0386	-0.0811	-0.0754	0.0692	-0.0367	0.3195	-0.2041	0.3098	0.3084	0.1446
23.5	0.0189	0.1882	-0.1864	0.2473	0.1574	0.2118	0.2805	0.597	0.2527	0.5661	0.5698	0.4446	0.5426	0.1359

## Sheet: Fig_S3_i
ZT Hour	Control						STZ - Low				STZ - High
0.5	-0.0104	0.1237	-0.1435	-0.0506	-0.0756	-0.126	0.2071	0.5511	0.1956	0.2809	0.4585	0.3819	0.4274	0.2891
1.5	0.0465	-0.2218	0.0269	-0.0606	-0.1153	-0.04	0.0891	0.3961	0.2215	0.3649	0.315	1.3463	0.2541	0.1213
2.5	-0.1693	-0.1405	-0.1343	-0.2091	0.0078	-0.0358	0.0633	0.4128	0.171	0.1938	-0.0302	0.8654	0.3561	-0.065
3.5	0.0354	0.134	-0.1142	0.1826	0.1489	0.0193	-0.0025	-0.0013	0.2326	0.0582	-0.0609	0.5248	0.0849	-0.0234
4.5	0.0002	-0.0383	0.0367	0.0963	-0.0439	0.0274	-0.0143	-0.0945	0.0306	0.0843	-0.0155	0.0423	0.034	0.0122
5.5	-0.1704	-0.0892	-0.0421	-0.0572	-0.053	-0.0388	-0.0445	-0.2094	-0.026	-0.1348	-0.2447	-0.1428	0.0659	-0.1724
6.5	-0.0561	0.0224	-0.1132	-0.0507	-0.0039	-0.0383	-0.1205	-0.0714	-0.2564	-0.281	-0.2933	-0.192	0.2672	-0.0954
7.5	-0.0639	-0.1082	-0.1161	-0.0093	-0.1004	-0.0305	-0.041	-0.0304	-0.0774	-0.1942	-0.325	-0.2541	-0.0076	-0.1083
8.5	-0.0503	-0.0623	-0.0908	-0.0892	0.0545	0.0147	-0.0925	-0.2634	-0.1737	-0.0974	-0.1419	-0.1139	-0.1066	-0.0979
9.5	-0.0843	0.0049	-0.1394	0.0106	-0.0191	-0.0267	-0.062	-0.2306	-0.3499	-0.0553	-0.0512	-0.248	0.0466	-0.2031
10.5	0.1164	-0.0507	0.0948	0.03	0.0011	-0.0714	-0.0548	-0.1857	-0.0011	-0.0883	0.0574	-0.3518	0.0285	0.0238
11.5	-0.0883	0.0527	-0.0909	-0.2694	0.0085	0.1016	-0.0316	-0.2273	-0.2413	0.2119	0.5353	0.1636	0.105	0.043
12.5	0.1923	0.1715	0.3761	0.4474	0.1944	0.3215	0.3636	0.2674	0.3329	0.7607	1.1545	1.0392	0.7851	0.5755
13.5	0.1604	-0.0448	0.264	0.1274	0.198	0.2656	0.3563	0.2226	0.2362	0.4813	0.9785	0.7942	1.0675	0.7014
14.5	0.197	0.0094	0.1907	0.1146	0.0831	0.1968	0.331	0.0769	0.1398	0.4223	0.7007	0.8936	1.0385	0.5687
15.5	0.2001	0.3226	0.1214	-0.0299	0.2105	0.0597	0.3329	0.3667	-0.0762	0.3806	1.0902	0.5164	0.671	0.6031
16.5	0.1567	0.1736	0.2167	0.1583	0.0778	0.1687	0.4703	0.686	-0.0701	0.4341	1.3362	1.1161	1.0366	0.6381
17.5	0.1443	0.0841	0.3024	0.1321	0.0598	0.0497	0.4201	0.6751	0.3651	0.7051	1.1671	1.2602	1.0923	0.6456
18.5	0.0005	0.1021	0.1043	-0.0008	0.21	0.0627	0.7729	0.4887	0.2798	0.9057	0.8235	0.8688	0.7481	0.7584
19.5	0.0648	-0.0656	0.1141	0.0098	0.3831	0.0674	0.6502	0.5583	0.3288	0.6856	0.8729	1.3771	0.7722	0.7556
20.5	0.1666	-0.135	0.0542	-0.0758	-0.2645	-0.1098	0.4839	0.2711	0.3017	0.6239	0.32	0.9336	0.51	0.3411
21.5	-0.1825	0.0237	-0.0145	-0.0728	-0.2823	-0.2533	0.2057	-0.013	0.1689	0.2602	0.0109	0.3763	0.6637	0.142
22.5	-0.0768	-0.07	-0.0497	0.0364	-0.0897	0.1038	-0.052	-0.1827	0.0255	-0.1412	0.0478	0.0091	0.3795	0.2446
23.5	-0.1337	0.1437	0.1791	0.1786	0.0929	0.1155	0.3738	0.4716	0.3307	-0.1904	0.6509	0.1689	0.4703	0.0329

## Sheet: Fig_S3_j
ZT Hour	Control						STZ - Low				STZ - High
0.5	-0.2626	0.0379	-0.1581	-0.4481	-0.1322	-0.0512	0.3745	0.2758	0.2704	0.0905	0.0432	0.2699	0.2692	0.3485
1.5	-0.1894	-0.2435	-0.1518	0.1485	-0.0087	-0.0586	0.1744	0.0735	0.0146	0.3247	0.3752	0.7238	0.2146	0.0841
2.5	0.0027	-0.203	-0.2971	0.0326	-0.1499	-0.058	0.3109	0.0266	-0.0737	0.3252	0.3249	0.8809	0.2969	-0.2044
3.5	-0.112	-0.0653	-0.0833	0.0587	-0.0917	-0.1512	0.02	0.2225	-0.038	0.4478	0.0218	1.4942	0.469	-0.1484
4.5	0.1165	0.003	0.0555	0.0358	0.1425	-0.1151	-0.0787	0.1084	0.07	0.0031	0.2353	0.2145	0.2718	0.0016
5.5	-0.0316	0.0011	-0.1973	-0.0062	0.0104	0.106	-0.045	0.1019	-0.0225	0.025	0.1233	0.0582	-0.042	-0.2019
6.5	-0.1036	-0.1072	-0.0117	-0.0358	-0.1692	-0.091	-0.0916	-0.1657	-0.2377	-0.1122	0.0672	-0.0138	-0.0156	-0.1587
7.5	-0.1291	-0.0783	-0.2667	-0.0356	-0.0198	-0.1823	-0.1379	-0.2389	-0.2338	-0.2612	-0.1342	-0.0342	0.1575	-0.1594
8.5	-0.1033	0.0311	-0.0965	-0.1364	-0.1927	-0.0301	-0.1131	-0.2755	-0.1036	0.0597	0.0442	0.1903	0.0421	-0.1802
9.5	-0.1835	-0.0207	-0.1654	-0.1022	-0.0258	-0.0517	-0.1089	-0.2781	-0.0732	0.0706	-0.1478	-0.0423	0.0721	-0.2054
10.5	0.0085	0.007	0.0938	-0.0512	-0.0404	-0.0038	-0.1431	-0.0474	-0.0955	-0.2044	-0.2457	-0.0102	0.3832	-0.0581
11.5	-0.0852	0.0253	-0.413	0.0763	-0.0474	0.0108	-0.0943	-0.1651	-0.1809	-0.1772	-0.1331	0.1964	0.7594	-0.0091
12.5	0.1069	0.14	0.4745	0.2604	0.2396	0.2051	0.4723	0.1661	0.2949	0.4151	1.018	0.8084	0.8959	0.5151
13.5	0.2127	0.0138	0.3696	0.2504	0.0566	0.1826	0.4312	0.3868	0.2622	0.5034	0.5824	0.827	0.5328	0.955
14.5	0.2456	0.117	0.1706	0.0699	0.1165	0.1422	0.5459	0.1556	0.2075	0.5356	0.3121	0.9529	0.6279	0.641
15.5	0.0627	0.0399	0.0989	-0.0471	0.1634	0.1341	0.3066	-0.0103	0.1226	0.2513	0.4369	0.2472	0.5537	0.6715
16.5	0.1816	0.167	0.1831	0.1889	0.1278	0.2274	0.409	0.0993	0.2592	0.3751	0.7137	0.5021	0.4911	0.6128
17.5	0.1701	0.1518	0.0132	0.2603	0.1259	0.1345	0.5983	0.192	0.1284	0.6123	0.5637	0.6345	0.7047	0.7629
18.5	0.1202	0.243	0.2866	0.1937	0.3129	0.1872	0.4004	0.496	0.2638	0.8384	0.5132	0.8566	0.744	0.8734
19.5	-0.0034	0.2292	0.1014	-0.1212	0.3795	0.0579	0.7131	0.5872	0.2482	0.434	0.963	0.8792	0.5569	0.9225
20.5	-0.0063	0.2106	0.3048	-0.4095	-0.2256	0.1548	0.4745	0.6267	0.573	0.5939	0.3164	0.6333	0.5868	0.423
21.5	-0.0444	-0.2303	0.036	-0.0197	-0.2705	-0.3047	0.4684	0.3598	0.0221	0.6331	-0.0764	0.255	0.4678	0.4126
22.5	-0.0868	-0.1087	-0.1067	0.0263	-0.139	-0.1851	-0.0586	0.1567	-0.1115	0.1582	0.0702	-0.2259	0.4358	0.4245
23.5	-0.0802	0.0271	0.0747	0.0784	0.1596	0.2036	0.2358	0.4251	0.1766	-0.0479	0.479	0.7227	0.67	0.3863
