# Supplementary material for: Robust noninvasive detection of hyperglycemia in mouse models of metabolic dysregulation using the novel Urination Index biomarker
Source: Lab Anim (NY). 2025 Nov 21;54(12):379–89. doi: 10.1038/s41684-025-01648-8 (PMC12657215; doi:10.1038/s41684-025-01648-8)
Supplement: Supplementary file 6 — Statistical source data. [file 41684_2025_1648_MOESM6_ESM.xlsx]

## Sheet: Fig_1_a
Day	BSI
0	901.04
0.0416667	901.49
0.0833333	901.17
0.125	902.01
0.166667	901.51
0.208333	902.18
0.25	902.07
0.291667	902.27
0.333333	904.28
0.375	902.93
0.416667	902.35
0.458333	899.32
0.5	896.71
0.541667	894.95
0.583333	894.45
0.625	891.89
0.666667	891.13
0.708333	889.8
0.75	890.93
0.791667	891.29
0.833333	890.72
0.875	890.39
0.916667	889.41
0.958333	888.25
1	887.67
1.04167	887.45
1.08333	887.43
1.125	888.69
1.16667	888.6
1.20833	888.4
1.25	888.15
1.29167	888.7
1.33333	891.44
1.375	889.34
1.41667	887.53
1.45833	886.88
1.5	886.42
1.54167	884.6
1.58333	884.99
1.625	885.33
1.66667	884.64
1.70833	884.39
1.75	884.43
1.79167	885.97
1.83333	884.84
1.875	884.18
1.91667	883.85
1.95833	883.51
2	883.11
2.04167	883.01
2.08333	882.28
2.125	882.16
2.16667	882.53
2.20833	883.32
2.25	884.37
2.29167	885.71
2.33333	886.55
2.375	885.77
2.41667	883.47
2.45833	881.8
2.5	880.46
2.54167	877.68
2.58333	876.38
2.625	876.18
2.66667	876.72
2.70833	877.16
2.75	877.39
2.79167	878
2.83333	878.27
2.875	878.29
2.91667	877.15
2.95833	876.99
3	877.58
3.04167	877.15
3.08333	877.73
3.125	877.44
3.16667	877.88
3.20833	878.03
3.25	878.98
3.29167	879.23
3.33333	880.28
3.375	878.97
3.41667	878.5
3.45833	877.76
3.5	875.47
3.54167	873.94
3.58333	873.11
3.625	871.72
3.66667	871.82
3.70833	872.18
3.75	870.7
3.79167	872.21
3.83333	874.69
3.875	875.34
3.91667	874.68
3.95833	875.34
4	875.64
4.04167	876.34
4.08333	876.31
4.125	876.9
4.16667	876.67
4.20833	876.88
4.25	876.91
4.29167	876.8
4.33333	878.37
4.375	877.18
4.41667	875.08
4.45833	873.76
4.5	872.7
4.54167	869.04
4.58333	868.79
4.625	869.38
4.66667	869.44
4.70833	869.05
4.75	868.98
4.79167	868.42
4.83333	870.66
4.875	870.73
4.91667	870.73
4.95833	870.2
5	871.64
5.04167	871.77
5.08333	872.4
5.125	872.44
5.16667	872.78
5.20833	872.94
5.25	873.32
5.29167	873.86
5.33333	874.7
5.375	872.52
5.41667	871.78
5.45833	870.48
5.5	869.55
5.54167	868.02
5.58333	867.72
5.625	866.58
5.66667	866.45
5.70833	865.66
5.75	866.11
5.79167	865.88
5.83333	866.73
5.875	867.12
5.91667	868.78
5.95833	865.92
6	867.6
6.04167	867.39
6.08333	866.71
6.125	867.16
6.16667	867.64
6.20833	867.62
6.25	867.84
6.29167	868.68
6.33333	869.86
6.375	867.91
6.41667	867.94
6.45833	866.55
6.5	866.43
6.54167	865.67
6.58333	864.57
6.625	863.46
6.66667	863.11
6.70833	863.29
6.75	862.26
6.79167	863.77
6.83333	862.53
6.875	864.3
6.91667	863.85
6.95833	863.81
7	864.63
7.04167	864.4
7.08333	865.49
7.125	866.71
7.16667	866.94
7.20833	867.39
7.25	868.54
7.29167	868.12
7.33333	869.87
7.375	868.54
7.41667	868.65
7.45833	868.1
7.5	867.95
7.54167	866.86
7.58333	866.73
7.625	867.29
7.66667	867.5
7.70833	866.98
7.75	866.78
7.79167	867.56
7.83333	867.49
7.875	868.14
7.91667	867.77
7.95833	867.67
8	868.66
8.04167	888.13
8.08333	903.97
8.125	903.35
8.16667	903.17
8.20833	902.69
8.25	904.14
8.29167	904.33
8.33333	905.04
8.375	905.28
8.41667	905.36
8.45833	905.18
8.5	905.3
8.54167	905.63
8.58333	902.73
8.625	896.38
8.66667	896.62
8.70833	896.64
8.75	899.21
8.79167	902.79
8.83333	899.95
8.875	896.02
8.91667	895.14
8.95833	899.31
9	898.62
9.04167	896.87
9.08333	896.63
9.125	899.96
9.16667	902.67
9.20833	901.48
9.25	900.88
9.29167	902.76
9.33333	903.11
9.375	901.5
9.41667	900.21
9.45833	900.64
9.5	899.3
9.54167	898.16
9.58333	895.84
9.625	895.18
9.66667	895.09
9.70833	898.04
9.75	897.65
9.79167	897.42
9.83333	894.78
9.875	893.9
9.91667	894.01
9.95833	893.21
10	892.97
10.0417	893.88
10.0833	893.76
10.125	895.22
10.1667	895.34
10.2083	895.97
10.25	893.3
10.2917	895.58
10.3333	896.94
10.375	896.54
10.4167	894.64
10.4583	893.28
10.5	890.72
10.5417	891.16
10.5833	891.76
10.625	889.73
10.6667	889.52
10.7083	889.12
10.75	890.15
10.7917	888.18
10.8333	888.37
10.875	885.77
10.9167	882.25
10.9583	883.55
11	884.7
11.0417	886.67
11.0833	886.79
11.125	886.93
11.1667	888.28
11.2083	888.19
11.25	887.15
11.2917	887.08
11.3333	887.11
11.375	887.21
11.4167	887.72
11.4583	886.62
11.5	886.19
11.5417	885.45
11.5833	884.04
11.625	885
11.6667	884.3
11.7083	884.76
11.75	884.63
11.7917	884.99
11.8333	880.7
11.875	879.22
11.9167	880.8
11.9583	879.46
12	879.92
12.0417	877.37
12.0833	877.04
12.125	879.71
12.1667	879.83
12.2083	880.46
12.25	882.99
12.2917	883.16
12.3333	886.79
12.375	884.35
12.4167	883.91
12.4583	882.5
12.5	880.5
12.5417	879.74
12.5833	877.52
12.625	875.96
12.6667	874.12
12.7083	874.52
12.75	874.08
12.7917	876.07
12.8333	873.74
12.875	873.72
12.9167	874.64
12.9583	872.22
13	873.32
13.0417	873.11
13.0833	872.68
13.125	872.64
13.1667	874.56
13.2083	875.02
13.25	876.44
13.2917	878.18
13.3333	881.8
13.375	879.63
13.4167	878.47
13.4583	877.02
13.5	876.59
13.5417	874.71
13.5833	873.55
13.625	872.74
13.6667	871.78
13.7083	871.43
13.75	872.77
13.7917	874.95
13.8333	870.9
13.875	870.88
13.9167	871.71
13.9583	870.88
14	870.04
14.0417	869.27
14.0833	870.67
14.125	870.82
14.1667	872.41
14.2083	874.47
14.25	874.58
14.2917	875.63
14.3333	878.86
14.375	876.83
14.4167	875.01
14.4583	873.85
14.5	873.77
14.5417	872.75
14.5833	872.02
14.625	871.95
14.6667	872.69
14.7083	873.03
14.75	872
14.7917	872.81
14.8333	868.66
14.875	869.72
14.9167	867.67
14.9583	866.29
15	868.74
15.0417	869.18
15.0833	870.39
15.125	870.24
15.1667	870.41
15.2083	871.49
15.25	871.71
15.2917	872.81
15.3333	875.09
15.375	872.58
15.4167	872.18
15.4583	871.15
15.5	870.43
15.5417	870.22
15.5833	871.09
15.625	871.45
15.6667	869.77
15.7083	869.86
15.75	871.7
15.7917	870.57
15.8333	870.77
15.875	867.94
15.9167	866.89
15.9583	867.49
16	870.49
16.0417	867.71
16.0833	868.59
16.125	869.3
16.1667	871.18
16.2083	870.29
16.25	872.36
16.2917	874.2
16.3333	877.76
16.375	875.25
16.4167	874.41
16.4583	873.36
16.5	873.3
16.5417	873.32
16.5833	872.48
16.625	871.06
16.6667	870.45
16.7083	871.45
16.75	871.14
16.7917	870.99
16.8333	870.16
16.875	870.08
16.9167	870.41
16.9583	870.23
17	869.99
17.0417	869.82
17.0833	869.76
17.125	870.48
17.1667	870.3
17.2083	871.4
17.25	872.03
17.2917	872.31
17.3333	876.25
17.375	874.78
17.4167	873.58
17.4583	873.22
17.5	872.21
17.5417	871.16
17.5833	870.8
17.625	870.61
17.6667	868.99
17.7083	868.66
17.75	870.41
17.7917	872.08
17.8333	870.41
17.875	872.06
17.9167	871.6
17.9583	871.84
18	872.45
18.0417	872.04
18.0833	871.44
18.125	870.3
18.1667	871.1
18.2083	871.24
18.25	871.15
18.2917	872.44
18.3333	874.77
18.375	872.26
18.4167	872.37
18.4583	872.05
18.5	870.68
18.5417	870.26
18.5833	869.89
18.625	868.49
18.6667	868.58
18.7083	868.45
18.75	869.19
18.7917	869.13
18.8333	865.12
18.875	867.9
18.9167	866.86
18.9583	866.51
19	867.5
19.0417	863.08
19.0833	862.23
19.125	863.14
19.1667	863.39
19.2083	865.37
19.25	865.95
19.2917	865.5
19.3333	871.01
19.375	868.92
19.4167	869.03
19.4583	868.14
19.5	869.24
19.5417	868.49
19.5833	867.62
19.625	867.63
19.6667	868.09
19.7083	867.58
19.75	867.48
19.7917	868.32
19.8333	865.96
19.875	865.72
19.9167	865.19
19.9583	865.86
20	865.57
20.0417	865.53
20.0833	866.44
20.125	865.84
20.1667	866.54
20.2083	865.97
20.25	867.59
20.2917	866.82
20.3333	868.72
20.375	866.32
20.4167	864.81
20.4583	865.05
20.5	864.23
20.5417	864.81
20.5833	862.65
20.625	862.3
20.6667	862.62
20.7083	861.95
20.75	862.11
20.7917	862.61
20.8333	861.15
20.875	865.61
20.9167	862.61
20.9583	862.56
21	862.45
21.0417	866.58
21.0833	866.05
21.125	867.16
21.1667	864.83
21.2083	866.37
21.25	865.85
21.2917	865.85
21.3333	868.56
21.375	866.03
21.4167	864.13
21.4583	864.31
21.5	862.79
21.5417	861.21
21.5833	859.35
21.625	858.48
21.6667	861.73
21.7083	860.73
21.75	862.25
21.7917	860.88
21.8333	857.79
21.875	857.03
21.9167	856.52
21.9583	857.27
22	856.89
22.0417	855.61
22.0833	855.4
22.125	856.27
22.1667	856.99
22.2083	858.91
22.25	858.61
22.2917	858.88
22.3333	864.05
22.375	861.15
22.4167	860.1
22.4583	860.16
22.5	859.84
22.5417	858.08
22.5833	857.1
22.625	856.37
22.6667	855.79
22.7083	856.2
22.75	855.67
22.7917	858.63
22.8333	856.03
22.875	852.89
22.9167	856.45
22.9583	855.28
23	856.09
23.0417	856.51
23.0833	857.11
23.125	857.32
23.1667	857.93
23.2083	857.36
23.25	859.79
23.2917	859.74
23.3333	862.64
23.375	859.05
23.4167	858.65
23.4583	857.77
23.5	855.08
23.5417	854.35
23.5833	853.58
23.625	853.68
23.6667	852.54
23.7083	851.03
23.75	851.01
23.7917	852.67
23.8333	850.53
23.875	846.61
23.9167	849.84
23.9583	849.22
24	850.07
24.0417	849.04
24.0833	850.29
24.125	853.37
24.1667	853.05
24.2083	852.94
24.25	854.13
24.2917	855.55
24.3333	857.85
24.375	855.27
24.4167	853.61
24.4583	851.72
24.5	851.67
24.5417	849.97
24.5833	847.84
24.625	847.67
24.6667	847.71
24.7083	847.51
24.75	845.42
24.7917	845.49
24.8333	850.08
24.875	848.15
24.9167	848.76
24.9583	848.71
25	848.91
25.0417	847.94
25.0833	849.64
25.125	849.92
25.1667	847.64
25.2083	848.51
25.25	852.46
25.2917	851.66
25.3333	852.95
25.375	850.15
25.4167	848.81
25.4583	847.15
25.5	846.24
25.5417	845.4
25.5833	844.27
25.625	841.88
25.6667	842.79
25.7083	843.35
25.75	844.15
25.7917	848.3
25.8333	846.44
25.875	846.53
25.9167	846.91
25.9583	851.39
26	879.81
26.0417	904.76
26.0833	904.41
26.125	903.71
26.1667	904.31
26.2083	904.44
26.25	905.08
26.2917	905.12
26.3333	905.09
26.375	905.62
26.4167	907.59
26.4583	907.01
26.5	907.08
26.5417	908.15
26.5833	905.19
26.625	904.61
26.6667	905.08
26.7083	903.23
26.75	901.4
26.7917	902.55
26.8333	901.89
26.875	901.44
26.9167	901.24
26.9583	900.93
27	902.72
27.0417	902.76
27.0833	901.45
27.125	901.54
27.1667	902.53
27.2083	901.33
27.25	901.33
27.2917	901.59
27.3333	901.99
27.375	902.04
27.4167	899.58
27.4583	899.81
27.5	898.51
27.5417	897.98
27.5833	897.67
27.625	895.66
27.6667	895.88
27.7083	895.14
27.75	895.23
27.7917	893.22
27.8333	889.1
27.875	889.15
27.9167	889.88
27.9583	887.15
28	892.38
28.0417	892.38
28.0833	892.38
28.125	892.38
28.1667	892.38
28.2083	892.38
28.25	892.38
28.2917	892.38
28.3333	892.38
28.375	892.38
28.4167	892.38
28.4583	892.38
28.5	892.38
28.5417	892.38
28.5833	892.38
28.625	892.38
28.6667	892.38
28.7083	892.38
28.75	892.38
28.7917	892.38
28.8333	892.38
28.875	892.38
28.9167	892.38
28.9583	892.38
29	892.38
29.0417	892.38
29.0833	892.38
29.125	888.03
29.1667	886.09
29.2083	887.29
29.25	887.52
29.2917	889.78
29.3333	891.59
29.375	889.58
29.4167	890.94
29.4583	889.15
29.5	887.7
29.5417	887.36
29.5833	883.53
29.625	883.38
29.6667	883.23
29.7083	883.42
29.75	883.66
29.7917	884.65
29.8333	882.99
29.875	879.58
29.9167	879.03
29.9583	882.39
30	880.56
30.0417	881.91
30.0833	882.62
30.125	884.55
30.1667	882.43
30.2083	883.47
30.25	885.48
30.2917	885.07
30.3333	887.57
30.375	885.94
30.4167	884.6
30.4583	884.82
30.5	882.68
30.5417	879.48
30.5833	878.79
30.625	879.27
30.6667	876.15
30.7083	876.23
30.75	876.6
30.7917	877.08
30.8333	874.18
30.875	875.22
30.9167	871.69
30.9583	875.11
31	875.67
31.0417	874.23
31.0833	875.38
31.125	878.36
31.1667	877.06
31.2083	878.4
31.25	880.7
31.2917	881.51
31.3333	882.73
31.375	879.71
31.4167	877.01
31.4583	876.39
31.5	874.62
31.5417	874.2
31.5833	874.33
31.625	874.86
31.6667	874.77
31.7083	875.83
31.75	875.55
31.7917	875.63
31.8333	874.4
31.875	874.08
31.9167	873.84
31.9583	874.07
32	874.01
32.0417	875.22
32.0833	875.56
32.125	875.69
32.1667	877.93
32.2083	879.05
32.25	878.3
32.2917	878.64
32.3333	880.01
32.375	876.46
32.4167	875.09
32.4583	872.36
32.5	872.89
32.5417	871.37
32.5833	868.67
32.625	870.05
32.6667	869
32.7083	869.99
32.75	871.45
32.7917	872.55
32.8333	870.5
32.875	870.5
32.9167	868.21
32.9583	868.91
33	871.28
33.0417	869.67
33.0833	871.73
33.125	871.79
33.1667	872.55
33.2083	873.16
33.25	872.87
33.2917	873.72
33.3333	876.04
33.375	874.2
33.4167	873.69
33.4583	873.1
33.5	871.42
33.5417	870.39
33.5833	869.02
33.625	868.55
33.6667	866.57
33.7083	867.24
33.75	866.57
33.7917	866.07
33.8333	863.2
33.875	863.72
33.9167	863.32
33.9583	863.91
34	864.06
34.0417	865.68
34.0833	866.47
34.125	867.81
34.1667	870.16
34.2083	869
34.25	869.84
34.2917	869.67
34.3333	872.89
34.375	870.91
34.4167	868.49
34.4583	868.08
34.5	866.11
34.5417	863.54
34.5833

## Sheet: Fig_1_b
Day	Incremental
0	-0.044
0.0416667	-0.451
0.0833333	0.318
0.125	-0.844
0.166667	0.506
0.208333	-0.67
0.25	0.109
0.291667	-0.208
0.333333	-2.008
0.375	1.355
0.416667	0.582
0.458333	3.024
0.5	2.611
0.541667	1.765
0.583333	0.495
0.625	2.56
0.666667	0.758
0.708333	1.334
0.75	-1.131
0.791667	-0.356
0.833333	0.568
0.875	0.324
0.916667	0.979
0.958333	1.167
1	0.58
1.04167	0.214
1.08333	0.019
1.125	-1.254
1.16667	0.093
1.20833	0.196
1.25	0.252
1.29167	-0.554
1.33333	-2.735
1.375	2.094
1.41667	1.815
1.45833	0.646
1.5	0.464
1.54167	1.822
1.58333	-0.39
1.625	-0.345
1.66667	0.692
1.70833	0.254
1.75	-0.048
1.79167	-1.533
1.83333	1.132
1.875	0.654
1.91667	0.328
1.95833	0.347
2	0.391
2.04167	0.101
2.08333	0.731
2.125	0.123
2.16667	-0.375
2.20833	-0.781
2.25	-1.055
2.29167	-1.338
2.33333	-0.838
2.375	0.777
2.41667	2.295
2.45833	1.677
2.5	1.338
2.54167	2.783
2.58333	1.3
2.625	0.198
2.66667	-0.547
2.70833	-0.438
2.75	-0.224
2.79167	-0.613
2.83333	-0.272
2.875	-0.019
2.91667	1.139
2.95833	0.159
3	-0.586
3.04167	0.427
3.08333	-0.575
3.125	0.284
3.16667	-0.433
3.20833	-0.155
3.25	-0.944
3.29167	-0.258
3.33333	-1.05
3.375	1.314
3.41667	0.469
3.45833	0.743
3.5	2.284
3.54167	1.529
3.58333	0.83
3.625	1.394
3.66667	-0.098
3.70833	-0.359
3.75	1.474
3.79167	-1.509
3.83333	-2.481
3.875	-0.644
3.91667	0.657
3.95833	-0.662
4	-0.296
4.04167	-0.705
4.08333	0.031
4.125	-0.588
4.16667	0.231
4.20833	-0.212
4.25	-0.024
4.29167	0.109
4.33333	-1.576
4.375	1.197
4.41667	2.098
4.45833	1.323
4.5	1.054
4.54167	3.662
4.58333	0.252
4.625	-0.597
4.66667	-0.053
4.70833	0.382
4.75	0.071
4.79167	0.563
4.83333	-2.236
4.875	-0.071
4.91667	0.002
4.95833	0.527
5	-1.446
5.04167	-0.122
5.08333	-0.629
5.125	-0.044
5.16667	-0.34
5.20833	-0.165
5.25	-0.379
5.29167	-0.536
5.33333	-0.845
5.375	2.18
5.41667	0.741
5.45833	1.307
5.5	0.924
5.54167	1.536
5.58333	0.296
5.625	1.14
5.66667	0.125
5.70833	0.79
5.75	-0.447
5.79167	0.235
5.83333	-0.853
5.875	-0.389
5.91667	-1.661
5.95833	2.857
6	-1.68
6.04167	0.217
6.08333	0.678
6.125	-0.447
6.16667	-0.481
6.20833	0.021
6.25	-0.227
6.29167	-0.839
6.33333	-1.179
6.375	1.949
6.41667	-0.027
6.45833	1.389
6.5	0.116
6.54167	0.758
6.58333	1.105
6.625	1.11
6.66667	0.346
6.70833	-0.173
6.75	1.029
6.79167	-1.513
6.83333	1.241
6.875	-1.774
6.91667	0.452
6.95833	0.04
7	-0.816
7.04167	0.228
7.08333	-1.094
7.125	-1.213
7.16667	-0.228
7.20833	-0.457
7.25	-1.146
7.29167	0.418
7.33333	-1.745
7.375	1.325
7.41667	-0.11
7.45833	0.552
7.5	0.146
7.54167	1.095
7.58333	0.126
7.625	-0.553
7.66667	-0.211
7.70833	0.517
7.75	0.204
7.79167	-0.782
7.83333	0.071
7.875	-0.655
7.91667	0.368
7.95833	0.108
8	-0.991
8.04167	-19.478
8.08333	-15.834
8.125	0.62
8.16667	0.173
8.20833	0.487
8.25	-1.447
8.29167	-0.199
8.33333	-0.711
8.375	-0.232
8.41667	-0.082
8.45833	0.183
8.5	-0.127
8.54167	-0.326
8.58333	2.895
8.625	6.35
8.66667	-0.238
8.70833	-0.023
8.75	-2.571
8.79167	-3.579
8.83333	2.847
8.875	3.93
8.91667	0.875
8.95833	-4.171
9	0.695
9.04167	1.742
9.08333	0.245
9.125	-3.332
9.16667	-2.708
9.20833	1.187
9.25	0.606
9.29167	-1.887
9.33333	-0.344
9.375	1.612
9.41667	1.284
9.45833	-0.426
9.5	1.336
9.54167	1.14
9.58333	2.32
9.625	0.659
9.66667	0.095
9.70833	-2.954
9.75	0.391
9.79167	0.226
9.83333	2.645
9.875	0.875
9.91667	-0.104
9.95833	0.802
10	0.24
10.0417	-0.911
10.0833	0.119
10.125	-1.46
10.1667	-0.122
10.2083	-0.636
10.25	2.675
10.2917	-2.278
10.3333	-1.362
10.375	0.403
10.4167	1.892
10.4583	1.366
10.5	2.563
10.5417	-0.448
10.5833	-0.592
10.625	2.027
10.6667	0.206
10.7083	0.401
10.75	-1.029
10.7917	1.973
10.8333	-0.194
10.875	2.599
10.9167	3.528
10.9583	-1.307
11	-1.15
11.0417	-1.965
11.0833	-0.121
11.125	-0.143
11.1667	-1.35
11.2083	0.091
11.25	1.036
11.2917	0.069
11.3333	-0.025
11.375	-0.097
11.4167	-0.515
11.4583	1.104
11.5	0.429
11.5417	0.738
11.5833	1.415
11.625	-0.964
11.6667	0.698
11.7083	-0.461
11.75	0.13
11.7917	-0.359
11.8333	4.294
11.875	1.482
11.9167	-1.584
11.9583	1.34
12	-0.463
12.0417	2.55
12.0833	0.338
12.125	-2.669
12.1667	-0.13
12.2083	-0.622
12.25	-2.53
12.2917	-0.177
12.3333	-3.625
12.375	2.437
12.4167	0.441
12.4583	1.416
12.5	1.993
12.5417	0.763
12.5833	2.221
12.625	1.555
12.6667	1.842
12.7083	-0.394
12.75	0.432
12.7917	-1.983
12.8333	2.322
12.875	0.028
12.9167	-0.924
12.9583	2.42
13	-1.104
13.0417	0.216
13.0833	0.426
13.125	0.044
13.1667	-1.919
13.2083	-0.467
13.25	-1.418
13.2917	-1.739
13.3333	-3.619
13.375	2.17
13.4167	1.16
13.4583	1.45
13.5	0.435
13.5417	1.872
13.5833	1.162
13.625	0.813
13.6667	0.959
13.7083	0.354
13.75	-1.349
13.7917	-2.178
13.8333	4.054
13.875	0.021
13.9167	-0.837
13.9583	0.839
14	0.831
14.0417	0.774
14.0833	-1.4
14.125	-0.145
14.1667	-1.596
14.2083	-2.062
14.25	-0.103
14.2917	-1.056
14.3333	-3.229
14.375	2.034
14.4167	1.821
14.4583	1.161
14.5	0.071
14.5417	1.019
14.5833	0.734
14.625	0.072
14.6667	-0.742
14.7083	-0.335
14.75	1.026
14.7917	-0.807
14.8333	4.147
14.875	-1.056
14.9167	2.051
14.9583	1.376
15	-2.456
15.0417	-0.436
15.0833	-1.212
15.125	0.153
15.1667	-0.167
15.2083	-1.079
15.25	-0.221
15.2917	-1.102
15.3333	-2.282
15.375	2.516
15.4167	0.396
15.4583	1.034
15.5	0.712
15.5417	0.216
15.5833	-0.874
15.625	-0.356
15.6667	1.677
15.7083	-0.09
15.75	-1.838
15.7917	1.127
15.8333	-0.199
15.875	2.83
15.9167	1.05
15.9583	-0.597
16	-2.999
16.0417	2.773
16.0833	-0.879
16.125	-0.709
16.1667	-1.874
16.2083	0.892
16.25	-2.074
16.2917	-1.841
16.3333	-3.557
16.375	2.505
16.4167	0.845
16.4583	1.048
16.5	0.062
16.5417	-0.018
16.5833	0.839
16.625	1.415
16.6667	0.613
16.7083	-0.997
16.75	0.303
16.7917	0.153
16.8333	0.834
16.875	0.076
16.9167	-0.328
16.9583	0.177
17	0.238
17.0417	0.172
17.0833	0.057
17.125	-0.715
17.1667	0.177
17.2083	-1.1
17.25	-0.628
17.2917	-0.284
17.3333	-3.938
17.375	1.469
17.4167	1.206
17.4583	0.357
17.5	1.011
17.5417	1.051
17.5833	0.356
17.625	0.193
17.6667	1.617
17.7083	0.332
17.75	-1.749
17.7917	-1.666
17.8333	1.665
17.875	-1.647
17.9167	0.456
17.9583	-0.242
18	-0.611
18.0417	0.419
18.0833	0.598
18.125	1.138
18.1667	-0.802
18.2083	-0.143
18.25	0.098
18.2917	-1.292
18.3333	-2.331
18.375	2.511
18.4167	-0.11
18.4583	0.316
18.5	1.374
18.5417	0.414
18.5833	0.374
18.625	1.399
18.6667	-0.088
18.7083	0.127
18.75	-0.734
18.7917	0.053
18.8333	4.009
18.875	-2.773
18.9167	1.035
18.9583	0.349
19	-0.99
19.0417	4.42
19.0833	0.849
19.125	-0.909
19.1667	-0.244
19.2083	-1.979
19.25	-0.583
19.2917	0.452
19.3333	-5.509
19.375	2.084
19.4167	-0.108
19.4583	0.888
19.5	-1.102
19.5417	0.753
19.5833	0.87
19.625	-0.012
19.6667	-0.454
19.7083	0.503
19.75	0.107
19.7917	-0.845
19.8333	2.365
19.875	0.239
19.9167	0.529
19.9583	-0.67
20	0.285
20.0417	0.041
20.0833	-0.907
20.125	0.6
20.1667	-0.699
20.2083	0.574
20.25	-1.62
20.2917	0.761
20.3333	-1.898
20.375	2.407
20.4167	1.504
20.4583	-0.236
20.5	0.815
20.5417	-0.581
20.5833	2.159
20.625	0.356
20.6667	-0.319
20.7083	0.668
20.75	-0.155
20.7917	-0.506
20.8333	1.458
20.875	-4.462
20.9167	3.002
20.9583	0.048
21	0.114
21.0417	-4.129
21.0833	0.529
21.125	-1.111
21.1667	2.329
21.2083	-1.539
21.25	0.523
21.2917	0.001
21.3333	-2.713
21.375	2.527
21.4167	1.898
21.4583	-0.178
21.5	1.523
21.5417	1.575
21.5833	1.867
21.625	0.871
21.6667	-3.25
21.7083	0.999
21.75	-1.521
21.7917	1.37
21.8333	3.085
21.875	0.759
21.9167	0.515
21.9583	-0.756
22	0.385
22.0417	1.282
22.0833	0.209
22.125	-0.871
22.1667	-0.721
22.2083	-1.92
22.25	0.299
22.2917	-0.27
22.3333	-5.163
22.375	2.892
22.4167	1.053
22.4583	-0.058
22.5	0.319
22.5417	1.755
22.5833	0.981
22.625	0.735
22.6667	0.579
22.7083	-0.413
22.75	0.527
22.7917	-2.957
22.8333	2.599
22.875	3.145
22.9167	-3.566
22.9583	1.172
23	-0.813
23.0417	-0.413
23.0833	-0.6
23.125	-0.21
23.1667	-0.612
23.2083	0.574
23.25	-2.438
23.2917	0.052
23.3333	-2.9
23.375	3.588
23.4167	0.401
23.4583	0.881
23.5	2.691
23.5417	0.726
23.5833	0.773
23.625	-0.1
23.6667	1.142
23.7083	1.506
23.75	0.024
23.7917	-1.664
23.8333	2.142
23.875	3.925
23.9167	-3.232
23.9583	0.623
24	-0.857
24.0417	1.028
24.0833	-1.247
24.125	-3.082
24.1667	0.326
24.2083	0.109
24.25	-1.193
24.2917	-1.414
24.3333	-2.308
24.375	2.584
24.4167	1.658
24.4583	1.89
24.5	0.048
24.5417	1.703
24.5833	2.131
24.625	0.167
24.6667	-0.041
24.7083	0.2
24.75	2.095
24.7917	-0.075
24.8333	-4.584
24.875	1.932
24.9167	-0.613
24.9583	0.052
25	-0.203
25.0417	0.972
25.0833	-1.705
25.125	-0.275
25.1667	2.28
25.2083	-0.868
25.25	-3.955
25.2917	0.799
25.3333	-1.29
25.375	2.798
25.4167	1.342
25.4583	1.665
25.5	0.903
25.5417	0.847
25.5833	1.128
25.625	2.39
25.6667	-0.914
25.7083	-0.556
25.75	-0.8
25.7917	-4.156
25.8333	1.86
25.875	-0.082
25.9167	-0.387
25.9583	-4.475
26	-28.417
26.0417	-24.955
26.0833	0.35
26.125	0.697
26.1667	-0.595
26.2083	-0.137
26.25	-0.64
26.2917	-0.035
26.3333	0.026
26.375	-0.526
26.4167	-1.972
26.4583	0.587
26.5	-0.074
26.5417	-1.073
26.5833	2.96
26.625	0.58
26.6667	-0.463
26.7083	1.843
26.75	1.832
26.7917	-1.146
26.8333	0.659
26.875	0.453
26.9167	0.193
26.9583	0.316
27	-1.797
27.0417	-0.038
27.0833	1.312
27.125	-0.092
27.1667	-0.985
27.2083	1.2
27.25	-0.006
27.2917	-0.258
27.3333	-0.404
27.375	-0.042
27.4167	2.457
27.4583	-0.232
27.5	1.301
27.5417	0.53
27.5833	0.315
27.625	2.001
27.6667	-0.219
27.7083	0.749
27.75	-0.097
27.7917	2.015
27.8333	4.117
27.875	-0.052
27.9167	-0.725
27.9583	2.729
28	-5.234
28.0417	0
28.0833	0
28.125	0
28.1667	0
28.2083	0
28.25	0
28.2917	0
28.3333	0
28.375	0
28.4167	0
28.4583	0
28.5	0
28.5417	0
28.5833	0
28.625	0
28.6667	0
28.7083	0
28.75	0
28.7917	0
28.8333	0
28.875	0
28.9167	0
28.9583	0
29	0
29.0417	0
29.0833	0
29.125	4.357
29.1667	1.94
29.2083	-1.203
29.25	-0.234
29.2917	-2.258
29.3333	-1.814
29.375	2.015
29.4167	-1.364
29.4583	1.789
29.5	1.451
29.5417	0.339
29.5833	3.836
29.625	0.149
29.6667	0.146
29.7083	-0.192
29.75	-0.234
29.7917	-0.995
29.8333	1.667
29.875	3.404
29.9167	0.557
29.9583	-3.367
30	1.828
30.0417	-1.348
30.0833	-0.704
30.125	-1.937
30.1667	2.12
30.2083	-1.038
30.25	-2.005
30.2917	0.407
30.3333	-2.499
30.375	1.628
30.4167	1.335
30.4583	-0.213
30.5	2.14
30.5417	3.194
30.5833	0.692
30.625	-0.48
30.6667	3.118
30.7083	-0.079
30.75	-0.369
30.7917	-0.475
30.8333	2.901
30.875	-1.047
30.9167	3.53
30.9583	-3.417
31	-0.555
31.0417	1.436
31.0833	-1.149
31.125	-2.981
31.1667	1.302
31.2083	-1.344
31.25	-2.294
31.2917	-0.818
31.3333	-1.215
31.375	3.023
31.4167	2.7
31.4583	0.619
31.5	1.767
31.5417	0.423
31.5833	-0.133
31.625	-0.526
31.6667	0.09
31.7083	-1.063
31.75	0.28
31.7917	-0.086
31.8333	1.23
31.875	0.32
31.9167	0.241
31.9583	-0.232
32	0.06
32.0417	-1.208
32.0833	-0.34
32.125	-0.132
32.1667	-2.236
32.2083	-1.122
32.25	0.752
32.2917	-0.34
32.3333	-1.37
32.375	3.552
32.4167	1.373
32.4583	2.729
32.5	-0.535
32.5417	1.52
32.5833	2.699
32.625	-1.379
32.6667	1.048
32.7083	-0.983
32.75	-1.465
32.7917	-1.096
32.8333	2.048
32.875	-0.001
32.9167	2.287
32.9583	-0.695
33	-2.366
33.0417	1.602
33.0833	-2.061
33.125	-0.053
33.1667	-0.763
33.2083	-0.608
33.25	0.285
33.2917	-0.849
33.3333	-2.319
33.375	1.846
33.4167	0.511
33.4583	0.583
33.5	1.68
33.5417	1.036
33.5833	1.365
33.625	0.476
33.6667	1.975
33.7083	-0.669
33.75	0.668
33.7917	0.497
33.8333	2.877
33.875	-0.517
33.9167	0.398
33.9583	-0.59
34	-0.148
34.0417	-1.626
34.0833	-0.793
34.125	-1.338
34.1667	-2.348
34.2083	1.158
34.25	-0.837
34.2917	0.172
34.3333	-3.221
34.375	1.983
34.4167	2.417
34.4583	0.413
34.5	1.964
34.5417	2.575
34.5833

## Sheet: Fig_1_c
Day	No Bedding Change
0	-2.224
0.0416667	-0.1
0.0833333	0.259
0.125	-0.196
0.166667	-0.316
0.208333	-0.733
0.25	-0.665
0.291667	0.055
0.333333	-0.786
0.375	1.226
0.416667	-0.594
0.458333	1.631
0.5	0.197
0.541667	0.646
0.583333	2.931
0.625	0.295
0.666667	-0.152
0.708333	0.492
0.75	-0.219
0.791667	1.147
0.833333	4.144
0.875	0.968
0.916667	-0.073
0.958333	1.415
1	-0.305
1.04167	-0.349
1.08333	0.335
1.125	-1.785
1.16667	0.003
1.20833	-0.798
1.25	-0.271
1.29167	-1.911
1.33333	0.526
1.375	1.552
1.41667	0.467
1.45833	1.036
1.5	-1.393
1.54167	0.874
1.58333	1.516
1.625	0.571
1.66667	0.733
1.70833	-2.608
1.75	1.265
1.79167	2.533
1.83333	-0.282
1.875	-0.601
1.91667	0.338
1.95833	-0.824
2	-0.705
2.04167	1.043
2.08333	1.921
2.125	0.916
2.16667	-0.713
2.20833	-0.498
2.25	-0.294
2.29167	-0.24
2.33333	-1.946
2.375	0.315
2.41667	1.965
2.45833	0.505
2.5	0.141
2.54167	3.008
2.58333	5.33
2.625	0.506
2.66667	-0.793
2.70833	-0.594
2.75	-0.185
2.79167	1.442
2.83333	-0.237
2.875	-0.505
2.91667	0.404
2.95833	-1.778
3	-1.186
3.04167	-2.231
3.08333	-0.538
3.125	-0.407
3.16667	-0.351
3.20833	-1.392
3.25	-0.965
3.29167	0.336
3.33333	-0.576
3.375	0.687
3.41667	2.637
3.45833	0.213
3.5	-0.65
3.54167	-1.928
3.58333	4.786
3.625	3.112
3.66667	0.966
3.70833	0.295
3.75	-1.501
3.79167	1.507
3.83333	-0.035
3.875	-1.348
3.91667	-0.412
3.95833	1.15
4	-0.255
4.04167	0.049
4.08333	-1.048
4.125	-1.479
4.16667	-0.469
4.20833	-1.983
4.25	-0.48
4.29167	-1.364
4.33333	-0.544
4.375	3.485
4.41667	1.96
4.45833	1.554
4.5	1.263
4.54167	2.041
4.58333	-0.744
4.625	-1.123
4.66667	3.207
4.70833	0.853
4.75	-2.066
4.79167	2.696
4.83333	5.441
4.875	-1.778
4.91667	-0.133
4.95833	0.266
5	0.121
5.04167	-0.103
5.08333	-0.575
5.125	0.184
5.16667	-0.636
5.20833	-0.804
5.25	-0.694
5.29167	-0.46
5.33333	-2.108
5.375	-0.553
5.41667	-0.444
5.45833	-0.224
5.5	-0.225
5.54167	2.002
5.58333	4.773
5.625	-0.298
5.66667	1.323
5.70833	-0.886
5.75	1.279
5.79167	-3.511
5.83333	1.06
5.875	6.001
5.91667	2.208
5.95833	-1.52
6	0.801
6.04167	-0.409
6.08333	-0.241
6.125	-0.663
6.16667	-1.377
6.20833	0.198
6.25	-1.024
6.29167	-1.635
6.33333	-4.463
6.375	0.534
6.41667	-0.744
6.45833	-0.357
6.5	-1.03
6.54167	-0.056
6.58333	0.568
6.625	2.829
6.66667	1.01
6.70833	-0.364
6.75	-1.045
6.79167	-2.304
6.83333	1.064
6.875	2.946
6.91667	-0.921
6.95833	0.11
7	0.164
7.04167	-0.37
7.08333	-0.178
7.125	-0.916
7.16667	-0.327
7.20833	-1.54
7.25	-0.808
7.29167	0.84
7.33333	-1.909
7.375	0.728
7.41667	-0.528
7.45833	0.573
7.5	-1.462
7.54167	1.215
7.58333	0.816
7.625	-0.169
7.66667	-0.891
7.70833	1.026
7.75	0.334
7.79167	-1.952
7.83333	1.264
7.875	0.451
7.91667	0.284
7.95833	0.31
8	-0.049
8.04167
8.08333
8.125	-0.117
8.16667	-1.563
8.20833	-0.693
8.25	0.137
8.29167	-0.838
8.33333	2.321
8.375	1.722
8.41667	1.017
8.45833	-0.113
8.5	4.806
8.54167	-0.136
8.58333	0.203
8.625	0.775
8.66667	-0.148
8.70833	3.059
8.75	-0.798
8.79167	1.005
8.83333	0.985
8.875	-0.239
8.91667	-1.098
8.95833	-1.035
9	0.423
9.04167	-0.682
9.08333	-0.884
9.125	-0.924
9.16667	-0.726
9.20833	-2.013
9.25	-2.702
9.29167	-0.947
9.33333	0.62
9.375	2.206
9.41667	-0.428
9.45833	1.651
9.5	6.191
9.54167	-4.367
9.58333	2.307
9.625	1.29
9.66667	-2.071
9.70833	-1.002
9.75	0.534
9.79167	-0.336
9.83333	1.933
9.875	-0.608
9.91667	-0.914
9.95833	-0.328
10	-0.704
10.0417	-0.636
10.0833	-0.415
10.125	-0.263
10.1667	-0.817
10.2083	-0.78
10.25	0.021
10.2917	-0.996
10.3333	0.146
10.375	3.721
10.4167	-1.726
10.4583	-2.542
10.5	2.63
10.5417	1.111
10.5833	-1.675
10.625	2.72
10.6667	3.035
10.7083	-0.257
10.75	-3.079
10.7917	0.758
10.8333	6.298
10.875	-0.658
10.9167	-0.613
10.9583	-1.108
11	-0.18
11.0417	-1.358
11.0833	-0.849
11.125	-0.119
11.1667	-1.012
11.2083	-1.419
11.25	-0.828
11.2917	-0.315
11.3333	-2.081
11.375	-0.923
11.4167	0.197
11.4583	0.671
11.5	2.958
11.5417	0.773
11.5833	3.9
11.625	1.054
11.6667	-2.57
11.7083	-1.506
11.75	-0.785
11.7917	1.255
11.8333	2.325
11.875	-0.643
11.9167	-1.451
11.9583	0.006
12	-0.562
12.0417	-0.077
12.0833	-0.782
12.125	-0.435
12.1667	-0.453
12.2083	-0.379
12.25	-0.122
12.2917	-1.219
12.3333	-0.81
12.375	1.173
12.4167	-0.651
12.4583	1.599
12.5	1.53
12.5417	3.49
12.5833	1.437
12.625	0.131
12.6667	-1.355
12.7083	-1.101
12.75	-0.729
12.7917	1.063
12.8333	1.588
12.875	-0.176
12.9167	-0.179
12.9583	0.186
13	-0.627
13.0417	-1.31
13.0833	-0.998
13.125	0.572
13.1667	0.207
13.2083	-0.293
13.25	-1.291
13.2917	-0.026
13.3333	-0.174
13.375	1.859
13.4167	-1.726
13.4583	0.624
13.5	1.682
13.5417	0.111
13.5833	0.847
13.625	2.101
13.6667	1.845
13.7083	-0.571
13.75	-0.782
13.7917	2.57
13.8333	3.487
13.875	-0.674
13.9167	-0.156
13.9583	-0.351
14	-1.472
14.0417	-1.367
14.0833	0.322
14.125	-0.45
14.1667	-1.276
14.2083	-0.158
14.25	0.524
14.2917	-0.989
14.3333	0.573
14.375	3.162
14.4167	-0.028
14.4583	0.301
14.5	0.028
14.5417	1.148
14.5833	0.196
14.625	-0.399
14.6667	-0.503
14.7083	-0.571
14.75	-1.537
14.7917	-0.206
14.8333	3.286
14.875	0.876
14.9167	-1.414
14.9583	-1.084
15	-0.559
15.0417	-0.165
15.0833	-0.823
15.125	-0.052
15.1667	-0.571
15.2083	-0.439
15.25	-0.837
15.2917	-1.23
15.3333	0.385
15.375	0.807
15.4167	-0.027
15.4583	1.273
15.5	0.418
15.5417	-0.061
15.5833	1.237
15.625	0.177
15.6667	-0.182
15.7083	-0.104
15.75	0.64
15.7917	-1.545
15.8333	0.669
15.875	1.325
15.9167	-1.388
15.9583	-0.182
16	-0.77
16.0417	-0.558
16.0833	-0.808
16.125	0.267
16.1667	-1.116
16.2083	-1.274
16.25	-1.146
16.2917	-0.231
16.3333	-0.557
16.375	1.298
16.4167	0.818
16.4583	0.215
16.5	0.969
16.5417	-0.22
16.5833	0.597
16.625	0.891
16.6667	0.201
16.7083	0.08
16.75	-0.213
16.7917	0.851
16.8333	4.748
16.875	2.206
16.9167	-1.372
16.9583	-1.207
17	-0.171
17.0417	-1.106
17.0833	-1.664
17.125	-0.802
17.1667	-0.829
17.2083	-0.928
17.25	-0.233
17.2917	-1.665
17.3333	-1.952
17.375	1.511
17.4167	-0.676
17.4583	0.317
17.5	0.823
17.5417	2.154
17.5833	1.718
17.625	1.211
17.6667	0.904
17.7083	-0.264
17.75	0.211
17.7917	0.902
17.8333	1.087
17.875	-0.416
17.9167	-0.473
17.9583	-2.077
18	-2.675
18.0417	-0.082
18.0833	-0.171
18.125	-1.251
18.1667	-0.773
18.2083	-0.206
18.25	-0.284
18.2917	-0.333
18.3333	-0.434
18.375	1.481
18.4167	0.328
18.4583	1.22
18.5	2.439
18.5417	2.828
18.5833	0.131
18.625	2.404
18.6667	0.313
18.7083	-0.422
18.75	3.239
18.7917	1.116
18.8333	-0.03
18.875	-1.241
18.9167	-3.91
18.9583	-0.474
19	0.064
19.0417	0.615
19.0833	-0.582
19.125	-0.911
19.1667	-0.766
19.2083	-0.31
19.25	-1.458
19.2917	-0.242
19.3333	-1.52
19.375	0.164
19.4167	-0.306
19.4583	0.155
19.5	1.529
19.5417	3.613
19.5833	1.205
19.625	-0.216
19.6667	0.445
19.7083	-0.158
19.75	-0.662
19.7917	-0.032
19.8333	1.081
19.875	-0.127
19.9167	0.2
19.9583	-1.032
20	0.162
20.0417	-0.507
20.0833	-0.695
20.125	-1.187
20.1667	-0.536
20.2083	-0.133
20.25	-0.601
20.2917	0.201
20.3333	0.168
20.375	0.435
20.4167	0.416
20.4583	0.006
20.5	0.078
20.5417	1.055
20.5833	0.573
20.625	-0.494
20.6667	1.545
20.7083	1.479
20.75	-0.851
20.7917	-0.269
20.8333	5.256
20.875	2.117
20.9167	-2.409
20.9583	0.194
21	-1.215
21.0417	-0.83
21.0833	-1.138
21.125	-1.753
21.1667	1
21.2083	-1.055
21.25	-0.586
21.2917	-0.589
21.3333	-1.584
21.375	1.897
21.4167	-1.171
21.4583	1.004
21.5	1.781
21.5417	0.801
21.5833	-0.829
21.625	0.925
21.6667	0.632
21.7083	-0.199
21.75	-0.24
21.7917	1.163
21.8333	-0.136
21.875	0.078
21.9167	0.194
21.9583	-0.293
22	-0.586
22.0417	-0.719
22.0833	0.032
22.125	-0.313
22.1667	-0.322
22.2083	-0.781
22.25	-0.088
22.2917	-0.585
22.3333	-0.379
22.375	0.738
22.4167	0.175
22.4583	-0.285
22.5	1.448
22.5417	0.27
22.5833	1.917
22.625	0.834
22.6667	-0.949
22.7083	-0.417
22.75	0.154
22.7917	1.31
22.8333	0.305
22.875	0.672
22.9167	-2.399
22.9583	-1.167
23	0.168
23.0417	1.062
23.0833	-0.039
23.125	-1.186
23.1667	-0.209
23.2083	-1.106
23.25	-0.698
23.2917	0.451
23.3333	-1.148
23.375	2.287
23.4167	-0.247
23.4583	0.839
23.5	1.052
23.5417	-0.942
23.5833	4.534
23.625	1.339
23.6667	2.68
23.7083	-0.699
23.75	-3.008
23.7917	-0.083
23.8333	4.307
23.875	0.332
23.9167	-1.485
23.9583	0.817
24	-2.174
24.0417	-0.336
24.0833	-0.85
24.125	-0.282
24.1667	-2.203
24.2083	-0.4
24.25	-2.448
24.2917	-0.098
24.3333	1.527
24.375	0.318
24.4167	1.186
24.4583	2.437
24.5	-0.55
24.5417	0.315
24.5833	1.893
24.625	2.403
24.6667	-1
24.7083	2.117
24.75	0.754
24.7917	-0.104
24.8333	1.48
24.875	-1.329
24.9167	-1.634
24.9583	0.289
25	-0.504
25.0417	-0.539
25.0833	-0.731
25.125	0.852
25.1667	-0.393
25.2083	-0.414
25.25	-0.343
25.2917	-0.38
25.3333	-0.727
25.375	1.754
25.4167	0.048
25.4583	-0.266
25.5	1.523
25.5417	-0.063
25.5833	-0.035
25.625	-0.402
25.6667	0.239
25.7083	0.615
25.75	-1.049
25.7917	-1.537
25.8333	1.669
25.875	0.985
25.9167	-0.715
25.9583	-0.124
26
26.0417
26.0833	-0.773
26.125	0.147
26.1667	-0.372
26.2083	0.161
26.25	0.245
26.2917	-0.959
26.3333	-0.371
26.375	1.491
26.4167	-0.132
26.4583	0.64
26.5	0.179
26.5417	0.804
26.5833	1.595
26.625	1.678
26.6667	0.994
26.7083	1.217
26.75	-0.649
26.7917	2.35
26.8333	3.608
26.875	-1.008
26.9167	-2.018
26.9583	-1.213
27	-0.902
27.0417	-1.014
27.0833	-1.358
27.125	-0.749
27.1667	-0.511
27.2083	-0.551
27.25	-0.952
27.2917	-0.314
27.3333	-2.032
27.375	0.227
27.4167	1.222
27.4583	4.925
27.5	0.943
27.5417	-1.739
27.5833	4.43
27.625	1.719
27.6667	-1.04
27.7083	-4.475
27.75	-0.809
27.7917	-0.26
27.8333	3.593
27.875	-1.495
27.9167	-0.567
27.9583	0.232
28	-0.793
28.0417
28.0833
28.125
28.1667
28.2083
28.25
28.2917
28.3333
28.375
28.4167
28.4583
28.5
28.5417
28.5833
28.625
28.6667
28.7083
28.75
28.7917
28.8333
28.875
28.9167
28.9583
29
29.0417
29.0833
29.125
29.1667	-0.239
29.2083	-0.878
29.25	-0.475
29.2917	-0.809
29.3333	-1.647
29.375	2.731
29.4167	-0.131
29.4583	-0.453
29.5	-0.123
29.5417	1.133
29.5833	0.854
29.625	0.298
29.6667	1.136
29.7083	-0.786
29.75	-0.04
29.7917	-0.75
29.8333	0.608
29.875	1.471
29.9167	1.194
29.9583	-0.646
30	0.051
30.0417	-0.898
30.0833	0.18
30.125	-0.023
30.1667	1.115
30.2083	-0.966
30.25	0.371
30.2917	-0.316
30.3333	-2.948
30.375	1.917
30.4167	-1.546
30.4583	0.634
30.5	1.076
30.5417	2.307
30.5833	2.005
30.625	0.516
30.6667	-0.671
30.7083	-0.003
30.75	-0.682
30.7917	-0.738
30.8333	3.049
30.875	-0.497
30.9167	-0.527
30.9583	-0.17
31	-1.403
31.0417	0.91
31.0833	-0.672
31.125	-0.004
31.1667	-0.2
31.2083	-0.362
31.25	0.283
31.2917	-0.503
31.3333	-1.015
31.375	1.249
31.4167	-0.66
31.4583	1.038
31.5	-0.29
31.5417	-0.566
31.5833	1.342
31.625	-0.735
31.6667	1.342
31.7083	1.445
31.75	0.144
31.7917	-1.084
31.8333	2.456
31.875	0.084
31.9167	-0.836
31.9583	-0.006
32	0.341
32.0417	0.407
32.0833	-1.46
32.125	0.247
32.1667	0.008
32.2083	0.479
32.25	0.139
32.2917	-0.816
32.3333	-1.822
32.375	1.948
32.4167	-0.86
32.4583	0.559
32.5	0.255
32.5417	1.587
32.5833	-0.826
32.625	1.381
32.6667	0.253
32.7083	2.102
32.75	-0.84
32.7917	0.73
32.8333	2.174
32.875	1.612
32.9167	-1.283
32.9583	-1.108
33	-0.418
33.0417	-0.904
33.0833	0.293
33.125	-1.122
33.1667	-0.157
33.2083	-0.397
33.25	-1.58
33.2917	-0.499
33.3333	-0.238
33.375	2.538
33.4167	-2.405
33.4583	-0.136
33.5	2.558
33.5417	0.209
33.5833	-1.173
33.625	2.739
33.6667	-0.129
33.7083	-0.637
33.75	-1.238
33.7917	3.172
33.8333	4.985
33.875	2.319
33.9167	1.2
33.9583	-2.484
34	0.024
34.0417	-1.728
34.0833	-1.202
34.125	-0.223
34.1667	-2.409
34.2083	-1.699
34.25	1.032
34.2917	-0.751
34.3333	-2.42
34.375	2.462
34.4167	-2.658
34.4583	1.395
34.5	-0.152
34.5417	-1.009
34.5833

## Sheet: Fig_1_d
Day	Urination
0	-2.22
0.0416667	-2.32
0.0833333	-2.07
0.125	-2.26
0.166667	-2.58
0.208333	-3.31
0.25	-3.97
0.291667	-3.92
0.333333	-4.71
0.375	-3.48
0.416667	-4.07
0.458333	-2.44
0.5	-2.25
0.541667	-1.6
0.583333	1.33
0.625	1.62
0.666667	1.47
0.708333	1.96
0.75	1.74
0.791667	2.89
0.833333	7.04
0.875	8
0.916667	7.93
0.958333	9.35
1	9.04
1.04167	8.69
1.08333	9.03
1.125	7.24
1.16667	7.25
1.20833	6.45
1.25	6.18
1.29167	4.27
1.33333	4.79
1.375	6.35
1.41667	6.81
1.45833	7.85
1.5	6.45
1.54167	7.33
1.58333	8.84
1.625	9.42
1.66667	10.15
1.70833	7.54
1.75	8.81
1.79167	11.34
1.83333	11.06
1.875	10.46
1.91667	10.79
1.95833	9.97
2	9.27
2.04167	10.31
2.08333	12.23
2.125	13.14
2.16667	12.43
2.20833	11.93
2.25	11.64
2.29167	11.4
2.33333	9.45
2.375	9.77
2.41667	11.73
2.45833	12.24
2.5	12.38
2.54167	15.39
2.58333	20.72
2.625	21.22
2.66667	20.43
2.70833	19.84
2.75	19.65
2.79167	21.09
2.83333	20.86
2.875	20.35
2.91667	20.76
2.95833	18.98
3	17.79
3.04167	15.56
3.08333	15.02
3.125	14.62
3.16667	14.27
3.20833	12.87
3.25	11.91
3.29167	12.25
3.33333	11.67
3.375	12.36
3.41667	14.99
3.45833	15.21
3.5	14.56
3.54167	12.63
3.58333	17.41
3.625	20.53
3.66667	21.49
3.70833	21.79
3.75	20.29
3.79167	21.79
3.83333	21.76
3.875	20.41
3.91667	20
3.95833	21.15
4	20.89
4.04167	20.94
4.08333	19.9
4.125	18.42
4.16667	17.95
4.20833	15.97
4.25	15.49
4.29167	14.12
4.33333	13.58
4.375	17.06
4.41667	19.02
4.45833	20.58
4.5	21.84
4.54167	23.88
4.58333	23.14
4.625	22.01
4.66667	25.22
4.70833	26.07
4.75	24.01
4.79167	26.7
4.83333	32.14
4.875	30.37
4.91667	30.23
4.95833	30.5
5	30.62
5.04167	30.52
5.08333	29.94
5.125	30.13
5.16667	29.49
5.20833	28.69
5.25	27.99
5.29167	27.53
5.33333	25.43
5.375	24.87
5.41667	24.43
5.45833	24.2
5.5	23.98
5.54167	25.98
5.58333	30.75
5.625	30.46
5.66667	31.78
5.70833	30.89
5.75	32.17
5.79167	28.66
5.83333	29.72
5.875	35.72
5.91667	37.93
5.95833	36.41
6	37.21
6.04167	36.8
6.08333	36.56
6.125	35.9
6.16667	34.52
6.20833	34.72
6.25	33.69
6.29167	32.06
6.33333	27.6
6.375	28.13
6.41667	27.39
6.45833	27.03
6.5	26
6.54167	25.94
6.58333	26.51
6.625	29.34
6.66667	30.35
6.70833	29.99
6.75	28.94
6.79167	26.64
6.83333	27.7
6.875	30.65
6.91667	29.73
6.95833	29.84
7	30
7.04167	29.63
7.08333	29.45
7.125	28.54
7.16667	28.21
7.20833	26.67
7.25	25.86
7.29167	26.7
7.33333	24.79
7.375	25.52
7.41667	25
7.45833	25.57
7.5	24.11
7.54167	25.32
7.58333	26.14
7.625	25.97
7.66667	25.08
7.70833	26.1
7.75	26.44
7.79167	24.49
7.83333	25.75
7.875	26.2
7.91667	26.48
7.95833	26.79
8	26.75
8.04167	26.75
8.08333	26.75
8.125	26.63
8.16667	25.07
8.20833	24.37
8.25	24.51
8.29167	23.67
8.33333	25.99
8.375	27.71
8.41667	28.73
8.45833	28.62
8.5	33.42
8.54167	33.29
8.58333	33.49
8.625	34.26
8.66667	34.12
8.70833	37.18
8.75	36.38
8.79167	37.38
8.83333	38.37
8.875	38.13
8.91667	37.03
8.95833	36
9	36.42
9.04167	35.74
9.08333	34.85
9.125	33.93
9.16667	33.2
9.20833	31.19
9.25	28.49
9.29167	27.54
9.33333	28.16
9.375	30.37
9.41667	29.94
9.45833	31.59
9.5	37.78
9.54167	33.41
9.58333	35.72
9.625	37.01
9.66667	34.94
9.70833	33.94
9.75	34.47
9.79167	34.14
9.83333	36.07
9.875	35.46
9.91667	34.55
9.95833	34.22
10	33.51
10.0417	32.88
10.0833	32.46
10.125	32.2
10.1667	31.38
10.2083	30.6
10.25	30.62
10.2917	29.63
10.3333	29.78
10.375	33.5
10.4167	31.77
10.4583	29.23
10.5	31.86
10.5417	32.97
10.5833	31.29
10.625	34.01
10.6667	37.05
10.7083	36.79
10.75	33.71
10.7917	34.47
10.8333	40.77
10.875	40.11
10.9167	39.5
10.9583	38.39
11	38.21
11.0417	36.85
11.0833	36
11.125	35.88
11.1667	34.87
11.2083	33.45
11.25	32.63
11.2917	32.31
11.3333	30.23
11.375	29.31
11.4167	29.5
11.4583	30.17
11.5	33.13
11.5417	33.9
11.5833	37.8
11.625	38.86
11.6667	36.29
11.7083	34.78
11.75	34
11.7917	35.25
11.8333	37.58
11.875	36.93
11.9167	35.48
11.9583	35.49
12	34.93
12.0417	34.85
12.0833	34.07
12.125	33.63
12.1667	33.18
12.2083	32.8
12.25	32.68
12.2917	31.46
12.3333	30.65
12.375	31.82
12.4167	31.17
12.4583	32.77
12.5	34.3
12.5417	37.79
12.5833	39.23
12.625	39.36
12.6667	38.01
12.7083	36.91
12.75	36.18
12.7917	37.24
12.8333	38.83
12.875	38.65
12.9167	38.47
12.9583	38.66
13	38.03
13.0417	36.72
13.0833	35.72
13.125	36.29
13.1667	36.5
13.2083	36.21
13.25	34.92
13.2917	34.89
13.3333	34.72
13.375	36.58
13.4167	34.85
13.4583	35.48
13.5	37.16
13.5417	37.27
13.5833	38.12
13.625	40.22
13.6667	42.06
13.7083	41.49
13.75	40.71
13.7917	43.28
13.8333	46.77
13.875	46.09
13.9167	45.94
13.9583	45.59
14	44.11
14.0417	42.75
14.0833	43.07
14.125	42.62
14.1667	41.34
14.2083	41.18
14.25	41.71
14.2917	40.72
14.3333	41.29
14.375	44.45
14.4167	44.42
14.4583	44.73
14.5	44.75
14.5417	45.9
14.5833	46.1
14.625	45.7
14.6667	45.2
14.7083	44.62
14.75	43.09
14.7917	42.88
14.8333	46.17
14.875	47.04
14.9167	45.63
14.9583	44.55
15	43.99
15.0417	43.82
15.0833	43
15.125	42.95
15.1667	42.38
15.2083	41.94
15.25	41.1
15.2917	39.87
15.3333	40.25
15.375	41.06
15.4167	41.03
15.4583	42.31
15.5	42.73
15.5417	42.66
15.5833	43.9
15.625	44.08
15.6667	43.9
15.7083	43.79
15.75	44.43
15.7917	42.89
15.8333	43.56
15.875	44.88
15.9167	43.49
15.9583	43.31
16	42.54
16.0417	41.98
16.0833	41.18
16.125	41.44
16.1667	40.33
16.2083	39.05
16.25	37.91
16.2917	37.68
16.3333	37.12
16.375	38.42
16.4167	39.24
16.4583	39.45
16.5	40.42
16.5417	40.2
16.5833	40.8
16.625	41.69
16.6667	41.89
16.7083	41.97
16.75	41.76
16.7917	42.61
16.8333	47.35
16.875	49.56
16.9167	48.19
16.9583	46.98
17	46.81
17.0417	45.71
17.0833	44.04
17.125	43.24
17.1667	42.41
17.2083	41.48
17.25	41.25
17.2917	39.58
17.3333	37.63
17.375	39.14
17.4167	38.47
17.4583	38.79
17.5	39.61
17.5417	41.76
17.5833	43.48
17.625	44.69
17.6667	45.59
17.7083	45.33
17.75	45.54
17.7917	46.44
17.8333	47.53
17.875	47.12
17.9167	46.64
17.9583	44.57
18	41.89
18.0417	41.81
18.0833	41.64
18.125	40.39
18.1667	39.61
18.2083	39.41
18.25	39.12
18.2917	38.79
18.3333	38.36
18.375	39.84
18.4167	40.17
18.4583	41.39
18.5	43.83
18.5417	46.65
18.5833	46.78
18.625	49.19
18.6667	49.5
18.7083	49.08
18.75	52.32
18.7917	53.43
18.8333	53.4
18.875	52.16
18.9167	48.25
18.9583	47.78
19	47.84
19.0417	48.46
19.0833	47.88
19.125	46.97
19.1667	46.2
19.2083	45.89
19.25	44.43
19.2917	44.19
19.3333	42.67
19.375	42.83
19.4167	42.53
19.4583	42.68
19.5	44.21
19.5417	47.83
19.5833	49.03
19.625	48.81
19.6667	49.26
19.7083	49.1
19.75	48.44
19.7917	48.41
19.8333	49.49
19.875	49.36
19.9167	49.56
19.9583	48.53
20	48.69
20.0417	48.18
20.0833	47.49
20.125	46.3
20.1667	45.76
20.2083	45.63
20.25	45.03
20.2917	45.23
20.3333	45.4
20.375	45.83
20.4167	46.25
20.4583	46.26
20.5	46.33
20.5417	47.39
20.5833	47.96
20.625	47.47
20.6667	49.01
20.7083	50.49
20.75	49.64
20.7917	49.37
20.8333	54.63
20.875	56.74
20.9167	54.34
20.9583	54.53
21	53.31
21.0417	52.48
21.0833	51.35
21.125	49.59
21.1667	50.59
21.2083	49.54
21.25	48.95
21.2917	48.36
21.3333	46.78
21.375	48.68
21.4167	47.5
21.4583	48.51
21.5	50.29
21.5417	51.09
21.5833	50.26
21.625	51.19
21.6667	51.82
21.7083	51.62
21.75	51.38
21.7917	52.54
21.8333	52.4
21.875	52.48
21.9167	52.68
21.9583	52.38
22	51.8
22.0417	51.08
22.0833	51.11
22.125	50.8
22.1667	50.48
22.2083	49.69
22.25	49.61
22.2917	49.02
22.3333	48.64
22.375	49.38
22.4167	49.56
22.4583	49.27
22.5	50.72
22.5417	50.99
22.5833	52.91
22.625	53.74
22.6667	52.79
22.7083	52.37
22.75	52.53
22.7917	53.84
22.8333	54.14
22.875	54.82
22.9167	52.42
22.9583	51.25
23	51.42
23.0417	52.48
23.0833	52.44
23.125	51.26
23.1667	51.05
23.2083	49.94
23.25	49.24
23.2917	49.69
23.3333	48.54
23.375	50.83
23.4167	50.58
23.4583	51.42
23.5	52.47
23.5417	51.53
23.5833	56.07
23.625	57.41
23.6667	60.09
23.7083	59.39
23.75	56.38
23.7917	56.3
23.8333	60.6
23.875	60.94
23.9167	59.45
23.9583	60.27
24	58.09
24.0417	57.76
24.0833	56.91
24.125	56.63
24.1667	54.42
24.2083	54.02
24.25	51.58
24.2917	51.48
24.3333	53
24.375	53.32
24.4167	54.51
24.4583	56.94
24.5	56.39
24.5417	56.71
24.5833	58.6
24.625	61
24.6667	60
24.7083	62.12
24.75	62.88
24.7917	62.77
24.8333	64.25
24.875	62.92
24.9167	61.29
24.9583	61.58
25	61.07
25.0417	60.53
25.0833	59.8
25.125	60.65
25.1667	60.26
25.2083	59.85
25.25	59.5
25.2917	59.12
25.3333	58.4
25.375	60.15
25.4167	60.2
25.4583	59.93
25.5	61.46
25.5417	61.39
25.5833	61.36
25.625	60.95
25.6667	61.19
25.7083	61.81
25.75	60.76
25.7917	59.22
25.8333	60.89
25.875	61.88
25.9167	61.16
25.9583	61.04
26	61.04
26.0417	61.04
26.0833	60.27
26.125	60.41
26.1667	60.04
26.2083	60.2
26.25	60.45
26.2917	59.49
26.3333	59.12
26.375	60.61
26.4167	60.48
26.4583	61.12
26.5	61.29
26.5417	62.1
26.5833	63.69
26.625	65.37
26.6667	66.36
26.7083	67.58
26.75	66.93
26.7917	69.28
26.8333	72.89
26.875	71.88
26.9167	69.87
26.9583	68.65
27	67.75
27.0417	66.74
27.0833	65.38
27.125	64.63
27.1667	64.12
27.2083	63.57
27.25	62.61
27.2917	62.3
27.3333	60.27
27.375	60.5
27.4167	61.72
27.4583	66.64
27.5	67.59
27.5417	65.85
27.5833	70.28
27.625	72
27.6667	70.96
27.7083	66.48
27.75	65.67
27.7917	65.41
27.8333	69
27.875	67.51
27.9167	66.94
27.9583	67.17
28	66.38
28.0417	66.38
28.0833	66.38
28.125	66.38
28.1667	66.38
28.2083	66.38
28.25	66.38
28.2917	66.38
28.3333	66.38
28.375	66.38
28.4167	66.38
28.4583	66.38
28.5	66.38
28.5417	66.38
28.5833	66.38
28.625	66.38
28.6667	66.38
28.7083	66.38
28.75	66.38
28.7917	66.38
28.8333	66.38
28.875	66.38
28.9167	66.38
28.9583	66.38
29	66.38
29.0417	66.38
29.0833	66.38
29.125	66.38
29.1667	66.14
29.2083	65.26
29.25	64.79
29.2917	63.98
29.3333	62.33
29.375	65.06
29.4167	64.93
29.4583	64.48
29.5	64.36
29.5417	65.49
29.5833	66.34
29.625	66.64
29.6667	67.78
29.7083	66.99
29.75	66.95
29.7917	66.2
29.8333	66.81
29.875	68.28
29.9167	69.47
29.9583	68.83
30	68.88
30.0417	67.98
30.0833	68.16
30.125	68.14
30.1667	69.25
30.2083	68.29
30.25	68.66
30.2917	68.34
30.3333	65.39
30.375	67.31
30.4167	65.76
30.4583	66.4
30.5	67.47
30.5417	69.78
30.5833	71.79
30.625	72.3
30.6667	71.63
30.7083	71.63
30.75	70.95
30.7917	70.21
30.8333	73.26
30.875	72.76
30.9167	72.23
30.9583	72.06
31	70.66
31.0417	71.57
31.0833	70.9
31.125	70.89
31.1667	70.69
31.2083	70.33
31.25	70.61
31.2917	70.11
31.3333	69.1
31.375	70.35
31.4167	69.69
31.4583	70.72
31.5	70.43
31.5417	69.87
31.5833	71.21
31.625	70.47
31.6667	71.82
31.7083	73.26
31.75	73.4
31.7917	72.32
31.8333	74.78
31.875	74.86
31.9167	74.02
31.9583	74.02
32	74.36
32.0417	74.77
32.0833	73.31
32.125	73.55
32.1667	73.56
32.2083	74.04
32.25	74.18
32.2917	73.36
32.3333	71.54
32.375	73.49
32.4167	72.63
32.4583	73.19
32.5	73.44
32.5417	75.03
32.5833	74.2
32.625	75.58
32.6667	75.84
32.7083	77.94
32.75	77.1
32.7917	77.83
32.8333	80
32.875	81.62
32.9167	80.33
32.9583	79.22
33	78.81
33.0417	77.9
33.0833	78.2
33.125	77.07
33.1667	76.92
33.2083	76.52
33.25	74.94
33.2917	74.44
33.3333	74.2
33.375	76.74
33.4167	74.33
33.4583	74.2
33.5	76.76
33.5417	76.97
33.5833	75.79
33.625	78.53
33.6667	78.4
33.7083	77.77
33.75	76.53
33.7917	79.7
33.8333	84.69
33.875	87
33.9167	88.2
33.9583	85.72
34	85.74
34.0417	84.02
34.0833	82.81
34.125	82.59
34.1667	80.18
34.2083	78.48
34.25	79.51
34.2917	78.76
34.3333	76.34
34.375	78.8
34.4167	76.15
34.4583	77.54
34.5	77.39
34.5417	76.38
34.5833

## Sheet: Fig_1_e
Bolus (ml)	100g Bedding	200g Bedding
1	1.354	0.193471
1	1.93873	2.94083
1	1.15502	1.50106
2	4.6998	2.84539
2	6.56687	1.84383
2	2.29801	3.17576
5	4.63831	5.44189
5	7.59464	6.34499
5	7.99542	6.53165
10	14.1229	11.7882
10	15.9313	13.6712
10	16.8499	14.1036

## Sheet: Fig_1_f
Hours	100 g - 3 ml			200 g - 3 ml
0	2.01561	2.79011	1.26909	0.559681	1.61076	1.21938
1	7.49621	8.79482	3.88908	2.86495	4.49115	4.34691
2	6.79741	7.18466	3.34049	2.38167	4.1364	3.84076
3	6.15526	6.15208	2.83176	2.05722	3.84799	3.39817
4	5.43655	5.20215	2.45311	1.61697	3.582	2.96359
5	4.68123	4.36473	2.08005	1.33675	3.12559	2.7038
6	4.01106	3.73213	1.60566	1.16346	2.87598	2.54609
7	3.3226	3.03282	1.29745	0.93964	2.61114	2.30133
8	2.71475	2.27928	1.06818	0.77813	2.3845	2.04067
9	2.0809	1.53259	0.829671	0.423337	2.16541	1.82576
10	1.4918	1.04236	0.535578	0.008873	1.90757	1.47162
11	0.946404	0.406308	0.29077	-0.1684	1.68774	1.25741
12	0.440148	-0.17355	0.100597	-0.308	1.45905	1.14382
13	0.026784	-0.78203	-0.14599	-0.48686	1.22696	0.908084
14	-0.34293	-1.15058	-0.45133	-0.66243	1.15168	0.802898
15	-0.66133	-1.52363	-0.50709	-0.82872	0.846225	0.749896
16	-0.8063	-1.78123	-0.72726	-0.8932	0.698405	0.638805
17	-1.04343	-1.91244	-0.97044	-1.10022	0.557652	0.389031
18	-1.25145	-2.12443	-1.11453	-1.22875	0.368533	0.357676
19	-1.44442	-2.38315	-1.2765	-1.41907	0.263343	0.313534
20	-1.54268	-2.42372	-1.39048	-1.46871	0.140149	0.030619
21	-1.65063	-2.51118	-1.51796	-1.59845	-0.04879	0.023615
22	-1.57489	-2.62028	-1.64242	-1.65042	-0.18311	-0.02925
23	-1.59271	-2.65645	-1.90595	-1.79176	-0.34796	-0.31437
24	-1.67566	-2.69553	-2.26996	-1.9814	-0.52587	-0.25033
25	-1.73522	-2.80651	-2.37096	-2.08156	-0.61418	-0.41302
26	-1.71569	-2.80215	-2.43829	-2.118	-0.72392	-0.5371
27	-1.81525	-2.90156	-2.58725	-2.3176	-0.78262	-0.79663
28	-1.84449	-2.85432	-2.66234	-2.48167	-0.87902	-0.93668
29	-1.87048	-2.99136	-2.7782	-2.67311	-0.93007	-1.1279
30	-1.88337	-3.03224	-2.86279	-2.81948	-1.11607	-1.16508
31	-1.89441	-3.05544	-2.7962	-2.96615	-1.25732	-1.17724
32	-2.04262	-3.13705	-2.86857	-2.96724	-1.29559	-1.24458
33	-1.98202	-3.17559	-2.90828	-3.20002	-1.42976	-1.27035
34	-2.15515	-3.14841	-2.80115	-3.17369	-1.49582	-1.28196
35	-2.13921	-3.23741	-2.97677	-3.29439	-1.62513	-1.38811
36	-2.16572	-3.31636	-3.07504	-3.48753	-1.71133	-1.55971
37	-2.33031	-3.35498	-2.95954	-3.56357	-1.76085	-1.56943
38	-2.22637	-3.33557	-3.01625	-3.57947	-1.89746	-1.53923
39	-2.22901	-3.37308	-3.0265	-3.5627	-1.92588	-1.52856
40	-2.35535	-3.34624	-3.0435	-3.50456	-1.94827	-1.61105
41	-2.37893	-3.29705	-3.05221	-3.52527	-1.99424	-1.62147
42	-2.34025	-3.28471	-3.03562	-3.53186	-2.00819	-1.85127
43	-2.40125	-3.28757	-3.05107	-3.55621	-2.05519	-1.80865
44	-2.31837	-3.24636	-3.02035	-3.56245	-2.08893	-1.86932
45	-2.3016	-3.25282	-2.94466	-3.57948	-2.07619	-1.77593
46	-2.28615	-3.31228	-3.07431	-3.58632	-2.06573	-1.58476
47	-2.34561	-3.30839	-2.98124	-3.59914	-2.01725	-1.77718
48	-2.41258	-3.31681	-2.99945	-3.61903	-2.05945	-1.78447
49	-2.2523	-3.26539	-3.06437	-3.60841	-2.07268	-1.76732
50	-2.46764	-3.32534	-3.08559	-3.68872	-2.09474	-1.71785
51	-2.47323	-3.36755	-3.02466	-3.69022	-2.14498	-1.82882
52	-2.51817	-3.36788	-3.0084	-3.75309	-2.22479	-1.95538
53	-2.53268	-3.42353	-3.0363	-3.89583	-2.25796	-1.94757
54	-2.62132	-3.41251	-3.20982	-3.92096	-2.33384	-1.9715
55	-2.59858	-3.46587	-3.21884	-3.94047	-2.33031	-1.95639
56	-2.59936	-3.54725	-3.29185	-4.0078	-2.31612	-2.08204
57	-2.61798	-3.5694	-3.35646	-3.97336	-2.44576	-2.06536
58	-2.6231	-3.57654	-3.35144	-4.10823	-2.34356	-2.25199
59	-2.62366	-3.64895	-3.42881	-4.06712	-2.49752	-2.25526
60	-2.65731	-3.67891	-3.39621	-4.16154	-2.54431	-2.12747
61	-2.67732	-3.80889	-3.38028	-4.1577	-2.53716	-2.25359
62	-2.65557	-3.79445	-3.3481	-4.24483	-2.63087	-2.28586
63	-2.65329	-3.77121	-3.28921	-4.25557	-2.59704	-2.26206
64	-2.61587	-3.67789	-3.32183	-4.21393	-2.66896	-2.14163
65	-2.57917	-3.7867	-3.37717	-4.17138	-2.81526	-2.14422
66	-2.60331	-3.79883	-3.31951	-4.22872	-2.75427	-2.10528
67	-2.60169	-3.7222	-3.31252	-4.14321	-2.63822	-2.04942
68	-2.55377	-3.75141	-3.26818	-4.19475	-2.64137	-2.17139
69	-2.61621	-3.63397	-3.27826	-4.16773	-2.58874	-2.28148
70	-2.61938	-3.62606	-3.30402	-4.14387	-2.72677	-2.29106
71	-2.61213	-3.67323	-3.30734	-4.20592	-2.70983	-2.32025
72	-2.64536	-3.73098	-3.29863	-4.20931	-2.6443	-2.19694
73	-2.60363	-3.57081	-3.39235	-4.07208	-2.52938	-2.29485
74	-2.58938	-3.55834	-3.31605	-4.27357	-2.47599	-2.28836
75	-2.66371	-3.56527	-3.35525	-4.32535	-2.40903	-2.30094
76	-2.63623	-3.61326	-3.33222	-4.35479	-2.54405	-2.26598
77	-2.685	-3.60526	-3.49513	-4.36408	-2.64513	-2.33609
78	-2.66817	-3.66489	-3.39725	-4.44455	-2.75837	-2.37066
79	-2.64399	-3.88486	-3.5158	-4.41374	-2.83229	-2.3012
80	-2.65258	-3.98188	-3.60198	-4.40673	-2.83343	-2.37364
81	-2.67315	-4.05477	-3.73176	-4.43138	-2.9492	-2.31204
82	-2.68856	-3.90762	-3.64361	-4.42831	-2.9347	-2.27029
83	-2.68684	-3.94405	-3.63459	-4.50749	-2.79995	-2.29008
84	-2.70183	-3.86271	-3.49688	-4.47777	-2.88336	-2.32022
85	-2.72823	-3.91707	-3.48609	-4.53859	-2.91262	-2.27028
86	-2.67512	-3.86537	-3.459	-4.50099	-2.84959	-2.36083
87	-2.69453	-3.83714	-3.50088	-4.54585	-2.9001	-2.49632
88	-2.69664	-3.69206	-3.44667	-4.52456	-2.90302	-2.31297
89	-2.6626	-3.76261	-3.51587	-4.51336	-2.89858	-2.3497
90	-2.68782	-3.90625	-3.60569	-4.49747	-2.79049	-2.32818

## Sheet: Fig_1_g
Hours	100 g - 15 ml			200 g - 15 ml
0	4.1542	4.65961	5.17355	3.36998	3.73948	3.45187
1	17.7879	18.5334	21.5117	15.1266	16.7859	16.412
2	17.4759	22.7211	24.4944	17.0064	19.7691	20.3539
3	16.7314	23.0002	24.188	16.7703	19.1552	20.0849
4	16.2264	21.9125	22.1138	16.6888	18.7714	19.6719
5	15.7072	20.8726	20.2623	16.4964	18.3706	19.2641
6	15.2156	20.1396	19.1688	16.2829	17.9904	18.9287
7	14.637	19.4325	18.0716	16.1707	17.6457	18.5369
8	14.0901	18.6569	17.2181	15.774	17.3117	18.0619
9	13.4922	17.9231	16.2761	15.5103	16.9239	17.7722
10	12.9895	17.2419	15.2837	15.3473	16.5106	17.411
11	12.5973	16.5595	14.289	15.1658	16.1559	16.93
12	12.1572	15.9414	13.5651	14.9138	15.7176	16.5737
13	11.5851	15.3244	12.8908	14.7114	15.3465	16.208
14	11.2249	14.6929	12.0895	14.5055	15.048	15.9318
15	10.9702	14.0329	11.5709	14.2615	14.6365	15.5846
16	10.5735	13.4767	10.974	14.1013	14.3717	15.2877
17	10.2312	12.9382	10.4189	13.9478	14.1257	14.9511
18	9.85642	12.4453	9.85674	13.4967	13.9008	14.7851
19	9.62678	11.9842	9.38948	13.3735	13.7152	14.5547
20	9.32626	11.6706	8.89221	13.3103	13.4044	14.3125
21	8.99429	11.2262	8.48504	13.0011	13.1783	14.069
22	8.73162	10.917	8.01783	12.8916	12.9241	13.6162
23	8.40442	10.3992	7.51062	12.6738	12.6641	13.446
24	8.05307	9.98259	6.99055	12.4588	12.3706	13.1766
25	7.79727	9.31628	6.31378	12.2599	12.0906	12.9711
26	7.56799	8.77387	5.8747	11.9552	11.831	12.6049
27	7.22952	8.3781	5.38369	11.7454	11.5041	12.3657
28	6.79179	7.81207	4.84214	11.5783	11.1137	12.122
29	6.49559	7.39278	4.2551	11.2827	10.8889	11.8247
30	6.21212	6.96431	3.77895	10.9468	10.5308	11.5751
31	5.8485	6.24472	3.38062	10.7494	10.221	11.191
32	5.58515	5.6727	2.79917	10.5938	10.0413	10.8948
33	5.16653	5.30879	2.34598	10.3326	9.77252	10.6181
34	4.84637	4.90189	1.94204	10.2342	9.42128	10.1982
35	4.49418	4.48762	1.48064	10.0646	9.25262	10.044
36	4.20323	3.97401	1.02244	9.93025	8.87329	9.85536
37	3.86009	3.45673	0.667266	9.82468	8.61908	9.61739
38	3.62294	3.1505	0.288237	9.66419	8.31048	9.20891
39	3.32929	2.81081	-0.13661	9.40129	8.06898	9.00789
40	3.04557	2.41869	-0.41016	8.89488	7.79973	8.76294
41	2.80663	2.13429	-0.67588	8.70184	7.60297	8.44413
42	2.63518	1.84182	-0.88592	8.48728	7.35858	8.14039
43	2.24149	1.53768	-1.12144	8.45038	7.23707	7.949
44	2.02502	1.24755	-1.34632	8.18338	6.94465	7.74789
45	1.77067	0.912931	-1.57256	8.17172	6.66716	7.56209
46	1.46204	0.655054	-1.78788	7.81974	6.44744	7.28197
47	1.217	0.493485	-1.92889	7.7554	6.24963	7.05144
48	0.896057	0.172267	-2.07955	7.62022	6.03774	6.8115
49	0.811558	-0.06752	-2.17573	7.51792	5.83502	6.48097
50	0.610778	-0.32916	-2.41287	7.18094	5.55924	6.36784
51	0.410778	-0.57387	-2.47726	7.04552	5.37116	6.09675
52	0.275815	-0.88295	-2.56491	6.82646	5.12994	5.77377
53	-0.1626	-1.17246	-2.65632	6.55768	4.91702	5.4598
54	-0.48247	-1.42181	-2.65674	6.45706	4.50303	5.17251
55	-0.48246	-1.68445	-2.8085	6.28714	4.37603	4.86531
56	-0.63808	-2.06904	-2.86507	6.06869	4.19067	4.63867
57	-1.0231	-2.16881	-2.89498	5.90368	3.90375	4.34219
58	-1.33667	-2.3165	-2.91894	5.7687	3.67868	4.10781
59	-1.52704	-2.37939	-2.96366	5.57966	3.41651	3.87339
60	-1.66227	-2.53484	-2.98365	5.31792	3.24875	3.50184
61	-1.6289	-2.45633	-2.93883	5.18956	2.98606	3.30101
62	-1.69794	-2.59781	-2.99708	5.02111	2.74779	3.03659
63	-1.78966	-2.77148	-2.96913	4.78581	2.65974	2.75128
64	-1.86626	-2.72662	-2.89647	4.55197	2.50892	2.67981
65	-1.98794	-2.77177	-3.00817	4.43967	2.35066	2.48509
66	-1.95286	-2.75874	-3.0658	4.31393	2.26497	2.49341
67	-1.84884	-2.72918	-2.99035	4.2704	2.14626	2.2675
68	-1.89683	-2.69205	-2.98144	4.17427	1.95221	1.95539
69	-2.04526	-2.86326	-2.99773	3.99309	1.79223	1.92663
70	-1.91144	-2.7267	-3.01439	3.87371	1.61549	1.79165
71	-2.07251	-2.68037	-3.05254	3.73933	1.41536	1.72927
72	-1.99502	-2.78665	-3.14014	3.61248	1.41042	1.28242
73	-1.96705	-2.74383	-3.01792	3.54653	1.04244	1.03762
74	-2.0371	-2.83479	-2.99882	3.40177	0.851099	0.847453
75	-2.08171	-3.05419	-3.04137	3.21843	0.732672	0.660312
76	-2.15971	-3.0377	-3.18417	2.93883	0.662946	0.490938
77	-2.22842	-3.18789	-3.13332	2.7599	0.543223	0.370726
78	-2.26709	-3.20017	-3.21522	2.65824	0.333226	0.312596
79	-2.23949	-3.02868	-3.12588	2.26606	0.274018	0.012117
80	-2.23736	-2.89448	-3.11801	2.15336	0.089802	-0.22728
81	-2.27705	-2.95638	-3.1562	2.14929	-0.00412	-0.27095
82	-2.28913	-2.97566	-3.26906	2.04574	-0.05701	-0.34794
83	-2.3229	-3.1143	-3.30613	1.95147	-0.11461	-0.50901
84	-2.31942	-2.95186	-3.32719	1.757	-0.21508	-0.74461
85	-2.45803	-2.94281	-3.29515	1.6602	-0.32062	-0.81975
86	-2.3632	-2.98253	-3.3422	1.50581	-0.41199	-0.84684
87	-2.3494	-3.18789	-3.33707	1.36892	-0.42593	-0.87715
88	-2.39382	-3.25416	-3.35133	1.3145	-0.45978	-0.86889
89	-2.4509	-3.10906	-3.35814	1.16481	-0.5119	-0.87736
90	-2.43776	-2.94117	-3.35027	0.97224	-0.54696	-0.89857

## Sheet: Fig_1_h
Hours	100 g - 3 ml			200 g - 3 ml
0	0.283341	0.869224	0.326171	0.221497	0.145599	0.24394
1	0.705304	1.00045	0.443724	0.386954	0.294712	0.423853
2	0.729739	0.891744	0.393591	0.340167	0.346701	0.354177
3	0.701822	0.756903	0.413561	0.247078	0.340713	0.231071
4	0.679866	0.678286	0.380013	0.205762	0.266903	0.202963
5	0.660476	0.716652	0.283025	0.198093	0.240999	0.23968
6	0.619192	0.724845	0.24565	0.267784	0.240392	0.241845
7	0.59694	0.635898	0.266714	0.352284	0.238327	0.280292
8	0.571991	0.583162	0.258455	0.284053	0.223328	0.282203
9	0.527986	0.593745	0.216513	0.181953	0.228906	0.186797
10	0.463012	0.57989	0.228676	0.166151	0.228977	0.162499
11	0.399378	0.491172	0.253018	0.173941	0.165696	0.15371
12	0.327556	0.384915	0.190746	0.162122	0.17954	0.094522
13	0.236594	0.30899	0.164371	0.129041	0.222679	0.103946
14	0.206777	0.208949	0.210758	0.132954	0.159386	0.159856
15	0.217792	0.178126	0.186534	0.160065	0.145571	0.122654
16	0.197787	0.214046	0.15569	0.159557	0.154408	0.071844
17	0.149881	0.159345	0.1442	0.121571	0.124542	0.144306
18	0.097737	0.082017	0.126575	0.094795	0.15007	0.128651
19	0.018819	0.082694	0.132484	0.087953	0.163303	0.064645
20	-0.01238	0.071021	0.202376	0.108997	0.150222	0.147981
21	0.044884	0.052822	0.282578	0.149758	0.163989	0.107996
22	0.058345	0.059463	0.217114	0.132839	0.134078	0.059319
23	0.029663	0.046611	0.112459	0.088877	0.10275	0.145489
24	0.042392	0.051763	0.102542	0.120885	0.089104	0.184222
25	0.053369	0.039915	0.115371	0.175794	0.075463	0.191856
26	0.030264	0.046749	0.107499	0.174747	0.081151	0.171693
27	0.017823	0.067039	0.075205	0.168784	0.10934	0.109062
28	0.027405	0.047604	0.023309	0.137701	0.145676	0.046335
29	0.060066	0.062432	0.015673	0.094736	0.112548	0.0386
30	0.047461	0.047682	0.029934	0.114489	0.081116	0.034109
31	0.060406	0.001091	-0.00809	0.088861	0.097678	0.029338
32	0.07355	0.039553	0.035864	0.065343	0.109901	0.061526
33	0.039622	0.083397	0.100824	0.139921	0.098248	0.113793
34	0.06538	0.049449	0.015763	0.126506	0.0726	0.09154
35	0.020502	0.018615	-0.01903	0.05134	0.082851	0.008691
36	-0.02748	0.007788	0.020262	0.008397	0.077623	-0.01637
37	0.052189	-0.00295	0.00996	-0.02459	0.043398	0.022091
38	0.070846	-0.02521	0.008837	-0.02648	0.03365	0.063107
39	0.000684	-0.02826	0.008324	0.00255	0.02257	0.105612
40	-0.00234	-0.01285	-0.00212	0.02124	0.030188	0.079113
41	-0.00782	-0.02222	-0.01307	0.016892	0.039769	0.026558
42	-0.03309	-0.01333	-0.03195	0.011498	0.010418	-0.03426
43	-0.0149	0.031964	0.010917	0.01266	-0.0137	-0.10377
44	0.015417	0.027089	0.010558	0.011454	-0.02022	-0.00459
45	0.038123	-0.00154	-0.01844	0.01081	-0.00114	0.0715
46	-0.01266	-0.01037	0.023529	0.008995	0.018793	0.007659
47	0.025399	0.006108	0.034837	0.031492	0.022631	-0.02485
48	0.085234	0.034191	-0.00062	0.036411	0.039711	0.031644
49	0.039831	0.033275	-0.03125	0.045246	0.05715	0.093723
50	0.033785	0.029551	0.004156	0.099803	0.050696	0.066298
51	0.048107	0.012412	0.085383	0.077179	0.053888	0.020516
52	0.02854	0.026599	0.086028	0.027074	0.037762	0.015614
53	-0.0012	0.071778	0.052278	0.037566	0.011202	0.039124
54	-0.00024	0.043884	0.06043	0.034441	0.05055	0.053608
55	0.01227	0.008416	0.039091	0.037447	0.015642	0.095213
56	0.01135	0.044736	0.030719	0.030631	0.019565	0.074621
57	0.014928	0.069199	0.021153	0.04079	0.079252	-0.04301
58	0.01954	0.067052	-0.01374	0.053394	0.042221	-0.00227
59	0.000824	0.045221	-0.03383	0.037688	0.044425	0.064424
60	-0.01437	-0.00865	-0.03776	0.032499	0.027716	0.001881
61	-0.01985	-0.04153	-0.00736	-0.00444	0.028116	-0.06379
62	-0.02171	-0.00444	0.025937	-0.03138	0.089068	-0.0495
63	-0.01036	0.0314	0.004968	-0.0076	0.039699	-0.01599
64	-0.00025	0.005657	-0.02694	-0.01488	-0.06678	-0.04095
65	-0.01171	-0.02235	-0.03139	-0.00653	-0.0799	0.024604
66	0.00543	-0.065	-0.00788	0.014165	-0.01372	0.10665
67	0.024368	-0.05047	0.014784	-0.01927	0.054696	0.05485
68	0.003406	0.028539	0.005876	0.008111	0.03808	0.009547
69	0.004651	0.028427	0.008057	0.01528	-0.02467	-0.01907
70	-0.00094	-0.05105	0.034242	-0.03798	-0.07642	-0.01143
71	-0.01285	-0.06732	0.010165	0.032462	-0.10388	0.029016
72	0.014194	-0.00871	-0.01547	0.10462	-0.053	0.008362
73	0.021256	0.027845	0.011237	0.053512	0.044494	-0.01219
74	0.020616	0.017289	0.061089	0.01849	0.10087	0.021071
75	0.010413	0.040376	0.034828	0.034988	0.103524	0.039496
76	-0.0191	0.128812	0.027012	0.025478	0.08691	-0.0053
77	-0.01086	0.140377	0.089781	-0.00434	0.053256	0.001376
78	0.015366	0.075349	0.088769	0.004557	0.05865	0.007344
79	0.021811	-0.01111	0.024509	0.013951	0.02777	-0.04245
80	0.008165	-0.04532	-0.04015	0.027018	-0.04866	-0.02425
81	0.004997	-0.03087	-0.06608	0.023679	-0.01481	0.021017
82	0.011023	-0.00948	-0.06667	0.019571	0.031372	-0.00536
83	-0.00524	-0.00933	-0.02705	0.014897	-0.00295	0.022593
84	-0.0102	-0.04749	0.00635	0.006136	-0.01239	0.094374
85	0.002798	-0.07481	-0.00995	0.004574	0.014896	-0.00586
86	-0.01324	-0.02031	0.015614	-0.01106	0.005626	-0.0626
87	0.002344	0.128932	0.105742	-0.01034	-0.08504	0.00241
88	0.124842	0.306146	-0.03462	-0.03526	-0.21387	-0.08357

## Sheet: Fig_1_i
Hours	100 g - 15 ml			200 g - 15 ml
0	-0.41002	-2.78144	-2.1231	-1.49195	-1.86945	-2.43451
1	0.649332	0.179596	0.9642	0.068019	0.311147	0.100044
2	0.524927	0.976195	1.82747	0.151831	0.414959	0.408622
3	0.502658	0.89738	1.51078	0.189506	0.392884	0.371968
4	0.523725	0.752851	1.12981	0.18212	0.357881	0.366755
5	0.561186	0.733222	0.974433	0.242986	0.341449	0.421387
6	0.579868	0.74404	0.912869	0.302418	0.371758	0.393503
7	0.541677	0.713548	0.951437	0.237825	0.385818	0.337118
8	0.453255	0.679457	0.97971	0.184109	0.385045	0.394033
9	0.43019	0.651711	0.869033	0.20177	0.405643	0.427263
10	0.485843	0.625516	0.727386	0.226346	0.39434	0.362941
11	0.46431	0.622883	0.718663	0.211279	0.353401	0.318909
12	0.335585	0.632785	0.654631	0.214061	0.347765	0.317466
13	0.314446	0.604035	0.56447	0.208761	0.321515	0.321576
14	0.365854	0.562806	0.577689	0.183238	0.266643	0.315657
15	0.347133	0.521146	0.564652	0.265509	0.231416	0.253496
16	0.301123	0.457558	0.506019	0.271096	0.220471	0.209103
17	0.288864	0.40562	0.4857	0.146391	0.246095	0.221141
18	0.305829	0.385476	0.457935	0.164806	0.25314	0.254058
19	0.296218	0.366458	0.445741	0.202658	0.248503	0.341605
20	0.301898	0.410371	0.486601	0.179465	0.266927	0.306744
21	0.332202	0.485102	0.515197	0.189107	0.267575	0.227562
22	0.300639	0.540272	0.571151	0.218927	0.276157	0.240645
23	0.25291	0.561892	0.562319	0.257878	0.28015	0.283294
24	0.297205	0.501224	0.49626	0.242292	0.298697	0.290683
25	0.366922	0.482857	0.501985	0.205465	0.345804	0.256771
26	0.350192	0.465679	0.549141	0.238512	0.312661	0.263381
27	0.309078	0.462162	0.523633	0.29689	0.299284	0.279382
28	0.31857	0.579214	0.460204	0.254992	0.316446	0.308426
29	0.320331	0.607048	0.494303	0.191062	0.25423	0.324721
30	0.344222	0.474328	0.501769	0.207427	0.239235	0.318123
31	0.364352	0.395017	0.441428	0.182696	0.284381	0.329738
32	0.336742	0.413615	0.43124	0.15357	0.276188	0.272417
33	0.313839	0.47276	0.443981	0.138141	0.277065	0.202565
34	0.313732	0.491608	0.409142	0.104938	0.299664	0.222639
35	0.30135	0.41082	0.382229	0.146921	0.29756	0.300463
36	0.274004	0.350228	0.393768	0.24691	0.273366	0.298665
37	0.267705	0.354368	0.347575	0.34038	0.250338	0.236686
38	0.261341	0.327988	0.271787	0.322058	0.239386	0.272016
39	0.238893	0.300671	0.23754	0.22105	0.215123	0.299964
40	0.265805	0.301388	0.234812	0.146919	0.180697	0.257084
41	0.289589	0.30022	0.23198	0.148872	0.214238	0.211824
42	0.259423	0.303459	0.215228	0.142431	0.280382	0.192002
43	0.263062	0.281461	0.21605	0.18393	0.247014	0.223857
44	0.281135	0.232077	0.184839	0.187712	0.204903	0.249704
45	0.281575	0.246424	0.139919	0.114309	0.210447	0.250917
46	0.202109	0.266864	0.142249	0.130589	0.215064	0.275921
47	0.152583	0.25185	0.159102	0.205718	0.227324	0.218051
48	0.185056	0.25457	0.131498	0.229559	0.23237	0.206621
49	0.193651	0.281757	0.092082	0.19537	0.221605	0.290104
50	0.277877	0.298185	0.079261	0.217406	0.234378	0.306607
51	0.331136	0.267394	0.058281	0.190437	0.295287	0.307422
52	0.199145	0.257815	0.083107	0.156486	0.265628	0.300483
53	0.111531	0.303519	0.090913	0.184777	0.183578	0.26563
54	0.231177	0.252058	0.049348	0.185088	0.222646	0.261252
55	0.338043	0.138431	0.028963	0.158391	0.252974	0.259701
56	0.262883	0.10471	0.031168	0.1714	0.240692	0.246922
57	0.151986	0.094617	0.028775	0.207038	0.218117	0.289408
58	0.070211	0.044224	-0.00491	0.191285	0.219992	0.290023
59	0.039106	0.057722	0.000583	0.167812	0.236098	0.245221
60	0.063035	0.125053	0.008771	0.198584	0.168781	0.245235
61	0.080323	0.069447	-0.02819	0.216384	0.133378	0.203179
62	0.089356	0.010136	0.013926	0.171561	0.149882	0.134989
63	0.035266	0.001326	0.063644	0.129578	0.116275	0.085606
64	-0.04504	-0.01345	0.010138	0.091972	0.110083	0.137892
65	-0.0157	-0.01276	-0.03528	0.076031	0.153495	0.223231
66	0.062821	0.043017	-0.0108	0.122383	0.174206	0.166172
67	0.028132	0.015811	0.015821	0.14674	0.182058	0.105426
68	0.017834	-0.05533	0.031813	0.144876	0.168349	0.12113
69	0.013699	0.010493	0.053302	0.122502	0.113717	0.245545
70	-0.0236	0.021603	-0.01226	0.09149	0.192111	0.311601
71	0.013496	0.031234	-0.05835	0.11867	0.254998	0.233307
72	0.053948	0.135378	0.016494	0.157838	0.160793	0.193952
73	0.074628	0.116305	0.076329	0.220759	0.101415	0.176264
74	0.061195	0.071991	0.044158	0.23033	0.10798	0.139836
75	0.049849	0.058117	0.016446	0.168867	0.14776	0.10954
76	0.018475	-0.06401	-0.01073	0.226042	0.139721	0.174477
77	-0.01992	-0.13623	-0.02945	0.224266	0.131334	0.238331
78	0.006466	-0.04529	0.011223	0.08761	0.120875	0.152633
79	0.029429	0.037747	0.062656	0.054961	0.080544	0.081994
80	0.027751	0.061363	0.079137	0.107588	0.060876	0.127658
81	0.027233	-0.00334	0.031663	0.136749	0.076083	0.17879
82	0.049777	-0.05877	0.002499	0.135148	0.107758	0.14113
83	0.015339	0.018485	0.008918	0.134903	0.091371	0.062985
84	-0.03472	0.099714	0.006751	0.135117	0.052059	0.029025
85	0.013881	0.11612	0.008833	0.102455	0.031251	0.0182
86	0.046983	-0.02722	0.012087	0.113634	0.040265	0.0035
87	0.007957	-0.22804	-0.00511	0.216045	0.055112	0.017912
88	0.02081	0.069411	-0.01768	0.06925	0.067119	0.022532

## Sheet: Fig_1_j
Mass (g)	100g Bedding	200g Bedding
2.2	0.0954
2.5	0.2786
2	0.0001
4.2	0.266
4.7	0.4577
4.8	0.2328
8.1	0.362
7.8	0.0654
7.2	0.2594
2		0.092
2.1		-0.0389
2.5		-0.5425
4.1		0.1179
4.1		0.0359
4.6		-0.1564
8		-0.052
7.4		-0.065
8.4		-0.2031

[truncated: 7 more sheets: Fig_1_k, Fig_1_l, Fig_1_m, Fig_1_n, Fig_1_o, Fig_1_p, Fig_1_q]
