# Supplementary material for: Robust noninvasive detection of hyperglycemia in mouse models of metabolic dysregulation using the novel Urination Index biomarker
Source: Lab Anim (NY). 2025 Nov 21;54(12):379–89. doi: 10.1038/s41684-025-01648-8 (PMC12657215; doi:10.1038/s41684-025-01648-8)
Supplement: Supplementary file 7 — Statistical source data. [file 41684_2025_1648_MOESM7_ESM.xlsx]

## Sheet: Fig_2_a
Day	1 Mouse	2 Mice	3 Mice	4 Mice	5 Mice
0	891.04	933.168	913.512	891.955	900.991
0.0416667	891.134	933.513	913.324	892.102	901.036
0.0833333	891.062	933.645	913.341	892.038	901.487
0.125	891.023	933.741	913.499	892.107	901.169
0.166667	891.103	934.063	913.592	892.423	902.013
0.208333	891.029	934.122	913.834	892.804	901.507
0.25	891.191	934.335	913.952	892.275	902.176
0.291667	891.138	934.487	913.978	892.939	902.067
0.333333	891.1	934.603	914.193	893.706	902.275
0.375	891.135	934.915	914.189	893.794	904.283
0.416667	890.618	934.326	913.734	893.957	902.929
0.458333	890.336	933.664	913.692	893.794	902.347
0.5	889.54	932.503	912.427	894.136	899.323
0.541667	888.342	931.834	912.088	893.435	896.712
0.583333	888.008	931.403	911.283	893.49	894.946
0.625	888.224	930.91	910.874	893.714	894.451
0.666667	888.422	930.263	910.529	893.9	891.892
0.708333	888.484	929.75	909.997	893.999	891.133
0.75	888.103	929.582	910.197	895.518	889.799
0.791667	887.778	929.017	910.465	894.94	890.93
0.833333	886.97	928.596	909.296	895.52	891.286
0.875	886.612	928.052	908.882	894.549	890.718
0.916667	886.898	927.892	908.896	893.205	890.394
0.958333	884.969	927.641	908.971	892.638	889.414
1	885.014	927.664	909.057	892.191	888.248
1.04167	885.289	927.744	909.227	892.084	887.667
1.08333	885.64	927.7	909.387	891.291	887.454
1.125	886.028	927.835	909.17	890.884	887.435
1.16667	886.431	927.767	909.207	890.861	888.689
1.20833	885.955	927.743	909.317	889.959	888.596
1.25	885.583	927.75	909.171	889.871	888.4
1.29167	885.815	927.691	909.098	890.436	888.148
1.33333	886.079	927.418	909.151	889.98	888.702
1.375	884.948	927.34	909.74	889.981	891.438
1.41667	883.973	926.862	908.539	889.827	889.344
1.45833	883.666	927.055	908.298	889.545	887.529
1.5	883.769	925.634	908.097	889.573	886.883
1.54167	883.968	925.167	908.255	889.225	886.419
1.58333	883.747	925.147	907.473	889.033	884.597
1.625	883.82	924.891	905.996	888.986	884.987
1.66667	883.918	924.826	905.346	888.78	885.332
1.70833	884.024	924.918	905.948	888.948	884.64
1.75	883.933	924.665	904.872	889.312	884.386
1.79167	883.356	925.025	904.104	888.617	884.434
1.83333	882.318	924.48	903.556	888.967	885.967
1.875	883.238	925.309	902.761	887.58	884.835
1.91667	883.637	925.384	903.276	887.578	884.181
1.95833	883.671	925.51	903.175	887.254	883.853
2	883.928	925.718	903.418	886.915	883.506
2.04167	884.168	925.794	903.477	886.759	883.114
2.08333	883.418	925.37	903.617	886.721	883.013
2.125	883.301	924.818	903.509	886.666	882.282
2.16667	883.738	925.14	903.679	886.403	882.159
2.20833	884.001	925.237	903.922	885.323	882.534
2.25	884.291	925.559	903.782	886.863	883.315
2.29167	884.494	925.705	904.174	886.525	884.37
2.33333	884.803	926.003	904.134	885.965	885.708
2.375	884.753	926.329	904.491	885.681	886.546
2.41667	884.683	925.834	904.095	885.513	885.769
2.45833	884.817	925.605	904.213	884.799	883.474
2.5	884.68	925.282	902.602	883.609	881.797
2.54167	884.036	925.111	902.709	883.415	880.459
2.58333	883.262	924.534	901.693	883.553	877.676
2.625	883.347	924.389	901.709	883.423	876.376
2.66667	883.442	924.16	902.417	883.833	876.178
2.70833	883.453	924.325	902.807	884.576	876.725
2.75	883.675	924.473	902.493	885.472	877.163
2.79167	883.675	924.35	903.287	885.322	877.387
2.83333	883.483	923.879	902.186	885.426	878
2.875	883.347	924.729	902.265	884.946	878.272
2.91667	883.598	924.89	902.412	884.693	878.291
2.95833	883.893	924.979	902.685	884.275	877.153
3	883.981	925.084	902.997	883.978	876.993
3.04167	882.711	925.318	903.283	883.941	877.579
3.08333	882.695	925.405	903.327	884.117	877.153
3.125	882.855	925.474	903.365	883.634	877.727
3.16667	883.012	925.671	903.605	884.036	877.443
3.20833	883.207	925.743	904.075	884.24	877.876
3.25	883.495	925.929	904.194	883.174	878.031
3.29167	883.923	926.022	904.395	883.364	878.975
3.33333	884.261	926.075	904.474	883.304	879.233
3.375	883.49	925.811	904.69	883.212	880.283
3.41667	883.17	925.234	904.606	883.338	878.969
3.45833	882.769	924.923	903.669	883.128	878.5
3.5	882.307	925.039	902.178	883.309	877.757
3.54167	882.277	925.021	900.97	883.227	875.474
3.58333	881.462	925.017	900.826	883.476	873.945
3.625	881.654	924.432	900.243	883.28	873.115
3.66667	882.051	924.086	900.16	883.455	871.721
3.70833	882.288	923.41	900.13	884.29	871.818
3.75	882.329	922.995	899.369	884.214	872.178
3.79167	882.415	922.34	900.189	884.173	870.703
3.83333	882.021	923.333	899.597	884.06	872.212
3.875	882.17	923.518	899.671	883.476	874.693
3.91667	882.498	923.798	899.611	882.72	875.337
3.95833	882.819	923.616	899.286	882.614	874.681
4	882.946	924.036	899.613	882.266	875.343
4.04167	883.185	924.203	900.156	882.419	875.639
4.08333	883.397	924.314	899.817	882.26	876.343
4.125	883.584	924.459	899.927	881.971	876.312
4.16667	883.694	924.561	899.904	882.002	876.9
4.20833	883.857	924.596	900.002	881.722	876.669
4.25	884.11	925.046	900.789	881.405	876.881
4.29167	884.452	925.199	900.764	881.092	876.905
4.33333	884.442	924.876	900.959	880.942	876.797
4.375	882.85	924.883	902.124	881.025	878.373
4.41667	881.824	923.818	901.573	880.885	877.176
4.45833	881.5	923.343	901.418	881.009	875.078
4.5	880.644	923.262	901.474	881.107	873.756
4.54167	880.563	923.203	900.683	881.178	872.701
4.58333	879.81	922.959	900.668	881.441	869.039
4.625	880.153	923.188	900.228	881.562	868.787
4.66667	880.239	922.921	899.972	881.554	869.384
4.70833	881.668	922.498	899.632	881.225	869.436
4.75	881.717	922.483	899.515	882.108	869.054
4.79167	881.622	922.285	899.831	881.199	868.983
4.83333	881.325	922.125	899.53	881.52	868.42
4.875	881.671	922.659	899.141	881.292	870.657
4.91667	881.985	922.981	899.116	881.201	870.728
4.95833	882.211	922.985	899.426	880.433	870.726
5	880.976	923.071	899.344	880.459	870.199
5.04167	880.94	923.038	899.953	880.301	871.645
5.08333	881.28	923.353	900.048	881.036	871.767
5.125	881.386	923.441	900.209	880.508	872.395
5.16667	881.5	923.292	900.431	880.235	872.439
5.20833	882.021	923.704	900.207	880.735	872.779
5.25	882.479	923.955	900.562	881.22	872.944
5.29167	882.951	924.259	900.826	880.733	873.323
5.33333	883.491	924.17	900.95	880.933	873.859
5.375	883.063	924.072	901.837	881.2	874.704
5.41667	883.109	924.02	901.197	880.858	872.524
5.45833	882.45	923.792	901.336	881.477	871.783
5.5	883.42	923.287	900.872	881.394	870.477
5.54167	881.747	923.164	900.296	880.821	869.552
5.58333	881.07	923.236	900.346	880.954	868.016
5.625	881.525	923.527	899.095	881.039	867.72
5.66667	881.706	921.388	898.196	881.232	866.58
5.70833	881.937	917.303	897.656	881.894	866.454
5.75	882.137	918.165	898.42	882.212	865.665
5.79167	881.011	917.32	898.683	880.578	866.112
5.83333	879.563	917.079	899.073	880.918	865.877
5.875	879.443	916.11	898.229	880.63	866.73
5.91667	879.957	916.252	898.371	880.207	867.119
5.95833	880.22	916.459	898.746	880.015	868.78
6	880.301	917.211	898.718	879.698	865.923
6.04167	880.414	918.056	898.921	879.694	867.603
6.08333	880.651	918.792	899.224	879.491	867.386
6.125	880.832	919.165	899.391	879.533	866.708
6.16667	881.027	919.744	899.515	879.065	867.155
6.20833	881.032	919.927	899.693	878.632	867.637
6.25	880.909	920.323	899.721	878.51	867.615
6.29167	881.038	920.518	899.757	878.449	867.842
6.33333	881.318	921.035	899.97	878.554	868.681
6.375	881.659	920.665	900.2	878.019	869.86
6.41667	882.005	921	899.702	878.077	867.911
6.45833	881.921	920.176	898.797	878.05	867.937
6.5	881.054	919.513	899.234	878.197	866.548
6.54167	880.915	919.502	898.834	878.113	866.433
6.58333	880.729	919.257	898.694	878.351	865.675
6.625	880.406	918.642	897.342	878.336	864.57
6.66667	880.355	918.734	897.731	878.215	863.46
6.70833	880.259	918.647	897.239	879.103	863.114
6.75	880.226	918.689	897.176	879.328	863.287
6.79167	879.817	918.896	896.329	878.855	862.258
6.83333	877.843	918.473	895.661	879.616	863.771
6.875	878.471	919.164	894.71	878.833	862.53
6.91667	878.882	919.017	895.25	878.888	864.304
6.95833	879.287	919.317	895.36	877.981	863.852
7	879.679	919.524	895.585	877.847	863.813
7.04167	879.965	919.709	895.749	877.591	864.629
7.08333	880.026	919.883	895.848	878.127	864.401
7.125	880.03	920.003	896.053	877.408	865.495
7.16667	880.359	920.517	896.529	877.277	866.708
7.20833	880.396	920.653	896.669	876.612	866.936
7.25	880.473	920.867	896.67	876.638	867.393
7.29167	880.434	920.386	897.201	876.451	868.539
7.33333	880.578	920.47	897.071	877.718	868.121
7.375	880.732	920.174	896.77	877.226	869.866
7.41667	880.965	919.756	896.572	877.371	868.542
7.45833	881.268	919.651	896.342	878.385	868.652
7.5	879.137	919.51	895.741	878.136	868.1
7.54167	878.416	919.179	895.515	878.453	867.954
7.58333	878.623	918.996	895.476	878.292	866.859
7.625	879.047	918.222	895.01	878.057	866.733
7.66667	879.117	919.45	893.977	878.615	867.286
7.70833	878.813	919.938	894.51	878.714	867.497
7.75	878.772	920.406	894.017	879.495	866.979
7.79167	878.92	920.159	894.518	878.872	866.775
7.83333	878.722	918.979	894.547	878.696	867.557
7.875	879.373	919.866	894.086	878.321	867.486
7.91667	879.951	920.471	894.218	878.575	868.141
7.95833	880.233	920.771	894.386	877.968	867.773
8	880.64	920.914	894.684	878.125	867.665
8.04167	880.801	921.075	894.936	877.513	868.656
8.08333	880.581	921.912	897.574	878.773	888.134
8.125	880.666	925.24	909.914	878.53	903.968
8.16667	881.007	925.378	909.916	878.774	903.348
8.20833	881.912	925.805	910.621	878.667	903.175
8.25	883.426	926.258	911.415	878.016	902.688
8.29167	884.242	926.301	911.811	877.384	904.135
8.33333	884.036	926.702	911.269	876.422	904.334
8.375	883.67	927.726	911.367	875.904	905.044
8.41667	883.394	927.171	910.645	876.995	905.277
8.45833	883.408	928.072	909.941	878.938	905.359
8.5	883.432	927.914	908.65	890.39	905.176
8.54167	883.573	928.03	908.609	891.102	905.302
8.58333	883.816	928.633	908.966	891.817	905.628
8.625	883.078	927.775	908.946	892.454	902.734
8.66667	883.113	927.645	909.309	892.749	896.383
8.70833	883.677	927.695	909.327	893.045	896.621
8.75	884.011	927.66	909.329	893.439	896.644
8.79167	884.117	927.423	909.723	891.31	899.214
8.83333	884.345	928.453	908.498	890.498	902.793
8.875	884.406	927.485	908.468	889.986	899.946
8.91667	884.461	926.919	908.793	890.005	896.016
8.95833	884.553	927.099	908.714	889.172	895.141
9	884.763	926.962	909.328	888.725	899.312
9.04167	884.965	927.042	909.47	888.951	898.617
9.08333	885.262	927.54	909.669	888.556	896.875
9.125	885.511	927.685	910.223	888.864	896.63
9.16667	885.213	928.049	910.912	889.019	899.962
9.20833	885.134	927.972	911.072	887.793	902.67
9.25	885.565	928.992	911.825	888.918	901.483
9.29167	885.739	929.163	912.262	888.2	900.876
9.33333	885.933	929.357	912.462	887.257	902.764
9.375	885.551	930.48	912.424	888.226	903.108
9.41667	885.16	930.08	910.607	888.947	901.495
9.45833	885.266	929.5	910.213	889.919	900.212
9.5	885.043	928.956	909.254	890.178	900.638
9.54167	883.894	928.43	908.742	890.629	899.302
9.58333	884.442	928.264	905.985	890.848	898.163
9.625	885.2	928.035	906.093	891.546	895.843
9.66667	884.996	926.937	907.242	892.027	895.183
9.70833	885.117	927.01	907.092	893.33	895.088
9.75	885.452	927.216	907.342	892.859	898.042
9.79167	885.866	927.435	907.413	890.68	897.651
9.83333	884.763	927.322	907.713	890.765	897.424
9.875	885.219	927.455	908.249	890.536	894.779
9.91667	885.658	927.051	908.562	889.926	893.904
9.95833	886.09	927.184	908.845	888.353	894.008
10	886.673	927.258	909.023	889.411	893.206
10.0417	887.158	927.284	909.17	889.433	892.966
10.0833	886.469	927.475	909.288	889.502	893.876
10.125	886.39	927.494	909.173	890.354	893.757
10.1667	886.595	927.611	909.54	890.125	895.217
10.2083	886.695	927.869	909.737	888.228	895.339
10.25	886.835	927.914	910.145	884.109	895.975
10.2917	886.926	927.817	910.414	882.039	893.3
10.3333	887.307	928.148	910.641	884.93	895.578
10.375	886.358	928.68	911.751	887.649	896.94
10.4167	886.52	928.319	911.343	887.709	896.537
10.4583	886.009	927.647	911.539	887.651	894.644
10.5	885.571	927.551	911.321	887.429	893.279
10.5417	886.072	927.402	910.793	887.983	890.716
10.5833	886.638	927.406	909.97	888.49	891.164
10.625	886.886	927.594	909.861	888.971	891.756
10.6667	886.525	927.523	910.372	888.868	889.729
10.7083	887.199	927.15	910.645	889.567	889.523
10.75	887.307	926.996	910.342	889.548	889.122
10.7917	886.379	927.01	910.446	889.132	890.152
10.8333	885.502	927.209	910.002	888.535	888.178
10.875	886.223	927.173	908.31	887.589	888.372
10.9167	886.507	927.269	908.381	887.078	885.773
10.9583	886.962	927.406	908.679	887.13	882.245
11	887.212	927.056	908.694	886.345	883.552
11.0417	887.433	927.289	908.767	888.269	884.702
11.0833	887.73	927.656	908.993	889.388	886.667
11.125	886.227	927.466	909.034	889.323	886.787
11.1667	885.048	927.365	909.373	888.74	886.93
11.2083	885.28	927.544	909.573	888.693	888.28
11.25	885.575	927.212	909.7	888.577	888.188
11.2917	885.703	927.46	909.826	889.078	887.152
11.3333	885.874	927.808	910.151	888.898	887.083
11.375	885.595	928.587	911.575	889.236	887.108
11.4167	885.766	928.36	911.08	889.367	887.205
11.4583	886.046	927.899	911.621	889.464	887.72
11.5	885.025	927.763	912.091	889.873	886.617
11.5417	884.778	927.99	911.243	889.967	886.188
11.5833	885.567	927.351	911.67	890.229	885.451
11.625	885.408	927.777	910.419	890.35	884.036
11.6667	885.116	927.572	909.685	890.58	885
11.7083	885.119	927.609	909.631	891.037	884.302
11.75	885.313	927.161	909.174	891.201	884.763
11.7917	885.068	927.191	909.111	890.92	884.632
11.8333	884.733	927.013	909.004	891.329	884.991
11.875	885.309	925.666	908.435	890.07	880.697
11.9167	885.895	925.818	908.499	888.863	879.216
11.9583	886.166	926.36	908.812	889.614	880.8
12	886.501	926.13	908.581	889.392	879.46
12.0417	886.84	925.984	908.939	889.402	879.923
12.0833	886.829	926.305	909.413	889.981	877.374
12.125	886.86	926.346	909.249	889.944	877.036
12.1667	886.878	926.636	909.282	889.943	879.705
12.2083	887.038	926.829	909.383	889.481	879.835
12.25	887.236	926.952	909.633	890.972	880.457
12.2917	887.233	927.108	909.915	891.157	882.987
12.3333	887.212	927.264	910.186	891.145	883.164
12.375	884.51	927.649	910.357	891.252	886.789
12.4167	883.583	927.056	908.43	891.273	884.352
12.4583	882.727	927.145	907.965	890.595	883.911
12.5	882.439	926.824	907.491	890.723	882.495
12.5417	882.17	926.815	905.848	890.67	880.502
12.5833	882.521	926.382	905.678	890.718	879.739
12.625	881.567	926.245	905.613	890.888	877.518
12.6667	881.443	926.064	905.001	890.994	875.963
12.7083	882.137	925.395	904.897	890.763	874.121
12.75	882.403	925.406	904.457	890.534	874.515
12.7917	882.103	925.574	904.124	889.929	874.084
12.8333	882.047	926.099	903.813	890.162	876.067
12.875	882.28	925.424	904.386	889.709	873.744
12.9167	880.779	925.904	904.778	889.288	873.717
12.9583	880.446	925.76	904.798	888.886	874.641
13	880.99	925.551	904.801	888.202	872.22
13.0417	881.645	925.762	905.466	887.926	873.324
13.0833	882.463	926.385	905.916	887.252	873.108
13.125	883.451	926.441	906.218	887.293	872.682
13.1667	884.777	926.779	907.129	887.09	872.637
13.2083	885.27	926.814	907.766	887.537	874.556
13.25	885.618	927.151	908.106	888.3	875.024
13.2917	886.143	927.586	908.166	888.052	876.441
13.3333	886.206	927.896	908.51	888.138	878.181
13.375	884.723	928.322	908.58	888.321	881.8
13.4167	883.558	928.236	907.559	888.182	879.63
13.4583	883.998	927.518	906.668	888.321	878.47
13.5	884.021	927.425	906.513	888.533	877.02
13.5417	881.929	926.786	905.826	888.8	876.585
13.5833	881.459	926.668	904.805	888.831	874.713
13.625	881.464	926.43	906.049	888.741	873.551
13.6667	881.774	926.33	906.507	888.745	872.738
13.7083	882.225	926.286	906.933	888.799	871.779
13.75	882.664	926.097	906.978	888.91	871.425
13.7917	882.421	925.56	906.457	888.345	872.774
13.8333	881.228	925.21	905.978	888.606	874.952
13.875	882.053	923.983	905.835	887.938	870.898
13.9167	882.85	923.921	905.699	887.758	870.877
13.9583	883.647	924.063	905.889	886.509	871.714
14	884.007	923.984	905.782	886.419	870.876
14.0417	883.453	924.297	906.057	884.707	870.044
14.0833	880.033	924.539	906.21	884.338	869.271
14.125	881.178	924.208	905.993	884.283	870.67
14.1667	882.315	924.678	906.477	884.396	870.816
14.2083	883.262	924.928	906.84	882.89	872.412
14.25	883.886	925.035	906.68	884.795	874.473
14.2917	884.257	925.268	906.813	885.527	874.576
14.3333	884.555	925.753	907.399	885.899	875.633
14.375	884.585	926.738	908.15	886.087	878.862
14.4167	884.04	926.512	907.448	886	876.828
14.4583	882.6	925.809	906.992	885.893	875.006
14.5	883.354	925.626	905.545	886.153	873.845
14.5417	883.871	925.597	906.153	886.153	873.774
14.5833	880.695	925.694	906.308	886.011	872.755
14.625	880.418	925.427	905.702	886.165	872.02
14.6667	880.576	925.112	905.688	886.247	871.948
14.7083	879.032	924.954	905.782	886.489	872.69
14.75	880.078	925.138	905.252	886.039	873.026
14.7917	880.567	924.92	905.313	885.462	872
14.8333	881.751	924.673	904.691	885.404	872.807
14.875	881.994	924.474	903.553	884.962	868.66
14.9167	882.808	923.934	902.768	883.871	869.716
14.9583	883.307	924.262	902.731	884.388	867.665
15	883.425	924.12	902.622	883.851	866.289
15.0417	883.843	923.963	903.286	883.726	868.745
15.0833	884.09	924.038	903.73	883.275	869.181
15.125	884.365	924.345	904.245	883.073	870.394
15.1667	884.363	924.385	904.196	880.501	870.241
15.2083	884.543	924.857	904.253	879.631	870.407
15.25	884.538	924.949	904.399	881.067	871.486
15.2917	884.604	925.276	905.137	881.522	871.707
15.3333	884.391	925.235	905.076	881.805	872.81
15.375	882.877	926.298	906.352	881.718	875.091
15.4167	882.377	926.217	905.71	881.981	872.575
15.4583	881.373	925.67	905.204	882.134	872.18
15.5	881.401	925.549	904.663	882.402	871.146
15.5417	881.76	925.534	905.748	882.745	870.434
15.5833	881.298	925.264	905.33	883.066	870.218
15.625	881.814	924.667	905.575	883.286	871.092
15.6667	881.864	924.627	905.39	883.33	871.448
15.7083	881.452	924.648	904.97	883.414	869.772
15.75	881.545	924.589	904.418	883.284	869.862
15.7917	881.002	924.11	904.654	882.784	871.7
15.8333	880.81	924.772	904.245	883.287	870.573
15.875	881.735	924.452	904.465	883.343	870.772
15.9167	879.783	924.597	904.092	882.955	867.943
15.9583	880.217	924.805	904.444	882.063	866.892
16	880.614	924.636	904.576	881.59	867.49
16.0417	881.192	925.053	904.809	881.247	870.488
16.0833	882.159	925.251	904.72	881.889	867.715
16.125	882.795	925.536	904.97	881.619	868.594
16.1667	883.557	925.798	905.312	880.397	869.303
16.2083	884.161	926.127	905.74	879.994	871.177
16.25	884.713	925.85	905.83	880.813	870.286
16.2917	885.029	926.467	906.601	880.911	872.36
16.3333	885.024	927.006	907.031	880.841	874.201
16.375	883.604	927.352	908.066	880.888	877.758
16.4167	884.276	926.978	907.657	880.923	875.253
16.4583	884.694	926.91	907.214	880.922	874.408
16.5	883.05	926.956	907.252	881.048	873.36
16.5417	883.161	926.752	906.886	881.186	873.298
16.5833	883.341	926.899	906.849	881.784	873.315
16.625	882.71	926.777	906.933	882.15	872.477
16.6667	882.545	926.79	906.95	882.168	871.061
16.7083	883.378	927.049	907.271	882.349	870.449
16.75	883.881	926.774	907.302	883.13	871.446
16.7917	882.801	926.895	906.769	883.081	871.143
16.8333	883.941	926.547	906.977	883.12	870.99
16.875	884.781	926.916	907.101	883.286	870.156
16.9167	884.187	927.121	907.799	883.862	870.08
16.9583	884.359	927.167	908.242	881.443	870.408
17	885.054	927.097	908.043	882.172	870.231
17.0417	885.368	927.307	907.437	882.659	869.993
17.0833	885.738	927.352	907.275	882.589	869.821
17.125	885.961	927.656	907.631	882.708	869.764
17.1667	885.937	927.744	906.952	882.717	870.479
17.2083	886.154	927.58	907.458	881.911	870.301
17.25	886.164	927.775	906.917	882.733	871.401
17.2917	886.621	927.806	907.554	882.183	872.029
17.3333	886.12	927.876	907.806	882.416	872.313
17.375	885.496	928.692	908.493	882.64	876.251
17.4167	883.989	928.585	908.314	882.778	874.782
17.4583	883.621	928.273	908.012	882.817	873.577
17.5	883.256	927.926	908.421	882.882	873.22
17.5417	882.856	927.477	907.618	882.81	872.209
17.5833	882.775	927.084	908.09	882.749	871.158
17.625	883.538	927.197	906.473	882.861	870.802
17.6667	883.893	927.05	905.549	882.881	870.609
17.7083	883.866	926.939	905.951	883.426	868.992
17.75	883.876	926.906	905.835	884.363	868.66
17.7917	883.513	926.853	905.478	883.855	870.409
17.8333	882.971	927.299	905.111	884.118	872.075
17.875	883.367	927.686	904.234	883.539	870.411
17.9167	884.022	927.982	904.092	882.45	872.058
17.9583	884.571	927.671	904.299	881.64	871.602
18	884.993	927.813	904.491	878.778	871.844
18.0417	885.411	927.654	904.779	880.423	872.454
18.0833	885.691	927.799	904.695	882.772	872.035
18.125	885.846	927.873	904.985	882.489	871.437
18.1667	885.931	928.019	904.703	882.742	870.299
18.2083	885.953	927.971	904.492	882.609	871.101
18.25	886.05	927.999	904.691	881.906	871.244
18.2917	886.142	928.138	904.672	881.823	871.146
18.3333	886.197	927.875	904.946	881.803	872.437
18.375	884.803	927.488	905.7	881.681	874.769
18.4167	883.138	926.676	905.868	881.439	872.257
18.4583	883.773	926.593	905.452	881.701	872.367
18.5	883.002	926.63	905.38	881.727	872.052
18.5417	882.975	926.357	904.959	882.049	870.678
18.5833	882.807	926.236	904.119	882.145	870.264
18.625	881.875	926.314	904.519	882.016	869.891
18.6667	882.093	926.094	904.341	882.29	868.491
18.7083	882.243	925.947	903.788	882.613	868.58
18.75	882.422	925.969	903.626	883.36	868.453
18.7917	882.318	925.523	903.4	883.055	869.187
18.8333	881.507	925.592	901.485	882.6	869.133
18.875	881.493	925.308	900.268	882.263	865.125
18.9167	882.015	925.443	900.874	881.908	867.897
18.9583	882.528	925.139	900.765	880.862	866.863
19	882.98	925.635	900.93	880.911	866.513
19.0417	881.214	925.947	901.342	879.884	867.503
19.0833	880.106	924.554	899.95	879.704	863.083
19.125	880.43	924.302	900.079	879.522	862.234
19.1667	880.736	924.998	900.096	879.169	863.143
19.2083	880.538	925.395	900.046	878.931	863.387
19.25	881.126	925.66	900.632	876.132	865.366
19.2917	881.544	925.809	901.067	877.28	865.949
19.3333	881.965	925.695	901.529	877.917	865.497
19.375	882.243	925.789	902.808	878.375	871.006
19.4167	882.429	925.747	902.475	879.19	868.922
19.4583	882.591	925.468	902.54	878.142	869.03
19.5	882.025	925.139	902.184	878.466	868.142
19.5417	881.499	924.909	900.923	879.013	869.245
19.5833	881.085	924.849	900.679	878.798	868.491
19.625	881.06	924.685	901.117	879.242	867.621
19.6667	881.538	925.192	901.11	879.304	867.633
19.7083	881.916	924.57	900.246	878.835	868.087
19.75	881.805	924.451	899.18	879.903	867.584
19.7917	882.079	924.623	900.318	879.642	867.477
19.8333	881.14	924.354	900.869	879.269	868.323
19.875	881.926	923.406	899.786	878.622	865.958
19.9167	882.139	923.643	899.583	878.08	865.719
19.9583	882.235	923.432	900.015	876.803	865.19
20	882.36	923.41	899.914	875.692	865.86
20.0417	882.533	923.757	900.401	875.769	865.575
20.0833	882.597	923.595	900.184	875.821	865.533
20.125	882.618	923.765	900.482	876.151	866.44
20.1667	882.758	923.72	900.322	875.626	865.841
20.2083	882.895	923.647	900.34	875.271	866.54
20.25	882.938	924.042	900.591	875.549	865.966
20.2917	882.998	924.185	900.392	875.595	867.586
20.3333	883.137	924.567	900.984	875.724	866.825
20.375	881.612	924.712	902.502	875.948	868.723
20.4167	881.501	924.404	902.776	875.861	866.315
20.4583	880.966	924.16	902.218	875.963	864.811
20.5	881.171	923.836	902.112	876.003	865.047
20.5417	881.178	923.577	901.905	876.31	864.232
20.5833	880.418	922.549	901.926	876.541	864.814
20.625	879.29	922.583	902.006	876.559	862.654
20.6667	879.398	922.446	902.023	876.635	862.299
20.7083	879.764	922.472	901.473	876.784	862.618
20.75	879.659	922.443	901.614	877.42	861.95
20.7917	879.679	922.332	901.218	876.799	862.105
20.8333	879.254	922.554	901.744	877.003	862.611
20.875	879.562	922.647	900.594	876.028	861.153
20.9167	879.86	922.622	900.65	876.367	865.615
20.9583	880.297	922.653	901.366	875.395	862.612
21	880.813	923.052	900.785	875.878	862.564
21.0417	881.293	923.522	900.959	875.661	862.45
21.0833	881.407	924.057	901.104	875.479	866.578
21.125	881.435	924.045	900.463	875.173	866.049
21.1667	881.632	924.023	900.683	875.21	867.16
21.2083	881.624	924.174	901.047	874.717	864.832
21.25	881.469	923.95	901.069	873.407	866.371
21.2917	882.031	924.189	901.495	873.977	865.848
21.3333	881.835	924.337	901.737	874.44	865.847
21.375	878.277	924.163	903.464	874.527	868.56
21.4167	877.364	923.677	904.068	874.704	866.033
21.4583	877.051	923.066	903.793	875.077	864.135
21.5	876.905	922.51	903.679	873.976	864.312
21.5417	877.39	922.854	902.589	874.356	862.789
21.5833	877.749	922.067	903.13	874.547	861.215
21.625	878.481	921.927	902.235	874.879	859.348
21.6667	878.379	921.698	901.547	875.57	858.476
21.7083	878.753	921.873	901.628	875.332	861.726
21.75	878.725	921.53	901.179	875.774	860.728
21.7917	878.898	921.539	901.094	875.523	862.249
21.8333	878.478	921.096	900.628	874.738	860.878
21.875	879.921	922.148	899.78	874.857	857.793
21.9167	880.408	922.24	900.084	874.093	857.034
21.9583	880.751	922.172	899.453	874.003	856.519
22	880.909	922.302	899.736	873.709	857.275
22.0417	881.116	922.527	900.039	873.741	856.889
22.0833	880.932	922.64	900.563	873.619	855.607
22.125	880.253	922.587	900.358	873.863	855.398
22.1667	880.188	922.799	900.736	874.02	856.269
22.2083	880.366	923.158	900.706	873.947	856.991
22.25	880.546	923.348	900.818	874.258	858.911
22.2917	880.68	923.475	900.585	874.156	858.612
22.3333	881.082	923.617	901.185	874.545	858.882
22.375	880.19	922.999	901.943	874.227	864.045
22.4167	880.569	922.462	902.289	874.065	861.153
22.4583	880.796	922.389	902.181	874.402	860.099
22.5	880.854	922.174	902.129	874.732	860.157
22.5417	881.851	921.873	902.002	874.92	859.839
22.5833	881.944	921.604	900.317	875.376	858.083
22.625	880.683	921.316	899.043	875.544	857.102
22.6667	880.447	921.245	900.209	875.838	856.367
22.7083	880.609	920.593	899.883	875.931	855.788
22.75	879.919	921.517	899.062	875.933	856.201
22.7917	879.945	921.566	899.654	875.791	855.674
22.8333	879.433	921.622	899.162	875.269	858.631
22.875	880.268	921.389	898.644	874.958	856.033
22.9167	880.448	921.442	899.026	873.689	852.887
22.9583	880.735	921.367	899.255	873.671	856.453
23	881.038	921.654	899.142	873.497	855.281
23.0417	881.168	921.639	899.046	874.438	856.094
23.0833	881.308	921.902	898.639	874.634	856.507
23.125	881.221	921.988	899.749	874.052	857.107
23.1667	880.898	922.021	899.129	873.767	857.317
23.2083	880.916	922.013	899.502	873.29	857.93
23.25	880.977	922.134	899.408	874.129	857.356
23.2917	880.959	922.26	899.454	874.875	859.794
23.3333	881.004	922.215	900.025	875.158	859.742
23.375	880.753	922.358	901.001	875.175	862.642
23.4167	880.825	922.118	900.701	875.8	859.053
23.4583	880.443	921.795	900.811	875.794	858.652
23.5	879.982	921.674	899.767	876.458	857.771
23.5417	880.045	921.551	899.789	876.637	855.08
23.5833	879.923	920.978	900.332	876.22	854.354
23.625	880.116	921.196	900.103	876.414	853.581
23.6667	880.129	920.959	899.068	876.651	853.681
23.7083	879.925	920.666	898.916	876.072	852.54
23.75	879.889	920.23	899.061	877.253	851.034
23.7917	880.022	920.207	898.816	875.768	851.01
23.8333	878.742	920.242	898.526	876.148	852.674
23.875	879.11	920.412	899.057	876.09	850.532
23.9167	879.437	920.791	899.135	876.274	846.606
23.9583	879.911	920.533	899.036	875.338	849.838
24	879.96	920.395	898.781	875.331	849.215
24.0417	880.461	920.179	898.818	874.925	850.073
24.0833	880.768	920.399	898.868	874.885	849.045
24.125	880.887	920.347	899.559	874.507	850.292
24.1667	881.176	920.481	899.785	873.881	853.374
24.2083	881.214	920.883	899.391	873.95	853.048
24.25	881.154	920.825	899.724	873.799	852.939
24.2917	881.292	921.502	899.975	874.135	854.131
24.3333	881.417	921.573	900.876	874.113	855.545
24.375	880.469	922.151	901.475	874.29	857.853
24.4167	880.279	922.022	900.479	874.468	855.269
24.4583	880.25	922.095	900.602	874.78	853.611
24.5	878.415	921.813	900.104	875.073	851.721
24.5417	878.59	921.443	900.744	875.197	851.673
24.5833	878.485	921.137	900.139	875.898	849.97
24.625	878.641	920.982	900.311	875.867	847.839
24.6667	878.239	920.519	898.863	876.193	847.672
24.7083	878.408	920.623	899.355	875.801	847.713
24.75	878.273	920.266	899.82	876.776	847.514
24.7917	877.798	920.029	899.298	875.891	845.419
24.8333	877.176	920.127	899.746	876.13	845.494
24.875	877.296	919.212	898.541	875.453	850.079
24.9167	877.432	919.609	898.218	875.915	848.147
24.9583	877.565	918.184	897.585	875.181	848.76
25	877.779	918.726	897.448	875.779	848.708
25.0417	877.963	918.456	897.708	875.348	848.911
25.0833	878.23	918.8	897.594	874.137	847.939
25.125	878.453	919.086	897.852	873.707	849.644
25.1667	878.385	919.17	898.148	873.856	849.92
25.2083	878.37	918.685	898.066	873.829	847.639
25.25	878.385	919.047	898.238	874.704	848.507
25.2917	877.665	920.065	898.508	873.859	852.462
25.3333	876.833	920.302	898.938	874.303	851.663
25.375	876.887	920.685	899.894	874.206	852.953
25.4167	877.127	920.377	899.734	874.167	850.155
25.4583	877.318	919.718	899.791	873.941	848.812
25.5	877.363	919.421	899.359	875.265	847.147
25.5417	877.705	919.557	899.247	875.026	846.244
25.5833	877.087	918.912	898.998	874.887	845.398
25.625	877.373	918.748	899.285	874.897	844.269
25.6667	877.415	918.841	899.299	874.972	841.879
25.7083	877.196	919.191	898.387	875.27	842.792
25.75	877.666	919.292	897.824	874.436	843.348
25.7917	877.862	918.793	897.257	874.313	844.148
25.8333	877.315	918.91	897.017	875.163	848.304
25.875	877.532	918.026	895.767	874.985	846.444
25.9167	877.703	918.648	896.676	874.536	846.526
25.9583	878.085	918.763	896.745	874.26	846.913
26	878.535	919.158	896.74	874.331	851.388
26.0417	881.982	925.764	905.681	873.558	879.805
26.0833	885.316	931.928	913.4	872.633	904.76
26.125	885.409	931.856	913.85	872.017	904.41
26.1667	884.765	932.369	913.991	871.908	903.712
26.2083	885.353	932.221	914.036	872.71	904.307
26.25	885.582	932.988	914.475	873.221	904.444
26.2917	885.912	933.015	914.478	873.956	905.084
26.3333	886.309	933.139	915.512	874.631	905.119
26.375	886.745	933.891	915.582	873.877	905.093
26.4167	887.252	933.44	915.548	885.373	905.62
26.4583	887.495	933.248	914.707	892.496	907.592
26.5	887.178	932.736	913.762	892.543	907.005
26.5417	886.6	932.245	913.514	892.452	907.08
26.5833	887.06	932.023	913.233	892.867	908.153
26.625	886.779	931.709	911.186	893.008	905.192
26.6667	887.167	931.575	910.365	893.49	904.612
26.7083	886.615	931.611	910.893	893.541	905.076
26.75	886.036	931.555	911.007	894.376	903.233
26.7917	887.362	931.785	911.095	892.93	901.401
26.8333	887.54	931.277	910.033	891.795	902.547
26.875	888.084	931.18	911.37	891.758	901.888
26.9167	888.358	931.102	911.907	890.412	901.435
26.9583	888.651	931.216	912.123	889.688	901.243
27	888.537	931.159	912.129	888.653	900.926
27.0417	888.705	931.53	912	888.772	902.723
27.0833	888.853	931.745	912.16	889.543	902.761
27.125	889.08	931.936	912.451	889.919	901.45
27.1667	889.379	932.194	912.702	889.6	901.541
27.2083	889.348	932.382	912.742	889.169	902.526
27.25	889.428	932.755	913.355	889.578	901.326
27.2917	889.429	932.615	913.075	889.873	901.333
27.3333	889.607	933.123	913.597	889.692	901.59
27.375	888.351	933.616	912.26	889.462	901.994
27.4167	888.129	932.91	911.237	889.928	902.037
27.4583	888.671	933.021	910.907	890.143	899.58
27.5	888.035	933.015	911.082	890.822	899.812
27.5417	887.961	933.254	911.569	890.234	898.511
27.5833	887.98	932.324	911.164	892.183	897.981
27.625	887.765	932.517	911.251	892.32	897.666
27.6667	887.83	932.304	911.544	892.619	895.665
27.7083	888.126	932.249	911.012	893.771	895.884
27.75	887.897	932.603	910.711	892.962	895.135
27.7917	887.231	932.05	911.608	891.906	895.232
27.8333	887.622	931.804	911.147	891.088	893.217
27.875	887.473	931.173	910.817	890.41	889.101
27.9167	887.108	931.252	911.831	889.833	889.153
27.9583	887.143	931.31	911.681	890.263	889.877
28	887.28	931.485	911.971	890.012	887.149
28.0417	887.433	931.796	912.187	889.901	892.383
28.0833	887.467	931.879	912.115	890.212
28.125	887.572	932.218	912.272	889.954
28.1667	887.796	932.34	912.193	890.317
28.2083	887.75	932.691	912.108	889.088
28.25	887.775	932.947	912.595	890.589
28.2917	887.951	933.285	912.546	890.799
28.3333	887.945	933.449	912.758	890.54
28.375	887.06	933.533	912.993	890.75
28.4167	886.021	932.991	912.747	891.182
28.4583	885.793	932.607	912.794	891.758
28.5	886.599	932.84	912.757	892.299
28.5417	886.985	932.119	911.84	892.334
28.5833	887.229	932.473	911.631	892.767
28.625	887.855	932.627	911.756	892.76
28.6667	887.953	932.429	911.936	893.514
28.7083	888.029	932.821	911.944	893.602
28.75	888.469	932.642	911.764	892.383
28.7917	888.685	932.911	911.846	891.689
28.8333	887.593	932.739	911.133	891.741
28.875	887.722	932.961	910.975	890.764
28.9167	888.26	933.175	910.789	890.647
28.9583	888.745	933.1	911.233	891.001
29	888.799	932.951	911.183	889.448
29.0417	889.057	932.864	911.31	889.864
29.0833	889.001	933.042	911.412	890.01
29.125	889.138	933.18	911.596	890.348
29.1667	889.109	933.185	911.858	890.185	888.026
29.2083	889.271	933.17	911.727	891.127	886.086
29.25	889.455	933.253	911.659	891.386	887.288
29.2917	889.517	933.501	911.592	891.1	887.522
29.3333	889.648	933.674	911.719	890.778	889.78
29.375	886.806	933.633	912.512	890.452	891.594
29.4167	886.361	933.44	912.803	890.569	889.579
29.4583	887.067	933.216	913.131	890.627	890.943
29.5	886.917	932.71	912.583	891.116	889.154
29.5417	887.338	932.49	912.809	890.872	887.703
29.5833	887.707	932.659	911.803	891.24	887.364
29.625	888.247	932.719	912.302	891.558	883.528
29.6667	886.455	932.639	912.278	891.688	883.378
29.7083	885.304	932.584	911.277	891.803	883.232
29.75	885.787	932.84	912.393	892.296	883.424
29.7917	885.902	932.64	912.174	891.408	883.658
29.8333	884.191	931.263	911.125	892.232	884.653
29.875	883.964	931.369	910.485	891.503	882.986
29.9167	884.612	931.162	910.736	891.492	879.582
29.9583	885.448	931.442	910.441	891.186	879.025
30	886.178	931.628	910.596	890.622	882.392
30.0417	886.847	931.837	910.101	890.743	880.564
30.0833	887.69	931.978	910.444	891.035	881.912
30.125	888.022	931.984	910.187	890.355	882.616
30.1667	888.332	931.61	910.401	889.539	884.554
30.2083	888.83	931.748	910.194	890.488	882.434
30.25	888.855	931.979	910.476	890.009	883.472
30.2917	888.987	932.198	910.589	889.618	885.477
30.3333	888.879	932.198	910.615	889.717	885.07
30.375	886.617	932.607	911.162	890.23	887.569
30.4167	886.52	931.876	911.16	889.953	885.94
30.4583	886.584	931.353	911.264	890.491	884.605
30.5	885.397	931.296	911.098	889.679	884.818
30.5417	885.904	931.154	911.082	889.932	882.678
30.5833	886.305	931.002	911.181	889.689	879.484
30.625	886.013	930.889	911.174	889.278	878.792
30.6667	885.708	930.797	911.649	889.235	879.272
30.7083	885.408	931.045	911.567	889.419	876.154
30.75	886.015	931.219	910.88	890.126	876.233
30.7917	886.692	931.097	910.946	889.556	876.601
30.8333	885.9	929.551	910.679	890.247	877.077
30.875	886.612	929.29	910.266	890.505	874.176
30.9167	886.708	929.421	910.067	889.643	875.223
30.9583	886.829	929.521	909.981	889.302	871.693
31	887.014	929.952	909.89	889.147	875.111
31.0417	887.275	930.082	910.113	888.626	875.666
31.0833	887.362	930.222	910.905	888.348	874.23
31.125	887.226	930.383	911.362	887.873	875.38
31.1667	887.181	930.623	911.244	888.082	878.36
31.2083	887.375	930.823	911.19	887.682	877.058
31.25	887.598	931.342	910.905	887.975	878.402
31.2917	887.788	931.176	910.847	887.9	880.696
31.3333	887.705	931.256	910.698	888.222	881.514
31.375	886.808	931.492	910.751	887.971	882.729
31.4167	886.435	930.954	910.412	888.059	879.706
31.4583	886.433	930.971	910.198	888.056	877.006
31.5	885.808	930.751	910.215	887.81	876.387
31.5417	885.803	930.222	910.186	888.026	874.62
31.5833	884.705	929.976	910.118	888.786	874.197
31.625	885.275	930.077	909.844	888.202	874.33
31.6667	885.938	929.192	909.941	888.312	874.856
31.7083	886.045	929.273	910.044	888.491	874.766
31.75	886.109	929.66	909.727	889.101	875.828
31.7917	885.657	929.747	910.092	888.06	875.548
31.8333	884.528	929.514	910.091	888.443	875.634
31.875	884.855	929.309	909.926	886.866	874.404
31.9167	885.187	929.614	909.865	886.476	874.084
31.9583	885.449	929.604	909.825	886.268	873.843
32	885.746	929.928	909.997	884.568	874.074
32.0417	886.164	930.335	909.94	884.981	874.014
32.0833	886.61	930.265	910.113	884.746	875.223
32.125	887.082	930.422	910.06	884.634	875.563
32.1667	887.423	930.696	909.913	884.612	875.694
32.2083	887.682	930.563	910.086	885.029	877.93
32.25	888	930.778	910.016	885.663	879.053
32.2917	888.11	930.836	910.1	885.738	878.3
32.3333	888.069	931.158	909.833	885.882	878.64
32.375	885.514	930.928	909.916	885.461	880.011
32.4167	884.687	930.158	909.662	886.113	876.458
32.4583	885.321	930.103	909.052	885.673	875.085
32.5	885.762	929.946	909.099	885.613	872.356
32.5417	884.064	929.48	908.364	886.104	872.891
32.5833	883.122	929.54	908.375	886.165	871.371
32.625	883.479	929.267	907.659	886.574	868.672
32.6667	883.729	929.484	907.583	886.715	870.051
32.7083	884.071	929.543	905.672	886.668	869.004
32.75	883.688	929.143	905.063	887.246	869.987
32.7917	883.41	929.386	905.075	886.473	871.452
32.8333	883.84	927.674	905.266	886.401	872.548
32.875	884.654	926.511	905.643	886.202	870.501
32.9167	884.712	926.589	906.103	885.452	870.501
32.9583	884.89	926.475	906.005	885.24	868.214
33	885.16	926.671	906.269	884.957	868.909
33.0417	885.584	927.179	906.64	884.668	871.275
33.0833	885.704	927.411	906.951	884.172	869.673
33.125	885.789	927.748	907.095	883.35	871.735
33.1667	885.891	927.832	906.914	883.42	871.788
33.2083	886.255	928.126	907.375	883.4	872.551
33.25	886.589	928.5	907.345	883.076	873.159
33.2917	886.705	929.027	907.488	883.289	872.874
33.3333	887.128	929.158	907.732	883.395	873.723
33.375	885.38	929.532	908.327	883.495	876.042
33.4167	883.891	928.947	907.8	883.824	874.196
33.4583	884.053	927.707	907.533	883.829	873.685
33.5	883.516	927.569	907.511	883.7	873.102
33.5417	883.811	927.164	906.767	883.322	871.422
33.5833	884.245	927.039	905.638	883.28	870.386
33.625	884.493	926.702	905.043	883.94	869.022
33.6667	884.518	926.017	904.946	884.015	868.546
33.7083	883.665	926.476	904.305	884.41	866.571
33.75	883.524	925.767	901.678	885.709	867.24
33.7917	883.767	922.071	903.299	884.736	866.572
33.8333	883.549	921.605	902.259	884.751	866.075
33.875	884.681	921.952	900.646	883.368	863.198
33.9167	884.945	921.874	900.538	883.42	863.716
33.9583	885.315	922.347	900.712	883.412	863.318
34	885.509	922.46	900.479	880.834	863.908
34.0417	885.783	923.244	901.49	879.485	864.056
34.0833	885.928	923.585	901.425	879.999	865.682
34.125	886.317	924.136	901.708	879.15	866.474
34.1667	886.689	924.61	902.403	878.01	867.812
34.2083	886.792	925.52	902.634	878.885	870.16
34.25	887.072	926.465	903.199	879.454	869.002
34.2917	887.124	927.247	903.738	877.718	869.839
34.3333	887.158	927.454	904.428	877.56	869.668
34.375	886.038	927.443	904.894	878.084	872.888
34.4167	884.695	927.801	904.302	877.909	870.905
34.4583	884.988	928.2	899.814	878.319	868.488
34.5	884.011	927.707	899.229	878.784	868.075
34.5417	883.189	927.259	898.467	879.384	866.111
34.5833	883.207	927.036	898.331	880.196	863.536

## Sheet: Fig_2_b
Day	1 Mouse	2 Mice	3 Mice	4 Mice	5 Mice
0	944.113	896.416	904.624	886.936	896.043
0.0416667	944.602	896.693	904.989	886.652	898.267
0.0833333	944.609	896.608	905.707	886.374	898.367
0.125	944.603	896.646	906.213	886.934	898.108
0.166667	944.657	896.839	906.317	887.18	898.304
0.208333	944.169	897.295	904.405	886.618	898.62
0.25	944.489	897.366	904.18	886.975	899.353
0.291667	944.601	897.721	904.227	888.005	900.017
0.333333	944.583	897.68	901.886	887.518	899.963
0.375	944.664	897.249	901.559	887.939	900.749
0.416667	944.863	896.926	902.387	887.29	899.523
0.458333	944.167	896.575	903.357	885.935	900.118
0.5	943.624	895.914	904.03	882.634	898.487
0.541667	943.405	895.228	904.8	880.785	898.29
0.583333	943.208	894.481	904.818	879.26	897.644
0.625	943.237	893.734	905.628	878.652	894.713
0.666667	943.27	893.282	905.626	878.076	894.419
0.708333	943.299	893.3	905.568	878.609	894.571
0.75	943.345	892.963	905.805	878.953	894.079
0.791667	943.195	892.977	904.723	878.968	894.298
0.833333	943.028	892.799	903.883	878.776	893.151
0.875	942.919	892.404	902.964	878.123	889.006
0.916667	942.621	892.269	902.72	878.523	888.038
0.958333	942.303	892.254	902.094	878.606	888.112
1	942.084	892.045	901.574	878.734	886.696
1.04167	941.345	892.35	901.686	878.425	887.001
1.08333	941.876	892.268	902.072	878.849	887.35
1.125	941.887	892.287	901.162	878.89	887.015
1.16667	941.881	892.546	900.806	878.408	888.799
1.20833	941.514	892.525	899.63	878.863	888.796
1.25	941.499	892.402	898.575	878.741	889.594
1.29167	941.222	892.03	896.086	878.695	889.865
1.33333	941.092	891.988	895.725	878.952	891.776
1.375	940.703	891.303	895.943	876.914	891.25
1.41667	940.203	890.814	896.455	874.369	889.698
1.45833	940.209	890.81	896.826	873.191	889.231
1.5	940.293	890.04	896.938	872.131	888.195
1.54167	940.452	889.792	897.348	871.342	889.588
1.58333	940.614	889.08	897.494	870.398	888.714
1.625	940.68	889.713	897.461	870.582	887.198
1.66667	940.744	889.443	897.438	869.406	886.627
1.70833	940.407	889.233	897.406	868.643	885.894
1.75	940.065	889.008	896.962	869.068	888.502
1.79167	940.206	889.49	895.81	869.586	887.237
1.83333	939.934	889.048	895.449	869.451	884.703
1.875	940.107	889.232	895.305	868.726	884.985
1.91667	940.488	889.51	894.579	870.654	885.586
1.95833	940.6	889.194	894.819	871.318	885.248
2	940.167	889.598	893.052	871.287	886.072
2.04167	939.961	889.64	891.839	871.811	886.778
2.08333	939.176	888.866	892.59	870.305	885.734
2.125	938.366	888.181	893.62	868.955	883.814
2.16667	938.624	888.451	893.799	869.374	882.898
2.20833	938.882	888.654	894.429	870.043	883.611
2.25	938.976	888.79	892.37	870.494	884.108
2.29167	939.047	888.621	892.825	870.903	884.403
2.33333	939.085	888.608	893.117	871.49	884.642
2.375	938.794	887.6	893.182	870.772	886.589
2.41667	938.648	887.004	893.707	870.373	886.274
2.45833	938.485	886.453	892.368	870.626	884.309
2.5	938.545	886.037	891.651	869.932	883.804
2.54167	938.268	885.947	892.268	868.206	883.663
2.58333	938.127	885.408	892.762	867.233	880.654
2.625	938.296	884.722	893.055	867.321	875.325
2.66667	938.552	884.707	893.524	866.914	874.819
2.70833	938.846	884.751	893.669	866.673	875.612
2.75	939.038	884.842	894.762	867.368	876.206
2.79167	939.067	885.402	894.109	867.107	876.391
2.83333	939.016	885.896	893.683	866.129	874.949
2.875	939.19	885.855	893.901	866.09	875.186
2.91667	938.586	886.104	893.236	868.126	875.692
2.95833	938.562	886.602	891.549	868.084	875.287
3	937.442	886.808	891.299	868.56	877.065
3.04167	937.076	887.138	891.513	868.543	878.251
3.08333	937.441	887.262	892.17	868.149	880.481
3.125	937.378	887.551	892.254	868.277	881.019
3.16667	937.523	887.295	891.787	868.828	881.426
3.20833	937.454	887.234	890.881	868.85	881.777
3.25	937.536	886.887	889.932	869.129	883.169
3.29167	937.78	887.355	889.878	870.058	884.133
3.33333	937.568	887.765	890.46	870.26	883.797
3.375	936.966	886.645	890.485	870.33	884.373
3.41667	936.554	886.33	891.064	869.835	883.686
3.45833	936.517	885.835	890.416	870.081	881.049
3.5	936.172	885.14	890.805	869.542	880.836
3.54167	936.305	886.186	891.067	869.46	881.486
3.58333	936.308	885.334	891.477	868.288	883.414
3.625	936.536	883.331	891.539	865.88	878.628
3.66667	936.626	882.152	891.946	862.628	875.516
3.70833	936.808	882.226	892.327	863.505	874.55
3.75	936.831	883.344	890.943	863.236	874.255
3.79167	936.814	883.045	889.812	863.693	875.756
3.83333	936.775	883.378	890.454	862.671	874.249
3.875	936.976	883.042	889.826	862.717	874.284
3.91667	936.89	882.811	890.395	862.704	875.632
3.95833	936.677	883.549	888.83	863.709	876.044
4	937.292	883.417	888.591	861.523	874.893
4.04167	936.916	883.621	889.591	861.998	875.148
4.08333	937.128	883.971	889.759	862.386	875.099
4.125	937.318	884.721	889.911	862.589	876.147
4.16667	937.283	885.051	889.725	863.163	877.626
4.20833	937.453	885.186	887.63	863.807	878.095
4.25	937.357	885.496	887.976	866.201	880.078
4.29167	937.342	884.976	887.453	866.773	880.557
4.33333	937.552	884.651	888.033	867.503	881.922
4.375	937.405	883.506	888.309	867.157	882.465
4.41667	937.506	883.351	888.497	865.1	878.98
4.45833	937.425	882.543	888.699	864.924	877.02
4.5	937.539	882.945	889.047	864.675	875.466
4.54167	937.675	882.166	890.122	863.949	874.203
4.58333	937.555	883.216	890.157	862.757	872.162
4.625	937.868	882.01	890.325	861.936	872.906
4.66667	937.696	879.757	890.553	861.507	874.029
4.70833	937.799	877.907	890.713	862.3	870.822
4.75	937.763	878.499	890.377	863.196	869.969
4.79167	937.823	879.092	889.681	863.839	872.035
4.83333	937.809	881.293	889.25	863.808	869.339
4.875	937.892	881.196	888.916	862.226	863.898
4.91667	937.906	881.443	887.958	862.527	865.676
4.95833	936.574	881.904	889.015	861.557	865.809
5	936.596	882.416	888.869	863.145	865.543
5.04167	935.929	882.961	888.446	863.595	865.422
5.08333	935.871	883.477	889.104	864.343	865.525
5.125	936.077	883.611	889.45	863.512	866.1
5.16667	936.208	883.818	889.745	864.161	865.916
5.20833	936.35	884.014	889.108	864.217	866.552
5.25	936.42	884.33	887.367	864.609	867.356
5.29167	936.411	884.559	888.393	865.32	868.05
5.33333	936.143	884.485	888.521	865.572	868.51
5.375	936.034	884.73	887.322	865.946	870.618
5.41667	936.274	883.818	887.404	864.989	871.171
5.45833	936.231	884.118	888.107	864.334	871.615
5.5	936.106	884.102	888.61	863.253	871.839
5.54167	936.177	884.035	889.003	862.608	872.063
5.58333	936.307	882.808	888.778	862.618	870.061
5.625	936.416	880.84	889.135	861.776	865.288
5.66667	936.41	880.983	889.39	861.584	865.587
5.70833	936.438	881.5	889.614	861.692	864.264
5.75	936.625	881.064	889.352	861.881	865.15
5.79167	936.657	881.161	886.973	861.666	863.871
5.83333	936.58	882.154	887.762	862.018	867.383
5.875	936.485	880.328	888.493	863.019	866.322
5.91667	936.248	880.046	887.898	864.559	860.322
5.95833	935.247	880.111	887.029	865.268	858.113
6	934.72	880.212	886.035	865.783	859.634
6.04167	933.543	880.418	885.882	864.713	858.832
6.08333	933.672	881.156	885.804	864.618	859.241
6.125	933.947	881.852	886.693	864.875	859.482
6.16667	933.987	882.527	887.246	865.071	860.145
6.20833	934.064	882.939	886.363	864.969	861.522
6.25	934.089	883.084	886.889	864.841	861.325
6.29167	934.233	883.89	888.646	865.521	862.348
6.33333	934.486	884.125	888.634	865.599	863.983
6.375	934.399	885.627	888.209	865.058	868.446
6.41667	934.622	884.331	888.657	863.5	867.912
6.45833	934.203	884.012	888.831	861.411	868.656
6.5	934.222	884.122	889.207	861.461	869.013
6.54167	933.644	884.395	889.692	861.264	870.043
6.58333	934.221	881.946	889.819	861.343	870.1
6.625	934.775	881.563	889.809	860.79	869.531
6.66667	935.204	881.188	889.865	860.761	866.702
6.70833	935.401	881.723	890.088	861.385	865.692
6.75	935.712	881.373	889.51	861.38	866.056
6.79167	936.005	880.342	889.121	861.595	867.101
6.83333	936.166	881.659	889.844	861.331	869.405
6.875	936.444	881.457	889.194	861.742	868.341
6.91667	936.172	881.334	888.02	862.479	865.395
6.95833	935.879	882.221	887.182	861.934	866.315
7	935.41	882.455	887.434	862.191	866.205
7.04167	935.349	882.041	887.447	863.683	866.041
7.08333	935.205	882.829	886.863	864.126	866.411
7.125	935.31	883.391	887.102	864.344	866.589
7.16667	935.132	883.887	886.966	864.545	867.505
7.20833	935.271	884.32	887.688	864.619	867.832
7.25	935.458	884.458	887.305	864.724	869.371
7.29167	935.276	884.131	885.749	864.264	870.18
7.33333	935.172	884.945	885.966	864.086	869.34
7.375	934.517	885.552	886.57	863.321	871.248
7.41667	934.705	884.156	887.263	862.372	870.52
7.45833	934.739	884.503	887.505	861.556	871.048
7.5	934.762	883.936	887.689	861.533	870.475
7.54167	934.872	883.13	888.451	861.332	871.937
7.58333	935.167	883.108	888.797	860.611	870.722
7.625	935.418	883.265	888.968	861.052	869.906
7.66667	935.483	882.043	889.121	860.622	870.074
7.70833	935.535	881.666	888.925	860.744	870.965
7.75	935.648	882.139	888.95	860.529	869.939
7.79167	935.621	883.282	887.381	861.294	869.605
7.83333	935.258	883.264	887.507	861.404	871.557
7.875	935.47	882.868	885.857	861.266	870.293
7.91667	935.183	882.361	885.829	861.442	869.843
7.95833	934.89	883.224	886.34	862.624	869.559
8	935.55	883.713	886.142	862.997	869.249
8.04167	935.808	883.959	885.342	862.651	869.297
8.08333	934.868	886.661	886.849	868.828	886.104
8.125	934.127	890.027	887.703	876.313	901.323
8.16667	933.822	890.232	887.228	878.054	901.441
8.20833	934.343	889.953	885.075	877.63	903.004
8.25	934.87	889.822	886.076	877.533	903.697
8.29167	934.743	890.73	886.971	878.256	903.56
8.33333	935.44	891.458	887.731	879.314	904.398
8.375	935.215	892.181	887.781	878.512	902.077
8.41667	935.757	891.93	887.783	876.118	900.355
8.45833	935.854	891.55	893.648	876.032	899.338
8.5	936.028	892.215	898.518	875.514	899.452
8.54167	936.215	891.736	898.759	872.984	894.646
8.58333	936.417	891.543	899.392	873.905	894.782
8.625	936.584	891.866	899.947	873.523	894.58
8.66667	936.95	891.39	900.085	873.732	893.804
8.70833	937.066	890.753	900.404	872.461	893.953
8.75	937.217	890.895	901.141	871.808	890.894
8.79167	937.329	891.593	901.352	872.94	891.692
8.83333	937.459	891.551	901.48	871.954	890.686
8.875	937.764	890.898	900.97	868.378	889.701
8.91667	938.796	890.441	900.061	870.52	889.94
8.95833	938.589	890.889	899.657	871.449	891.038
9	938.324	890.46	899.606	872.212	892.073
9.04167	937.989	890.643	899.447	872.046	891.65
9.08333	939.024	890.737	898.981	873.093	892.331
9.125	939.274	890.902	898.292	873.835	893.215
9.16667	939.492	891.462	898.384	874.509	894.139
9.20833	939.406	891.715	899.223	874.94	894.865
9.25	939.295	892.212	898.676	875.511	896.877
9.29167	939.362	892.772	898.319	876.071	899.58
9.33333	939.209	893.175	898.737	875.577	900.527
9.375	939.223	892.616	898.822	873.835	899.907
9.41667	939.379	891.924	899.124	871.455	897.702
9.45833	939.453	891.697	899.672	870.293	898.13
9.5	938.94	891.496	900.059	868.985	896.479
9.54167	938.933	891.822	900.05	867.214	890.288
9.58333	938.965	890.97	899.965	866.598	894.655
9.625	938.957	890.556	900.428	866.41	892.348
9.66667	939.108	890.255	899.993	867.38	891.058
9.70833	939.166	890.039	900.119	867.454	893.129
9.75	939.267	890.267	900.974	868.081	894.131
9.79167	939.347	890.224	901.025	867.978	893.597
9.83333	939.299	890.596	900.917	866.573	893.933
9.875	939.432	890.82	900.763	867.494	892
9.91667	939.515	890.98	900.815	866.242	892.608
9.95833	939.459	891.006	900.386	866.462	893.523
10	939.372	890.96	899.564	868.73	893.851
10.0417	939.252	891.27	897.371	868.938	894.555
10.0833	939.151	891.605	897.086	869.348	895.19
10.125	939.076	891.785	897.139	870.187	895.605
10.1667	939.244	891.818	898.385	870.993	895.869
10.2083	939.299	891.679	897.762	872.112	896.686
10.25	939.255	891.921	897.534	872.319	897.465
10.2917	939.309	892.151	895.718	872.285	897.444
10.3333	939.154	892.431	895.816	872.954	898.44
10.375	938.97	892.339	895.812	871.828	898.294
10.4167	938.809	891.725	896.581	869.569	894.573
10.4583	938.919	891.907	897.434	868.989	896.299
10.5	938.503	891.516	897.62	868.253	898.84
10.5417	938.553	890.5	898.017	868.784	896.21
10.5833	938.624	890.442	898.786	866.865	895.099
10.625	938.531	889.638	899.76	867.155	896.775
10.6667	938.614	889.12	900.052	866.599	894.055
10.7083	938.732	889.779	899.886	864.381	891.02
10.75	938.847	890.073	900.151	865.942	891.276
10.7917	938.979	890.7	899.434	865.435	894.355
10.8333	939.005	890.518	899.299	864.046	893.598
10.875	939.067	890.621	899.186	863.895	887.3
10.9167	939.251	890.693	898.545	865.237	887.958
10.9583	939.419	891.023	897.482	866.714	888.57
11	938.947	891.322	897.649	867.111	889.679
11.0417	938.572	891.73	897.877	867.551	889.858
11.0833	938.809	892.024	897.53	867.843	891.217
11.125	938.946	892.158	897.495	868.448	892.066
11.1667	938.89	892.409	897.455	869.012	892.185
11.2083	938.952	892.675	896.329	869.94	893.197
11.25	939.047	892.995	896.388	870.835	894.616
11.2917	939.013	893.171	896.401	869.739	895.444
11.3333	938.936	893.162	896.954	868.704	895.759
11.375	938.768	892.092	896.283	869.458	897.84
11.4167	938.837	891.767	896.202	868.888	898.763
11.4583	938.533	891.234	896.63	867.838	898.566
11.5	938.39	890.912	896.745	868.132	897.895
11.5417	938.116	890.318	897.134	868.287	894.938
11.5833	938.286	890.855	897.603	867.057	894.165
11.625	938.415	890.387	897.662	866.104	890.265
11.6667	938.515	889.62	897.858	863.82	889.211
11.7083	938.581	889.841	898.214	865.071	891.78
11.75	938.738	890.599	898.054	866.585	893.286
11.7917	938.66	889.755	897.577	866.828	894.071
11.8333	938.603	889.949	897.438	866.547	892.816
11.875	938.726	890.882	898.014	867.082	890.491
11.9167	938.851	891.447	898.32	867.179	891.134
11.9583	938.529	891.9	898.507	867.338	892.585
12	937.963	892.434	898.19	868.458	892.579
12.0417	937.909	892.555	898.482	869.247	893.141
12.0833	937.44	892.383	898.281	869.065	893.217
12.125	937.707	892.62	898.367	869.343	893.999
12.1667	937.832	892.659	898.505	869.926	894.434
12.2083	937.653	892.814	897.48	870.185	894.887
12.25	937.732	893.058	898.147	870.856	895.266
12.2917	937.659	893.159	898.024	871.172	895.388
12.3333	937.613	892.999	898.322	871.809	896.607
12.375	937.291	892.654	898.304	870.937	897.418
12.4167	937.384	891.579	898.529	869.012	896.244
12.4583	937.371	890.961	898.667	868.469	896.896
12.5	937.225	890.63	898.586	867.026	895.297
12.5417	937.204	890.133	898.735	866.626	893.766
12.5833	937.106	888.89	898.972	866.117	890.277
12.625	936.643	888.423	899.209	864.948	888.839
12.6667	936.744	888.932	899.101	865.232	888.709
12.7083	937.095	889.558	899.78	865.782	890.063
12.75	936.963	889.382	899.315	866.516	891.164
12.7917	936.776	889.574	898.768	866.154	891.893
12.8333	936.732	889.185	898.586	865.246	890.83
12.875	936.788	889.366	898.546	864.544	889.242
12.9167	936.736	890.154	897.99	864.576	889.418
12.9583	936.922	890.056	897.23	865.85	889.597
13	936.582	890.421	897.025	867.322	889.411
13.0417	937.13	890.945	896.695	868.386	890.038
13.0833	937.534	891.726	896.816	869.312	891.348
13.125	937.81	892.272	896.25	869.895	892.347
13.1667	937.89	892.766	896.177	870.75	891.775
13.2083	938.021	893.19	896.289	871.072	891.568
13.25	937.966	893.504	896.902	871.095	891.861
13.2917	938.058	893.63	895.407	871.899	893.151
13.3333	937.537	892.865	895.814	872.33	893.177
13.375	937.088	892.051	896.19	870.273	893.352
13.4167	937.006	891.465	896.128	868.09	891.493
13.4583	937.144	890.867	896.548	866.157	893.218
13.5	936.944	890.915	897.148	865.728	892.594
13.5417	937.005	890.062	897.572	863.726	890.911
13.5833	936.956	889.275	897.834	863.993	890.8
13.625	937.235	888.274	898.602	863.741	889.954
13.6667	937.323	887.771	898.846	864.503	887.853
13.7083	937.272	887.05	899.017	864.894	886.008
13.75	937.45	887.519	898.902	864.437	886.579
13.7917	937.305	886.637	897.954	864.082	887.36
13.8333	936.982	885.684	897.874	863.6	884.79
13.875	937.201	886.178	897.81	862.712	881.303
13.9167	937.187	887.039	897.495	862.548	881.977
13.9583	937.647	887.312	897.079	862.611	882.133
14	937.597	887.994	896.812	864.097	882.484
14.0417	938.058	888.469	896.47	865.116	883.956
14.0833	937.426	888.658	896.783	865.376	885.323
14.125	936.845	889.129	896.466	865.506	885.001
14.1667	936.958	889.657	896.809	865.842	885.452
14.2083	936.944	890.058	896.012	867.01	886.727
14.25	936.451	890.112	894.962	867.919	886.886
14.2917	936.725	890.281	895.159	868.35	886.362
14.3333	936.934	890.34	895.491	868.152	887.351
14.375	937.25	890.254	894.522	867.283	886.778
14.4167	937.426	889.222	894.879	866.63	883.617
14.4583	936.845	887.956	895.334	866.167	883.645
14.5	936.989	888.069	895.362	866.128	883.344
14.5417	936.967	887.123	896.079	865.672	883.316
14.5833	937.134	886.765	896.251	865.342	882.169
14.625	937.282	885.776	896.575	865.17	881.973
14.6667	937.287	885.295	896.56	863.601	882.371
14.7083	937.388	884.797	895.812	863.641	882.874
14.75	937.469	885.18	896.222	864.867	883.445
14.7917	937.492	885.367	895.372	865.384	884.982
14.8333	937.835	884.464	895.536	862.887	885.188
14.875	937.847	885.787	895.532	864.146	881.903
14.9167	937.502	886.532	895.531	864.907	881.026
14.9583	937.535	885.849	894.25	866.226	882.44
15	937.37	886.376	893.023	866.676	883.524
15.0417	937.144	886.883	893.41	866.909	884.083
15.0833	937.234	887.16	892.86	867.546	884.248
15.125	937.23	887.865	893.513	868.283	885.071
15.1667	937.409	888.447	894.056	868.225	885.123
15.2083	937.407	888.863	894.433	868.332	885.694
15.25	937.289	888.913	892.956	868.481	886.133
15.2917	937.286	889.289	893.441	868.371	886.97
15.3333	937.391	889.514	893.974	868.248	888.2
15.375	937.464	888.729	894.035	867.386	887.815
15.4167	936.625	887.415	894.396	866.148	887.007
15.4583	936.577	887.553	894.801	864.879	887.034
15.5	936.777	887.115	895.063	862.662	885.762
15.5417	936.232	887.486	894.817	862.593	885.343
15.5833	936.261	886.188	895.147	862.993	885.405
15.625	935.918	885.16	895.324	862.823	884.168
15.6667	936.312	885.114	895.671	862.925	883.991
15.7083	936.057	885.808	895.952	865.188	884.173
15.75	936.36	885.826	895.699	865.593	884.277
15.7917	936.42	885.213	895.999	865.624	883.637
15.8333	936.931	884.897	895.515	864.242	885.182
15.875	936.689	884.312	894.11	864.443	884.512
15.9167	937.293	884.906	894.143	864.923	883.187
15.9583	937.553	884.802	894.655	865.158	884.575
16	937.427	885.372	894.168	866.255	884.757
16.0417	937.26	885.934	893.499	866.195	885.527
16.0833	937.229	886.475	894.325	866.679	886.085
16.125	937.456	886.858	894.457	867.519	886.893
16.1667	937.572	887.597	894.788	867.81	886.627
16.2083	937.984	889.041	893.972	869.172	887.743
16.25	938.179	889.806	893.607	869.409	889.017
16.2917	938.173	890.601	893.055	870.025	890.162
16.3333	938.125	891.202	892.602	870.704	890.393
16.375	938.576	891.359	893.255	870.543	890.949
16.4167	938.769	889.741	893.513	869.384	889.651
16.4583	938.344	890.632	894.227	867.731	888.833
16.5	938.113	889.409	894.856	868.089	888.618
16.5417	938.556	889.923	895.537	867.611	887.649
16.5833	938.233	889.214	896.039	867.594	887.869
16.625	938.296	888.888	896.663	867.275	887.272
16.6667	938.603	889.514	897.032	867.69	886.38
16.7083	938.426	889.216	897.138	867.488	886.18
16.75	938.529	889.464	897.841	867.857	886.099
16.7917	938.735	889.829	896.984	867.974	886.313
16.8333	938.704	889.196	897.391	867.433	885.462
16.875	938.749	888.893	897.592	866.019	880.714
16.9167	939.341	888.447	897.559	866.161	878.508
16.9583	939.252	889.084	897.225	867.183	879.88
17	939.193	889.401	897.512	867.553	881.087
17.0417	939.349	889.69	896.697	867.884	881.258
17.0833	939.216	890.027	896.992	868.658	882.364
17.125	939.178	890.124	896.873	868.809	884.028
17.1667	939.249	890.567	896.016	868.889	884.83
17.2083	938.823	890.53	896.063	868.838	885.658
17.25	938.598	890.564	896.231	868.919	886.586
17.2917	938.557	891.108	896.481	869.136	886.82
17.3333	938.735	891.527	896.911	868.967	888.485
17.375	938.648	891.223	895.959	868.356	890.437
17.4167	938.436	890.776	895.865	867.859	888.925
17.4583	938.265	890.274	896.442	867.764	889.601
17.5	937.929	890.743	896.693	867.226	889.284
17.5417	937.912	890.496	897.003	867.171	888.461
17.5833	938.136	888.842	896.883	866.361	886.307
17.625	938.518	887.277	896.352	865.426	884.589
17.6667	938.493	888.374	896.768	865.558	883.378
17.7083	938.54	888.759	896.925	866.204	882.474
17.75	938.435	888.155	896.856	865.394	882.738
17.7917	938.613	888.804	895.021	864.955	882.527
17.8333	938.789	888.855	894.519	864.209	881.625
17.875	938.831	887.945	894.785	863.592	880.538
17.9167	938.841	888.441	894.34	864.629	880.954
17.9583	938.796	888.962	894.454	864.471	881.427
18	938.914	889.261	894.836	865.274	883.504
18.0417	938.94	889.039	894.951	865.734	886.179
18.0833	938.605	889.299	894.311	866.223	886.261
18.125	938.667	889.89	894.353	865.889	886.433
18.1667	938.737	890.372	894.331	866.342	887.683
18.2083	938.791	890.858	893.98	866.649	888.456
18.25	938.658	891.147	894.273	867.24	888.662
18.2917	938.648	891.354	894.344	866.973	888.946
18.3333	938.633	891.325	895.012	867.242	889.279
18.375	938.38	891.044	895.502	867.275	889.712
18.4167	938.028	890.449	895.105	866.769	888.231
18.4583	937.942	889.246	895.195	865.417	887.903
18.5	937.579	889.554	895.832	864.79	886.683
18.5417	937.508	889.644	896.591	864.565	884.244
18.5833	937.879	889.401	896.9	864.278	881.416
18.625	937.846	889.489	897.267	863.652	881.285
18.6667	938.01	887.895	897.09	863.333	878.881
18.7083	937.97	887.704	896.853	863.21	878.568
18.75	938.199	887.71	896.169	862.927	878.99
18.7917	938.317	886.763	894.195	862.934	875.751
18.8333	938.204	887.403	894.815	863.476	874.635
18.875	938.371	886.316	893.496	863.406	874.665
18.9167	938.608	886.781	892.88	864.993	875.906
18.9583	938.554	887.705	892.322	865.678	879.816
19	938.474	887.917	891.807	864.68	880.29
19.0417	938.258	884.9	891.802	864.218	880.226
19.0833	937.811	882.091	891.814	863.482	879.611
19.125	937.272	882.228	891.184	863.464	880.193
19.1667	937.176	881.733	890.831	863.595	881.104
19.2083	937.066	881.848	890.434	863.385	881.87
19.25	937.071	882.405	890.144	862.877	882.18
19.2917	936.782	882.649	890.929	863.787	883.638
19.3333	936.434	883.058	891.424	863.868	883.88
19.375	936.748	884.434	891.134	864.1	885.4
19.4167	936.713	884.423	892.316	863.362	885.236
19.4583	936.672	884.467	892.749	863.415	885.541
19.5	936.103	885.611	892.857	863.066	885.386
19.5417	936.631	887.946	893.124	863.16	883.857
19.5833	936.558	887.211	893.111	862.111	880.244
19.625	936.641	887.28	893.736	862.008	879.039
19.6667	936.299	886.166	894.121	862.056	879.255
19.7083	936.324	884.955	894.109	861.541	878.811
19.75	936.439	885.119	893.547	861.568	878.969
19.7917	936.59	885.667	893.499	861.422	879.631
19.8333	936.907	886.184	893.946	861.043	879.663
19.875	937.234	884.815	893.786	861.068	878.582
19.9167	937.245	884.574	893.404	861.66	878.71
19.9583	937.476	885.051	892.76	863.101	878.509
20	937.149	884.263	891.73	863.264	879.541
20.0417	937.242	884.794	892.299	862.639	879.379
20.0833	936.814	885.165	891.823	862.694	879.887
20.125	936.779	885.549	891.316	862.912	880.581
20.1667	936.972	886.275	891.943	862.615	881.769
20.2083	936.926	885.885	890.774	862.867	882.304
20.25	936.839	885.844	890.494	863.025	882.438
20.2917	936.862	885.71	890.22	862.681	883.039
20.3333	936.838	886.341	890.358	862.409	882.838
20.375	936.57	885.864	890.846	861.343	882.67
20.4167	935.913	884.386	891.306	860.496	882.235
20.4583	935.698	885.02	891.523	859.764	881.818
20.5	936.012	885.066	891.262	859.206	881.813
20.5417	935.865	885.01	890.91	859.543	881.735
20.5833	935.947	885.099	890.93	859.836	880.68
20.625	936.217	883.595	891.269	859.9	880.107
20.6667	936.29	884.023	889.293	859.056	880.601
20.7083	936.094	882.919	889.489	858.662	879.057
20.75	936.338	883.26	887.977	858.777	877.578
20.7917	936.323	883.089	887	859.571	878.429
20.8333	936.444	883.803	886.765	858.618	878.697
20.875	936.444	881.18	886.175	857.944	873.442
20.9167	936.741	880.684	885.765	857.266	871.325
20.9583	936.65	881.03	886.506	858.239	873.733
21	935.831	881.114	886.313	858.381	873.539
21.0417	935.795	881.743	886.124	859.086	874.755
21.0833	935.566	882.047	886.163	860.235	875.585
21.125	935.853	882.379	886.399	860.301	876.723
21.1667	936.045	882.828	886.745	860.929	878.476
21.2083	936.243	883.115	884.984	861.018	877.476
21.25	936.074	883.476	886.66	860.755	878.53
21.2917	935.992	883.78	887.635	861.093	879.117
21.3333	935.922	884.01	888.152	861.421	879.706
21.375	935.926	884.942	887.741	861.279	881.29
21.4167	935.768	884.448	888.292	860.3	879.393
21.4583	935.679	885.036	888.714	860.133	880.564
21.5	935.811	884.021	889.462	859.322	879.561
21.5417	935.426	884.663	889.992	856.916	877.78
21.5833	935.702	885.3	889.852	856.938	876.979
21.625	935.649	883.839	889.456	857.025	877.808
21.6667	935.858	883.584	889.809	856.624	876.884
21.7083	935.852	883.499	890.355	857.462	876.252
21.75	935.754	883.4	890.412	857.833	876.451
21.7917	935.942	883.399	889.533	858.899	876.691
21.8333	935.97	883.531	888.703	857.89	875.528
21.875	935.873	883.786	888.396	857.261	875.664
21.9167	936.024	882.933	888.922	855.998	875.586
21.9583	936.207	883.109	887.617	855.043	875.392
22	936.204	883.287	887.35	855.939	875.685
22.0417	936.043	883.21	889.267	857.022	876.271
22.0833	936.138	883.267	889.06	857.508	876.99
22.125	936.006	883.572	888.586	858.718	876.958
22.1667	936.117	884.224	889.134	859.671	877.271
22.2083	936.378	884.376	888.856	859.428	877.593
22.25	936.353	884.777	888.375	860.034	878.374
22.2917	936.312	884.944	887.897	861.343	878.462
22.3333	935.852	885.324	888.459	861.383	879.047
22.375	935.693	884.751	888.699	860.275	879.426
22.4167	935.529	884.369	888.671	859.187	878.688
22.4583	935.425	884.106	889.021	858.401	878.513
22.5	935.173	884.199	888.807	858.1	878.797
22.5417	935.253	884.064	889.227	858.151	877.349
22.5833	935.257	883.867	889.451	857.088	877.079
22.625	935.313	883.853	889.352	857.107	875.162
22.6667	934.943	884.181	890.174	856.864	874.328
22.7083	934.658	884.223	890.081	856.603	875.278
22.75	934.771	884.458	891.927	856.298	875.694
22.7917	934.933	884.1	891.465	856.545	875.54
22.8333	934.885	884.252	890.82	856.023	874.23
22.875	935.233	883.721	890.097	854.289	873.925
22.9167	935.165	884.778	890.207	854.339	873.253
22.9583	934.94	885.247	889.164	855.12	875.652
23	934.878	884.995	888.512	855.392	876.819
23.0417	934.963	885.254	887.491	856.02	876.65
23.0833	934.697	885.219	888.367	856.178	875.589
23.125	934.737	885.203	888.886	856.541	875.628
23.1667	934.648	885.491	889.075	857.839	876.814
23.2083	934.44	885.575	889.026	857.373	877.023
23.25	934.647	885.868	886.948	857.687	878.129
23.2917	934.741	885.898	886.588	858.194	878.828
23.3333	934.48	885.574	887.65	858.392	878.377
23.375	934.181	885.33	887.714	857.374	879.524
23.4167	934.019	884.586	887.516	856.061	877.237
23.4583	933.847	884.291	887.841	855.723	877.485
23.5	933.995	884.09	888.07	856.08	876.646
23.5417	934.142	884.238	887.829	855.934	875.594
23.5833	934.122	883.099	888.104	855.413	876.536
23.625	934.311	882.635	888.402	855.047	872.002
23.6667	934.363	882.09	888.61	855.365	870.663
23.7083	934.277	882.171	889.161	856.324	867.983
23.75	934.287	882.175	889.586	856.389	868.683
23.7917	934.345	882.321	888.81	855.838	871.691
23.8333	934.372	882.233	889.025	855.607	871.773
23.875	934.259	881.914	889.317	855.643	867.467
23.9167	934.568	882.339	888.046	855.344	867.134
23.9583	935.034	882.903	888.829	855.58	868.619
24	934.701	883.129	887.308	855.831	867.801
24.0417	934.759	883.396	887.55	855.52	869.975
24.0833	934.797	883.542	888.283	855.793	870.311
24.125	934.74	883.631	887.397	856.139	871.162
24.1667	934.839	884.021	887.871	857.825	871.443
24.2083	934.905	884.349	888.189	858.574	873.646
24.25	934.49	884.414	887.336	858.807	874.046
24.2917	934.53	884.377	885.873	858.074	876.494
24.3333	934.706	884.571	885.593	858.172	876.592
24.375	934.485	885.092	887.339	858.126	875.065
24.4167	934.364	884.687	888.002	857.126	874.747
24.4583	934.431	884.43	887.946	856.712	873.561
24.5	934.163	884.091	889.014	856.458	871.124
24.5417	933.921	883.504	888.893	855.985	871.675
24.5833	933.859	883.433	889.021	855.657	871.36
24.625	934.229	882.935	888.666	855.486	869.467
24.6667	934.491	882.39	888.424	854.796	867.064
24.7083	934.479	881.938	888.643	854.896	868.065
24.75	934.495	882.202	887.563	854.884	865.948
24.7917	934.542	882.185	885.339	854.96	865.194
24.8333	934.438	882.07	885.707	854.657	865.298
24.875	934.394	882.248	885.145	854.98	863.818
24.9167	934.785	882.406	885.18	855.74	865.147
24.9583	934.895	882.268	885.257	856.136	866.781
25	934.673	882.051	884.873	856.331	866.492
25.0417	934.277	882.349	884.359	856.745	866.996
25.0833	934.03	882.337	883.788	856.733	867.535
25.125	933.903	882.421	884.433	857.087	868.266
25.1667	933.815	882.669	883.656	856.932	867.415
25.2083	933.526	882.789	881.868	857.468	867.808
25.25	933.721	882.837	882.634	857.051	868.222
25.2917	933.832	882.976	883.31	857.211	868.566
25.3333	933.945	883.058	882.828	857.201	868.946
25.375	933.914	882.506	883.055	856.81	869.672
25.4167	933.64	882.243	883.911	856.594	867.918
25.4583	933.273	881.899	885.285	855.912	867.87
25.5	933.481	881.62	885.844	855.437	868.136
25.5417	933.285	881.714	886.337	855.297	866.614
25.5833	933.436	881.496	886.33	854.252	866.677
25.625	933.718	881.374	886.847	854.162	866.712
25.6667	933.989	881.364	887.028	855.693	867.114
25.7083	933.798	880.986	886.725	855.946	866.876
25.75	933.904	880.646	886.227	855.832	866.261
25.7917	933.962	880.626	883.535	856.243	867.31
25.8333	934.099	880.986	884.908	854.933	868.847
25.875	933.899	880.151	883.733	854.649	867.178
25.9167	933.906	879.462	885.06	854.571	866.193
25.9583	933.653	880.032	884.306	854.3	866.908
26	934.073	880.315	883.686	855.369	867.031
26.0417	936.142	886.719	885.152	865.519	884.275
26.0833	937.527	893.093	883.102	875.231	898.92
26.125	936.955	892.88	883.553	875.699	899.693
26.1667	937.117	893.001	883.803	876.435	899.546
26.2083	937.236	892.851	885.326	875.011	899.918
26.25	937.6	893.357	883.5	875.817	899.757
26.2917	937.448	894.903	884.443	874.067	899.512
26.3333	937.793	895.267	883.632	876.254	900.471
26.375	938.074	895.287	881.402	878.018	900.841
26.4167	938.086	895.024	891.215	878.06	899.35
26.4583	938.203	895.06	899.645	877.508	899.482
26.5	938.329	894.938	900.769	875.127	898.842
26.5417	938.383	894.91	900.945	875.178	898.663
26.5833	938.466	894.538	900.512	873.436	897.86
26.625	938.735	893.888	900.969	871.732	896.265
26.6667	938.783	893.492	900.599	872.621	894.587
26.7083	938.756	893.676	902.196	873.448	893.593
26.75	938.789	893.612	902.412	874.203	892.376
26.7917	938.849	893.778	903.606	874.718	893.025
26.8333	938.747	894.029	902.991	874.696	890.675
26.875	938.891	893.391	901.966	873.967	887.067
26.9167	938.987	893.267	900.619	871.075	888.075
26.9583	938.664	893.745	901.319	869.587	890.093
27	938.802	894.518	900.747	870.247	891.306
27.0417	939.153	894.807	899.719	870.818	892.208
27.0833	938.509	895.292	899.549	872.039	893.222
27.125	938.412	895.096	899.433	872.328	894.58
27.1667	938.699	895.006	900.13	872.418	895.329
27.2083	938.431	895.139	901.029	874.022	895.841
27.25	938.457	895.221	901.06	875.091	896.392
27.2917	938.209	894.864	900.422	873.578	897.344
27.3333	938.335	895.02	900.406	874.347	897.658
27.375	938.249	893.827	900.304	875.411	899.689
27.4167	938.276	892.625	900.436	873.126	899.462
27.4583	938.081	893.912	900.75	874.169	898.24
27.5	938.263	893.76	901.227	874.431	893.315
27.5417	938.568	894.606	901.75	871.78	892.372
27.5833	938.095	893.545	902.081	871.74	894.111
27.625	938.134	892.425	902.374	872.529	889.681
27.6667	938.29	892.381	902.731	872.11	887.963
27.7083	938.038	892.94	902.021	872.412	889.003
27.75	938.116	893.622	902.203	873.267	893.478
27.7917	938.4	893.721	900.9	873.828	894.287
27.8333	938.679	892.732	900.989	874.633	894.547
27.875	939.023	892.101	900.734	868.482	890.954
27.9167	939.282	892.722	900.44	869.219	892.45
27.9583	937.876	892.92	900.708	868.875	893.016
28	937.612	892.887	900.172	870.828	892.784
28.0417	938.414	892.855	899.905	872.162	893.578
28.0833	937.764	892.967	898.896	871.716	893.603
28.125	937.891	893.055	899.383	872.16	894.926
28.1667	938.031	893.183	899.725	872.403	895.797
28.2083	938.048	893.464	899.209	872.681	896.142
28.25	938.113	893.498	898.956	873.172	896.644
28.2917	938.327	893.813	899.287	874.494	897.024
28.3333	938.033	893.74	898.892	872.539	897.437
28.375	938.23	893.71	899.278	875.355	897.213
28.4167	938.157	893.614	899.962	874.552	898.047
28.4583	938.429	893.678	899.916	873.989	898.895
28.5	938.488	893.135	900.133	873.979	898.815
28.5417	938.183	892.785	899.926	874.037	897.577
28.5833	938.165	891.935	899.971	873.523	896.875
28.625	938.615	891.525	900.067	874.054	896.91
28.6667	938.525	891.905	900.432	874.257	897.03
28.7083	938.6	892.015	900.693	874.381	897.02
28.75	938.728	892.385	900.388	872.772	896.019
28.7917	939.141	892.499	900.137	871.886	896.529
28.8333	938.995	892.719	900.162	873.067	891.807
28.875	938.948	891.431	899.462	871.099	886.857
28.9167	939.061	891.923	899.745	873.153	887.305
28.9583	938.993	892.486	899.494	874.509	888.039
29	939.006	892.036	899.186	874.856	888.601
29.0417	938.635	892.249	899.371	874.102	889.807
29.0833	938.337	892.556	898.786	874.693	892.358
29.125	938.688	893.147	898.701	875.193	893.064
29.1667	939.005	893.604	899.307	875.039	893.613
29.2083	939.181	893.886	898.273	875.21	893.852
29.25	939.304	894.517	896.753	875.342	894.731
29.2917	939.173	894.461	896.437	876.057	895.206
29.3333	939.296	894.769	897.249	874.451	896.015
29.375	939.22	894.699	897.74	874.536	897.662
29.4167	939.291	894.088	898.301	873.865	894.931
29.4583	939.542	894.227	898.961	873.751	895.062
29.5	939.233	893.334	899.115	873.597	895.515
29.5417	938.317	893.173	899.088	871.514	895.638
29.5833	938.295	892.885	899.726	870.821	894.506
29.625	938.871	892.231	900.574	870.813	893.651
29.6667	938.879	892.116	900.763	871.176	893.353
29.7083	938.773	892	901.058	869.89	892.217
29.75	938.689	892.654	901.242	869.912	893.003
29.7917	938.481	892.84	900.665	870.81	893.043
29.8333	938.391	892.01	899.513	871.621	893.793
29.875	938.884	892.405	899.964	868.862	893.185
29.9167	938.92	892.814	898.951	867.592	891.714
29.9583	938.74	892.807	898.612	868.569	890.52
30	938.5	892.729	898	869.413	891.166
30.0417	938.789	892.851	896.347	869.627	891.114
30.0833	938.103	892.932	896.318	870.618	892.012
30.125	937.661	893.144	896.381	870.599	891.832
30.1667	938.587	893.192	896.878	872.359	891.856
30.2083	938.99	893.211	896.868	871.181	890.741
30.25	939.042	893.178	897.702	871.961	891.707
30.2917	938.995	893.379	898.431	871.503	891.336
30.3333	939.369	893.616	898.776	871.771	891.652
30.375	939.242	893.815	899.128	872.198	894.6
30.4167	939.377	893.573	898.555	871.655	892.683
30.4583	939.485	893.062	898.53	870.407	894.229
30.5	939.212	893.092	897.008	870.355	893.595
30.5417	938.581	892.844	898.02	867.001	892.519
30.5833	938.544	891.959	897.431	866.846	890.211
30.625	938.72	892.506	897.492	869.013	888.206
30.6667	938.799	892.521	898.075	870.319	887.691
30.7083	938.856	892.333	898.375	868.566	888.362
30.75	938.876	891.905	899.684	868.91	888.365
30.7917	938.737	890.82	899.308	868.409	889.047
30.8333	938.668	887.96	898.567	869.038	889.785
30.875	938.68	888.84	898.449	868.048	886.736
30.9167	938.133	889.63	898.574	865.573	887.234
30.9583	938.537	890.053	898.185	866.404	887.761
31	938.469	890.501	897.99	867.085	887.931
31.0417	937.73	890.751	896.244	865.885	889.334
31.0833	938.086	890.662	895.138	866.819	888.424
31.125	938.02	890.946	896.706	867.252	889.096
31.1667	938.175	891.465	897.285	867.837	889.1
31.2083	938.431	892.497	896.963	869.408	889.3
31.25	938.231	892.795	898.66	867.89	889.662
31.2917	938.289	892.617	896.683	868.578	889.379
31.3333	938.148	892.466	895.113	868.403	889.882
31.375	938.229	891.768	895.313	869.412	890.897
31.4167	937.374	890.764	894.811	868.769	889.648
31.4583	937.171	891.345	896.416	869.074	890.308
31.5	936.637	891.102	895.954	868.856	889.27
31.5417	936.736	890.764	896.404	869.648	889.56
31.5833	936.68	890.885	897.691	870.254	890.126
31.625	936.731	890.151	898.252	868.584	888.784
31.6667	937.02	890.872	898.695	868.41	889.519
31.7083	936.89	890.519	898.466	866.515	888.177
31.75	936.998	890.081	899.239	866.092	886.732
31.7917	937.367	889.771	896.92	867.616	886.588
31.8333	937.535	889.414	897.979	869.195	887.672
31.875	937.408	889.588	898.482	867.519	885.216
31.9167	937.709	890.427	898.648	866.856	885.132
31.9583	937.711	890.793	898.233	866.926	885.968
32	937.684	891.262	897.974	867.764	885.975
32.0417	937.664	890.947	897.335	868.263	885.633
32.0833	937.374	890.461	894.457	868.669	885.226
32.125	937.588	890.851	892.726	869.54	886.686
32.1667	937.756	891.168	893.217	870.037	886.439
32.2083	937.16	891.372	894.158	870.224	886.431
32.25	937.149	891.487	895.061	871.354	885.952
32.2917	937.404	891.714	894.897	870.226	885.813
32.3333	937.376	891.742	895.02	870.993	886.629
32.375	936.717	891.756	895.466	873.054	888.451
32.4167	936.425	890.952	896.017	871.609	886.503
32.4583	936.721	890.886	895.934	872.625	887.363
32.5	936.24	890.717	896.882	871.989	886.804
32.5417	936.165	890.488	897.266	869.895	886.55
32.5833	936.377	890.938	897.611	869.579	884.963
32.625	936.184	889.76	898.171	870.69	885.789
32.6667	936.452	887.946	897.648	869.094	884.408
32.7083	936.509	887.628	897.778	867.788	884.156
32.75	936.47	887.931	898.255	868.808	882.054
32.7917	936.551	887.992	897.799	868.713	882.894
32.8333	936.608	887.406	898.192	870.888	882.164
32.875	936.644	887.989	897.231	868.42	879.99
32.9167	936.684	888.227	897.449	868.834	878.378
32.9583	936.742	888.432	895.853	867.492	879.661
33	937.104	888.446	895.741	866.335	880.769
33.0417	937.439	888.513	895.687	867.508	881.187
33.0833	937.535	888.769	895.887	867.004	882.091
33.125	937.283	889.355	895.122	867.753	881.798
33.1667	937.418	889.656	895.36	867.995	882.919
33.2083	937.865	889.978	894.682	868.708	883.076
33.25	937.99	890.583	894.372	868.661	883.474
33.2917	937.729	891.272	894.068	869.593	885.053
33.3333	938.04	890.82	893.969	868.781	885.553
33.375	937.61	890.425	893.794	870.224	885.791
33.4167	937.397	889.703	893.597	868.605	883.253
33.4583	936.766	889.283	893.341	868.139	885.658
33.5	936.927	888.943	893.575	868.686	885.794
33.5417	936.823	887.909	894.039	868.578	883.236
33.5833	937.137	887.395	894.514	866.941	883.027
33.625	937.005	887.197	895.277	867.437	884.2
33.6667	937.027	886.826	895.377	866.409	881.461
33.7083	936.822	887.095	895.749	866.056	881.59
33.75	937.022	887.419	896.346	864.707	882.227
33.7917	936.803	887.498	895.381	865.911	883.465
33.8333	936.939	887.607	894.904	868.128	880.293
33.875	937.012	888.227	895.148	868.341	875.308
33.9167	937.679	888.273	895.554	867.433	872.989
33.9583	937.439	888.665	894.983	866.555	871.789
34	937.336	888.71	895.888	866.728	874.273
34.0417	936.939	888.893	894.862	866.567	874.249
34.0833	937.019	889.113	893.863	866.415	875.977
34.125	937.065	889.305	894.133	866.905	877.179
34.1667	937.227	889.429	894.788	867.79	877.402
34.2083	937.337	889.556	894.106	868.287	879.812
34.25	937.149	889.959	893.479	868.58	881.51
34.2917	936.826	890.388	892.292	867.567	880.478
34.3333	937.171	890.224	892.923	867.87	881.23
34.375	937.03	889.858	893.373	869.12	883.65
34.4167	937.039	889.312	893.272	868.315	881.189
34.4583	936.591	888.999	893.081	868.503	883.846
34.5	936.652	888.113	894.175	868.823	882.451
34.5417	936.886	887.974	893.28	867.9	882.604
34.5833	936.668	887.005	894.029	867.111	883.613

## Sheet: Fig_2_c
Day	1 Mouse	2 Mice	3 Mice	4 Mice	5 Mice
0	0	0	0	0	0
0.0416667	-0.09	-0.34	0.189	-0.15	-0.04
0.0833333	-0.02	-0.48	0.171	-0.08	-0.5
0.125	0.017	-0.57	0.013	-0.15	-0.18
0.166667	-0.06	-0.89	-0.08	-0.47	-1.02
0.208333	0.011	-0.95	-0.32	-0.85	-0.52
0.25	-0.15	-1.17	-0.44	-0.32	-1.18
0.291667	-0.1	-1.32	-0.47	-0.98	-1.08
0.333333	-0.06	-1.43	-0.68	-1.75	-1.28
0.375	-0.1	-1.75	-0.68	-1.84	-3.29
0.416667	0.422	-1.16	-0.22	-2	-1.94
0.458333	0.704	-0.5	-0.18	-1.84	-1.36
0.5	1.5	0.665	1.085	-2.18	1.668
0.541667	2.698	1.335	1.425	-1.48	4.28
0.583333	3.032	1.765	2.229	-1.53	6.045
0.625	2.816	2.258	2.638	-1.76	6.54
0.666667	2.618	2.905	2.983	-1.94	9.1
0.708333	2.556	3.419	3.515	-2.04	9.858
0.75	2.937	3.587	3.316	-3.56	11.19
0.791667	3.262	4.152	3.047	-2.98	10.06
0.833333	4.07	4.573	4.216	-3.56	9.705
0.875	4.428	5.117	4.63	-2.59	10.27
0.916667	4.142	5.276	4.616	-1.25	10.6
0.958333	6.071	5.527	4.541	-0.68	11.58
1	6.026	5.504	4.455	-0.24	12.74
1.04167	5.751	5.425	4.285	-0.13	13.32
1.08333	5.4	5.468	4.125	0.664	13.54
1.125	5.012	5.334	4.343	1.071	13.56
1.16667	4.609	5.402	4.305	1.094	12.3
1.20833	5.085	5.425	4.195	1.996	12.4
1.25	5.457	5.418	4.341	2.084	12.59
1.29167	5.225	5.478	4.414	1.519	12.84
1.33333	4.961	5.75	4.361	1.976	12.29
1.375	6.092	5.828	3.772	1.974	9.554
1.41667	7.067	6.306	4.973	2.128	11.65
1.45833	7.374	6.113	5.214	2.411	13.46
1.5	7.271	7.534	5.416	2.382	14.11
1.54167	7.072	8.002	5.257	2.73	14.57
1.58333	7.293	8.021	6.04	2.923	16.39
1.625	7.22	8.277	7.516	2.969	16
1.66667	7.122	8.343	8.167	3.175	15.66
1.70833	7.016	8.25	7.564	3.008	16.35
1.75	7.107	8.503	8.64	2.644	16.61
1.79167	7.684	8.144	9.409	3.339	16.56
1.83333	8.722	8.689	9.956	2.988	15.02
1.875	7.802	7.86	10.75	4.376	16.16
1.91667	7.403	7.785	10.24	4.378	16.81
1.95833	7.369	7.659	10.34	4.701	17.14
2	7.112	7.451	10.09	5.041	17.49
2.04167	6.872	7.374	10.04	5.196	17.88
2.08333	7.622	7.798	9.895	5.235	17.98
2.125	7.739	8.351	10	5.289	18.71
2.16667	7.302	8.029	9.834	5.552	18.83
2.20833	7.039	7.932	9.59	6.633	18.46
2.25	6.749	7.609	9.73	5.093	17.68
2.29167	6.546	7.463	9.338	5.431	16.62
2.33333	6.237	7.166	9.378	5.991	15.28
2.375	6.286	6.839	9.021	6.274	14.45
2.41667	6.357	7.335	9.417	6.442	15.22
2.45833	6.223	7.564	9.3	7.156	17.52
2.5	6.36	7.887	10.91	8.346	19.19
2.54167	7.004	8.057	10.8	8.541	20.53
2.58333	7.778	8.635	11.82	8.403	23.32
2.625	7.693	8.78	11.8	8.533	24.62
2.66667	7.598	9.008	11.09	8.123	24.81
2.70833	7.587	8.844	10.71	7.38	24.27
2.75	7.365	8.696	11.02	6.483	23.83
2.79167	7.365	8.818	10.23	6.633	23.6
2.83333	7.557	9.289	11.33	6.53	22.99
2.875	7.693	8.44	11.25	7.01	22.72
2.91667	7.442	8.278	11.1	7.262	22.7
2.95833	7.147	8.19	10.83	7.681	23.84
3	7.059	8.084	10.52	7.978	24
3.04167	8.329	7.85	10.23	8.014	23.41
3.08333	8.345	7.763	10.19	7.838	23.84
3.125	8.185	7.694	10.15	8.321	23.26
3.16667	8.028	7.498	9.907	7.92	23.55
3.20833	7.833	7.425	9.437	7.715	23.12
3.25	7.545	7.239	9.319	8.781	22.96
3.29167	7.117	7.147	9.118	8.591	22.02
3.33333	6.779	7.094	9.038	8.651	21.76
3.375	7.55	7.357	8.822	8.743	20.71
3.41667	7.87	7.934	8.906	8.617	22.02
3.45833	8.271	8.246	9.843	8.827	22.49
3.5	8.733	8.13	11.33	8.647	23.23
3.54167	8.763	8.147	12.54	8.729	25.52
3.58333	9.578	8.152	12.69	8.479	27.05
3.625	9.386	8.736	13.27	8.675	27.88
3.66667	8.989	9.082	13.35	8.5	29.27
3.70833	8.752	9.758	13.38	7.665	29.17
3.75	8.711	10.17	14.14	7.742	28.81
3.79167	8.625	10.83	13.32	7.782	30.29
3.83333	9.019	9.835	13.92	7.895	28.78
3.875	8.87	9.65	13.84	8.48	26.3
3.91667	8.542	9.371	13.9	9.236	25.65
3.95833	8.221	9.552	14.23	9.342	26.31
4	8.094	9.132	13.9	9.689	25.65
4.04167	7.855	8.966	13.36	9.536	25.35
4.08333	7.643	8.854	13.7	9.695	24.65
4.125	7.456	8.709	13.58	9.984	24.68
4.16667	7.346	8.607	13.61	9.953	24.09
4.20833	7.183	8.573	13.51	10.23	24.32
4.25	6.93	8.122	12.72	10.55	24.11
4.29167	6.588	7.97	12.75	10.86	24.09
4.33333	6.598	8.293	12.55	11.01	24.19
4.375	8.19	8.285	11.39	10.93	22.62
4.41667	9.216	9.351	11.94	11.07	23.82
4.45833	9.54	9.825	12.09	10.95	25.91
4.5	10.4	9.907	12.04	10.85	27.24
4.54167	10.48	9.966	12.83	10.78	28.29
4.58333	11.23	10.21	12.84	10.51	31.95
4.625	10.89	9.981	13.28	10.39	32.2
4.66667	10.8	10.25	13.54	10.4	31.61
4.70833	9.372	10.67	13.88	10.73	31.56
4.75	9.323	10.69	14	9.847	31.94
4.79167	9.418	10.88	13.68	10.76	32.01
4.83333	9.715	11.04	13.98	10.43	32.57
4.875	9.369	10.51	14.37	10.66	30.33
4.91667	9.055	10.19	14.4	10.75	30.26
4.95833	8.829	10.18	14.09	11.52	30.27
5	10.06	10.1	14.17	11.5	30.79
5.04167	10.1	10.13	13.56	11.65	29.35
5.08333	9.76	9.815	13.46	10.92	29.22
5.125	9.654	9.727	13.3	11.45	28.6
5.16667	9.54	9.876	13.08	11.72	28.55
5.20833	9.019	9.464	13.3	11.22	28.21
5.25	8.561	9.214	12.95	10.74	28.05
5.29167	8.089	8.909	12.69	11.22	27.67
5.33333	7.549	8.998	12.56	11.02	27.13
5.375	7.977	9.096	11.68	10.75	26.29
5.41667	7.931	9.148	12.32	11.1	28.47
5.45833	8.59	9.376	12.18	10.48	29.21
5.5	7.62	9.882	12.64	10.56	30.51
5.54167	9.293	10	13.22	11.13	31.44
5.58333	9.97	9.932	13.17	11	32.98
5.625	9.514	9.641	14.42	10.92	33.27
5.66667	9.334	11.78	15.32	10.72	34.41
5.70833	9.103	15.87	15.86	10.06	34.54
5.75	8.903	15	15.09	9.743	35.33
5.79167	10.03	15.85	14.83	11.38	34.88
5.83333	11.48	16.09	14.44	11.04	35.11
5.875	11.6	17.06	15.28	11.33	34.26
5.91667	11.08	16.92	15.14	11.75	33.87
5.95833	10.82	16.71	14.77	11.94	32.21
6	10.74	15.96	14.79	12.26	35.07
6.04167	10.63	15.11	14.59	12.26	33.39
6.08333	10.39	14.38	14.29	12.46	33.6
6.125	10.21	14	14.12	12.42	34.28
6.16667	10.01	13.42	14	12.89	33.84
6.20833	10.01	13.24	13.82	13.32	33.35
6.25	10.13	12.85	13.79	13.45	33.38
6.29167	10	12.65	13.76	13.51	33.15
6.33333	9.721	12.13	13.54	13.4	32.31
6.375	9.381	12.5	13.31	13.94	31.13
6.41667	9.035	12.17	13.81	13.88	33.08
6.45833	9.119	12.99	14.72	13.91	33.05
6.5	9.986	13.66	14.28	13.76	34.44
6.54167	10.12	13.67	14.68	13.84	34.56
6.58333	10.31	13.91	14.82	13.6	35.32
6.625	10.63	14.53	16.17	13.62	36.42
6.66667	10.69	14.43	15.78	13.74	37.53
6.70833	10.78	14.52	16.27	12.85	37.88
6.75	10.81	14.48	16.34	12.63	37.7
6.79167	11.22	14.27	17.18	13.1	38.73
6.83333	13.2	14.7	17.85	12.34	37.22
6.875	12.57	14	18.8	13.12	38.46
6.91667	12.16	14.15	18.26	13.07	36.69
6.95833	11.75	13.85	18.15	13.97	37.14
7	11.36	13.64	17.93	14.11	37.18
7.04167	11.08	13.46	17.76	14.36	36.36
7.08333	11.01	13.29	17.66	13.83	36.59
7.125	11.01	13.17	17.46	14.55	35.5
7.16667	10.68	12.65	16.98	14.68	34.28
7.20833	10.64	12.52	16.84	15.34	34.06
7.25	10.57	12.3	16.84	15.32	33.6
7.29167	10.61	12.78	16.31	15.5	32.45
7.33333	10.46	12.7	16.44	14.24	32.87
7.375	10.31	12.99	16.74	14.73	31.13
7.41667	10.07	13.41	16.94	14.58	32.45
7.45833	9.772	13.52	17.17	13.57	32.34
7.5	11.9	13.66	17.77	13.82	32.89
7.54167	12.62	13.99	18	13.5	33.04
7.58333	12.42	14.17	18.04	13.66	34.13
7.625	11.99	14.95	18.5	13.9	34.26
7.66667	11.92	13.72	19.53	13.34	33.71
7.70833	12.23	13.23	19	13.24	33.49
7.75	12.27	12.76	19.5	12.46	34.01
7.79167	12.12	13.01	18.99	13.08	34.22
7.83333	12.32	14.19	18.97	13.26	33.43
7.875	11.67	13.3	19.43	13.63	33.51
7.91667	11.09	12.7	19.29	13.38	32.85
7.95833	10.81	12.4	19.13	13.99	33.22
8	10.4	12.25	18.83	13.83	33.33
8.04167	10.24	12.09	18.58	14.44	32.33
8.08333	10.46	11.26	18.58	13.18	32.33
8.125	10.37	7.928	18.58	13.43	32.33
8.16667	10.03	7.791	18.57	13.18	32.95
8.20833	10.03	7.364	17.87	13.29	33.13
8.25	10.03	6.91	17.08	13.94	33.61
8.29167	9.218	6.867	16.68	14.57	32.17
8.33333	9.423	6.466	17.22	15.53	31.97
8.375	9.789	5.442	17.12	16.05	31.26
8.41667	10.07	5.998	17.85	14.96	31.03
8.45833	10.05	5.096	18.55	14.96	30.94
8.5	10.03	5.255	19.84	14.96	31.13
8.54167	9.887	5.139	19.88	14.25	31
8.58333	9.644	4.535	19.52	13.53	30.67
8.625	10.38	5.394	19.54	12.9	33.57
8.66667	10.35	5.524	19.18	12.6	39.92
8.70833	9.783	5.473	19.16	12.3	39.68
8.75	9.449	5.508	19.16	11.91	39.66
8.79167	9.342	5.745	18.77	14.04	37.09
8.83333	9.115	4.716	19.99	14.85	33.51
8.875	9.053	5.683	20.02	15.36	36.36
8.91667	8.998	6.25	19.7	15.34	40.29
8.95833	8.906	6.069	19.78	16.18	41.16
9	8.696	6.207	19.16	16.62	36.99
9.04167	8.495	6.127	19.02	16.4	37.69
9.08333	8.197	5.628	18.82	16.79	39.43
9.125	7.948	5.484	18.27	16.49	39.67
9.16667	8.246	5.12	17.58	16.33	36.34
9.20833	8.325	5.196	17.42	17.56	33.63
9.25	7.894	4.176	16.67	16.43	34.82
9.29167	7.721	4.006	16.23	17.15	35.43
9.33333	7.526	3.811	16.03	18.09	33.54
9.375	7.908	2.688	16.07	17.12	33.2
9.41667	8.299	3.089	17.88	16.4	34.81
9.45833	8.194	3.669	18.28	15.43	36.09
9.5	8.416	4.213	19.24	15.17	35.66
9.54167	9.566	4.738	19.75	14.72	37
9.58333	9.017	4.905	22.51	14.5	38.14
9.625	8.259	5.133	22.4	13.8	40.46
9.66667	8.463	6.232	21.25	13.32	41.12
9.70833	8.342	6.158	21.4	12.02	41.21
9.75	8.008	5.952	21.15	12.49	38.26
9.79167	7.593	5.733	21.08	14.67	38.65
9.83333	8.696	5.846	20.78	14.58	38.88
9.875	8.24	5.713	20.24	14.81	41.52
9.91667	7.801	6.117	19.93	15.42	42.4
9.95833	7.37	5.984	19.65	17	42.29
10	6.786	5.911	19.47	15.94	43.1
10.0417	6.301	5.885	19.32	15.92	43.34
10.0833	6.991	5.693	19.2	15.85	42.43
10.125	7.069	5.675	19.32	15	42.55
10.1667	6.865	5.557	18.95	15.22	41.09
10.2083	6.764	5.299	18.75	17.12	40.96
10.25	6.625	5.254	18.35	21.24	40.33
10.2917	6.533	5.351	18.08	23.31	43
10.3333	6.152	5.02	17.85	20.42	40.72
10.375	7.101	4.488	16.74	17.7	39.36
10.4167	6.939	4.85	17.15	17.64	39.77
10.4583	7.45	5.521	16.95	17.7	41.66
10.5	7.888	5.617	17.17	17.92	43.02
10.5417	7.388	5.766	17.7	17.37	45.59
10.5833	6.822	5.763	18.52	16.86	45.14
10.625	6.574	5.575	18.63	16.38	44.55
10.6667	6.934	5.645	18.12	16.48	46.57
10.7083	6.26	6.018	17.85	15.78	46.78
10.75	6.153	6.173	18.15	15.8	47.18
10.7917	7.081	6.158	18.04	16.22	46.15
10.8333	7.958	5.959	18.49	16.81	48.12
10.875	7.236	5.996	20.18	17.76	47.93
10.9167	6.952	5.9	20.11	18.27	50.53
10.9583	6.497	5.762	19.81	18.22	54.06
11	6.247	6.113	19.8	19	52.75
11.0417	6.026	5.88	19.72	17.08	51.6
11.0833	5.729	5.513	19.5	15.96	49.64
11.125	7.232	5.702	19.46	16.03	49.52
11.1667	8.411	5.804	19.12	16.61	49.37
11.2083	8.18	5.624	18.92	16.66	48.02
11.25	7.884	5.956	18.79	16.77	48.11
11.2917	7.757	5.709	18.66	16.27	49.15
11.3333	7.585	5.36	18.34	16.45	49.22
11.375	7.865	4.581	16.92	16.11	49.19
11.4167	7.693	4.809	17.41	15.98	49.1
11.4583	7.413	5.269	16.87	15.88	48.58
11.5	8.434	5.406	16.4	15.48	49.69
11.5417	8.681	5.179	17.25	15.38	50.11
11.5833	7.892	5.817	16.82	15.12	50.85
11.625	8.051	5.392	18.07	15	52.27
11.6667	8.343	5.596	18.81	14.77	51.3
11.7083	8.34	5.56	18.86	14.31	52
11.75	8.147	6.008	19.32	14.15	51.54
11.7917	8.391	5.977	19.38	14.43	51.67
11.8333	8.726	6.156	19.49	14.02	51.31
11.875	8.15	7.502	20.06	15.28	55.61
11.9167	7.565	7.35	19.99	16.49	57.09
11.9583	7.294	6.809	19.68	15.74	55.5
12	6.959	7.038	19.91	15.96	56.84
12.0417	6.619	7.184	19.55	15.95	56.38
12.0833	6.63	6.863	19.08	15.37	58.93
12.125	6.599	6.823	19.24	15.41	59.27
12.1667	6.582	6.532	19.21	15.41	56.6
12.2083	6.421	6.339	19.11	15.87	56.47
12.25	6.223	6.217	18.86	14.38	55.85
12.2917	6.227	6.061	18.58	14.19	53.32
12.3333	6.248	5.904	18.3	14.2	53.14
12.375	8.949	5.52	18.13	14.1	49.51
12.4167	9.877	6.112	20.06	14.08	51.95
12.4583	10.73	6.023	20.53	14.75	52.39
12.5	11.02	6.344	21	14.63	53.81
12.5417	11.29	6.354	22.64	14.68	55.8
12.5833	10.94	6.786	22.81	14.63	56.56
12.625	11.89	6.923	22.88	14.46	58.78
12.6667	12.02	7.104	23.49	14.36	60.34
12.7083	11.32	7.774	23.59	14.59	62.18
12.75	11.06	7.762	24.03	14.82	61.79
12.7917	11.36	7.594	24.37	15.42	62.22
12.8333	11.41	7.069	24.68	15.19	60.24
12.875	11.18	7.744	24.11	15.64	62.56
12.9167	12.68	7.264	23.71	16.06	62.59
12.9583	13.01	7.409	23.69	16.46	61.66
13	12.47	7.617	23.69	17.15	64.08
13.0417	11.81	7.406	23.02	17.42	62.98
13.0833	11	6.783	22.57	18.1	63.2
13.125	10.01	6.728	22.27	18.06	63.62
13.1667	8.682	6.389	21.36	18.26	63.67
13.2083	8.189	6.355	20.73	17.81	61.75
13.25	7.842	6.017	20.38	17.05	61.28
13.2917	7.316	5.583	20.32	17.3	59.86
13.3333	7.254	5.273	19.98	17.21	58.12
13.375	8.736	4.847	19.91	17.03	54.5
13.4167	9.901	4.932	20.93	17.17	56.67
13.4583	9.462	5.651	21.82	17.03	57.83
13.5	9.439	5.743	21.98	16.82	59.28
13.5417	11.53	6.383	22.66	16.55	59.72
13.5833	12	6.5	23.69	16.52	61.59
13.625	12	6.739	22.44	16.61	62.75
13.6667	11.69	6.839	21.98	16.6	63.56
13.7083	11.23	6.882	21.56	16.55	64.52
13.75	10.8	7.072	21.51	16.44	64.88
13.7917	11.04	7.608	22.03	17	63.53
13.8333	12.23	7.959	22.51	16.74	61.35
13.875	11.41	9.185	22.66	17.41	65.4
13.9167	10.61	9.247	22.79	17.59	65.43
13.9583	9.813	9.106	22.6	18.84	64.59
14	9.453	9.184	22.71	18.93	65.43
14.0417	10.01	8.871	22.43	20.64	66.26
14.0833	13.43	8.629	22.28	21.01	67.03
14.125	12.28	8.961	22.5	21.07	65.63
14.1667	11.14	8.491	22.01	20.95	65.49
14.2083	10.2	8.24	21.65	22.46	63.89
14.25	9.573	8.133	21.81	20.55	61.83
14.2917	9.202	7.9	21.68	19.82	61.73
14.3333	8.905	7.416	21.09	19.45	60.67
14.375	8.875	6.431	20.34	19.26	57.44
14.4167	9.419	6.657	21.04	19.35	59.47
14.4583	10.86	7.359	21.5	19.46	61.3
14.5	10.11	7.543	22.95	19.2	62.46
14.5417	9.588	7.571	22.34	19.2	62.53
14.5833	12.76	7.474	22.18	19.34	63.55
14.625	13.04	7.741	22.79	19.18	64.28
14.6667	12.88	8.057	22.8	19.1	64.35
14.7083	14.43	8.214	22.71	18.86	63.61
14.75	13.38	8.03	23.24	19.31	63.28
14.7917	12.89	8.248	23.18	19.89	64.3
14.8333	11.71	8.496	23.8	19.95	63.5
14.875	11.47	8.695	24.94	20.39	67.64
14.9167	10.65	9.234	25.72	21.48	66.59
14.9583	10.15	8.907	25.76	20.96	68.64
15	10.03	9.048	25.87	21.5	70.01
15.0417	9.617	9.205	25.21	21.62	67.56
15.0833	9.37	9.13	24.76	22.07	67.12
15.125	9.094	8.823	24.25	22.28	65.91
15.1667	9.096	8.783	24.3	24.85	66.06
15.2083	8.916	8.312	24.24	25.72	65.9
15.25	8.922	8.22	24.09	24.28	64.82
15.2917	8.856	7.893	23.35	23.83	64.6
15.3333	9.068	7.934	23.42	23.54	63.49
15.375	10.58	6.87	22.14	23.63	61.21
15.4167	11.08	6.951	22.78	23.37	63.73
15.4583	12.09	7.498	23.29	23.22	64.12
15.5	12.06	7.62	23.83	22.95	65.16
15.5417	11.7	7.634	22.74	22.6	65.87
15.5833	12.16	7.905	23.16	22.28	66.08
15.625	11.65	8.502	22.92	22.06	65.21
15.6667	11.6	8.541	23.1	22.02	64.85
15.7083	12.01	8.52	23.52	21.94	66.53
15.75	11.91	8.58	24.07	22.07	66.44
15.7917	12.46	9.059	23.84	22.57	64.6
15.8333	12.65	8.396	24.25	22.06	65.73
15.875	11.72	8.716	24.03	22.01	65.53
15.9167	13.68	8.571	24.4	22.39	68.36
15.9583	13.24	8.363	24.05	23.29	69.41
16	12.85	8.532	23.91	23.76	68.81
16.0417	12.27	8.115	23.68	24.1	65.81
16.0833	11.3	7.917	23.77	23.46	68.59
16.125	10.66	7.633	23.52	23.73	67.71
16.1667	9.902	7.37	23.18	24.95	67
16.2083	9.298	7.041	22.75	25.36	65.13
16.25	8.746	7.318	22.66	24.54	66.02
16.2917	8.431	6.702	21.89	24.44	63.94
16.3333	8.435	6.163	21.46	24.51	62.1
16.375	9.856	5.817	20.42	24.46	58.54
16.4167	9.184	6.191	20.83	24.43	61.05
16.4583	8.766	6.259	21.28	24.43	61.89
16.5	10.41	6.212	21.24	24.3	62.94
16.5417	10.3	6.417	21.61	24.16	63
16.5833	10.12	6.27	21.64	23.56	62.99
16.625	10.75	6.392	21.56	23.2	63.83
16.6667	10.91	6.379	21.54	23.18	65.24
16.7083	10.08	6.119	21.22	23	65.85
16.75	9.578	6.394	21.19	22.22	64.86
16.7917	10.66	6.274	21.72	22.27	65.16
16.8333	9.518	6.621	21.51	22.23	65.31
16.875	8.678	6.252	21.39	22.06	66.15
16.9167	9.272	6.047	20.69	21.49	66.22
16.9583	9.101	6.002	20.25	23.91	65.89
17	8.405	6.072	20.45	23.18	66.07
17.0417	8.091	5.861	21.05	22.69	66.31
17.0833	7.721	5.817	21.22	22.76	66.48
17.125	7.498	5.513	20.86	22.64	66.54
17.1667	7.522	5.424	21.54	22.63	65.82
17.2083	7.305	5.588	21.03	23.44	66
17.25	7.295	5.393	21.57	22.62	64.9
17.2917	6.839	5.363	20.94	23.17	64.27
17.3333	7.34	5.293	20.69	22.93	63.99
17.375	7.964	4.477	20	22.71	60.05
17.4167	9.471	4.584	20.18	22.57	61.52
17.4583	9.838	4.895	20.48	22.53	62.73
17.5	10.2	5.243	20.07	22.47	63.08
17.5417	10.6	5.691	20.87	22.54	64.09
17.5833	10.68	6.085	20.4	22.6	65.14
17.625	9.922	5.971	22.02	22.49	65.5
17.6667	9.566	6.119	22.94	22.47	65.69
17.7083	9.594	6.229	22.54	21.92	67.31
17.75	9.583	6.262	22.66	20.99	67.64
17.7917	9.946	6.316	23.01	21.49	65.89
17.8333	10.49	5.869	23.38	21.23	64.23
17.875	10.09	5.483	24.26	21.81	65.89
17.9167	9.438	5.186	24.4	22.9	64.24
17.9583	8.889	5.498	24.19	23.71	64.7
18	8.466	5.356	24	26.57	64.46
18.0417	8.048	5.515	23.71	24.93	63.85
18.0833	7.769	5.369	23.8	22.58	64.27
18.125	7.613	5.296	23.51	22.86	64.87
18.1667	7.529	5.149	23.79	22.61	66
18.2083	7.507	5.198	24	22.74	65.2
18.25	7.409	5.169	23.8	23.44	65.06
18.2917	7.318	5.03	23.82	23.53	65.16
18.3333	7.262	5.294	23.54	23.55	63.87
18.375	8.656	5.681	22.79	23.67	61.53
18.4167	10.32	6.492	22.62	23.91	64.05
18.4583	9.687	6.575	23.04	23.65	63.94
18.5	10.46	6.539	23.11	23.62	64.25
18.5417	10.48	6.811	23.53	23.3	65.62
18.5833	10.65	6.932	24.37	23.2	66.04
18.625	11.58	6.855	23.97	23.33	66.41
18.6667	11.37	7.074	24.15	23.06	67.81
18.7083	11.22	7.221	24.7	22.74	67.72
18.75	11.04	7.2	24.86	21.99	67.85
18.7917	11.14	7.645	25.09	22.29	67.12
18.8333	11.95	7.576	27.01	22.75	67.17
18.875	11.97	7.86	28.22	23.09	71.18
18.9167	11.44	7.725	27.62	23.44	68.41
18.9583	10.93	8.03	27.73	24.49	69.44
19	10.48	7.534	27.56	24.44	69.79
19.0417	12.25	7.222	27.15	25.47	68.8
19.0833	13.35	8.614	28.54	25.65	73.22
19.125	13.03	8.867	28.41	25.83	74.07
19.1667	12.72	8.17	28.39	26.18	73.16
19.2083	12.92	7.774	28.44	26.42	72.92
19.25	12.33	7.508	27.86	29.22	70.94
19.2917	11.92	7.359	27.42	28.07	70.35
19.3333	11.49	7.474	26.96	27.43	70.81
19.375	11.22	7.38	25.68	26.97	65.3
19.4167	11.03	7.421	26.02	26.16	67.38
19.4583	10.87	7.7	25.95	27.21	67.27
19.5	11.43	8.029	26.31	26.88	68.16
19.5417	11.96	8.259	27.57	26.34	67.06
19.5833	12.37	8.32	27.81	26.55	67.81
19.625	12.4	8.483	27.37	26.11	68.68
19.6667	11.92	7.977	27.38	26.05	68.67
19.7083	11.54	8.598	28.24	26.51	68.22
19.75	11.65	8.717	29.31	25.45	68.72
19.7917	11.38	8.546	28.17	25.71	68.83
19.8333	12.32	8.814	27.62	26.08	67.98
19.875	11.53	9.762	28.71	26.73	70.34
19.9167	11.32	9.525	28.91	27.27	70.58
19.9583	11.22	9.737	28.48	28.55	71.11
20	11.1	9.758	28.58	29.66	70.44
20.0417	10.93	9.412	28.09	29.58	70.73
20.0833	10.86	9.573	28.31	29.53	70.77
20.125	10.84	9.403	28.01	29.2	69.86
20.1667	10.7	9.448	28.17	29.72	70.46
20.2083	10.56	9.522	28.15	30.08	69.76
20.25	10.52	9.127	27.9	29.8	70.34
20.2917	10.46	8.984	28.1	29.75	68.72
20.3333	10.32	8.601	27.51	29.63	69.48
20.375	11.85	8.456	25.99	29.4	67.58
20.4167	11.96	8.764	25.71	29.49	69.99
20.4583	12.49	9.009	26.27	29.39	71.49
20.5	12.29	9.333	26.38	29.35	71.26
20.5417	12.28	9.591	26.59	29.04	72.07
20.5833	13.04	10.62	26.56	28.81	71.49
20.625	14.17	10.59	26.49	28.79	73.65
20.6667	14.06	10.72	26.47	28.71	74
20.7083	13.7	10.7	27.02	28.57	73.68
20.75	13.8	10.73	26.88	27.93	74.35
20.7917	13.78	10.84	27.27	28.55	74.2
20.8333	14.21	10.61	26.75	28.35	73.69
20.875	13.9	10.52	27.9	29.32	75.15
20.9167	13.6	10.55	27.84	28.98	70.69
20.9583	13.16	10.52	27.12	29.95	73.69
21	12.65	10.12	27.71	29.47	73.74
21.0417	12.17	9.647	27.53	29.69	73.85
21.0833	12.05	9.112	27.39	29.87	69.72
21.125	12.02	9.123	28.03	30.18	70.25
21.1667	11.83	9.145	27.81	30.14	69.14
21.2083	11.84	8.994	27.44	30.63	71.47
21.25	11.99	9.218	27.42	31.94	69.93
21.2917	11.43	8.98	27	31.37	70.45
21.3333	11.62	8.831	26.75	30.91	70.46
21.375	15.18	9.005	25.03	30.82	67.74
21.4167	16.1	9.491	24.42	30.65	70.27
21.4583	16.41	10.1	24.7	30.27	72.17
21.5	16.55	10.66	24.81	31.37	71.99
21.5417	16.07	10.31	25.9	30.99	73.51
21.5833	15.71	11.1	25.36	30.8	75.09
21.625	14.98	11.24	26.26	30.47	76.96
21.6667	15.08	11.47	26.94	29.78	77.83
21.7083	14.71	11.3	26.86	30.02	74.58
21.75	14.73	11.64	27.31	29.57	75.58
21.7917	14.56	11.63	27.4	29.83	74.05
21.8333	14.98	12.07	27.86	30.61	75.42
21.875	13.54	11.02	28.71	30.49	78.51
21.9167	13.05	10.93	28.41	31.26	79.27
21.9583	12.71	11	29.04	31.35	79.78
22	12.55	10.87	28.75	31.64	79.03
22.0417	12.34	10.64	28.45	31.61	79.41
22.0833	12.53	10.53	27.93	31.73	80.7
22.125	13.21	10.58	28.13	31.49	80.9
22.1667	13.27	10.37	27.75	31.33	80.03
22.2083	13.09	10.01	27.79	31.4	79.31
22.25	12.91	9.82	27.67	31.09	77.39
22.2917	12.78	9.693	27.91	31.19	77.69
22.3333	12.38	9.552	27.31	30.8	77.42
22.375	13.27	10.17	26.55	31.12	72.26
22.4167	12.89	10.71	26.2	31.28	75.15
22.4583	12.66	10.78	26.31	30.95	76.2
22.5	12.61	10.99	26.36	30.62	76.15
22.5417	11.61	11.3	26.49	30.43	76.46
22.5833	11.52	11.56	28.17	29.97	78.22
22.625	12.78	11.85	29.45	29.81	79.2
22.6667	13.01	11.92	28.28	29.51	79.94
22.7083	12.85	12.58	28.61	29.42	80.51
22.75	13.54	11.65	29.43	29.42	80.1
22.7917	13.51	11.6	28.84	29.56	80.63
22.8333	14.03	11.55	29.33	30.08	77.67
22.875	13.19	11.78	29.85	30.39	80.27
22.9167	13.01	11.73	29.47	31.66	83.42
22.9583	12.72	11.8	29.24	31.68	79.85
23	12.42	11.51	29.35	31.85	81.02
23.0417	12.29	11.53	29.45	30.91	80.21
23.0833	12.15	11.27	29.85	30.72	79.8
23.125	12.24	11.18	28.74	31.3	79.2
23.1667	12.56	11.15	29.36	31.58	78.99
23.2083	12.54	11.15	28.99	32.06	78.37
23.25	12.48	11.03	29.08	31.22	78.95
23.2917	12.5	10.91	29.04	30.47	76.51
23.3333	12.46	10.95	28.47	30.19	76.56
23.375	12.71	10.81	27.49	30.17	73.66
23.4167	12.63	11.05	27.79	29.55	77.25
23.4583	13.02	11.37	27.68	29.56	77.65
23.5	13.48	11.49	28.72	28.89	78.53
23.5417	13.41	11.62	28.7	28.71	81.22
23.5833	13.54	12.19	28.16	29.13	81.95
23.625	13.34	11.97	28.39	28.94	82.72
23.6667	13.33	12.21	29.42	28.7	82.62
23.7083	13.53	12.5	29.57	29.28	83.76
23.75	13.57	12.94	29.43	28.1	85.27
23.7917	13.44	12.96	29.67	29.58	85.29
23.8333	14.72	12.93	29.96	29.2	83.63
23.875	14.35	12.76	29.43	29.26	85.77
23.9167	14.02	12.38	29.36	29.07	89.7
23.9583	13.55	12.64	29.45	30.01	86.46
24	13.5	12.77	29.71	30.02	87.09
24.0417	13	12.99	29.67	30.42	86.23
24.0833	12.69	12.77	29.62	30.46	87.26
24.125	12.57	12.82	28.93	30.84	86.01
24.1667	12.28	12.69	28.71	31.47	82.93
24.2083	12.25	12.29	29.1	31.4	83.25
24.25	12.31	12.34	28.77	31.55	83.36
24.2917	12.17	11.67	28.52	31.21	82.17
24.3333	12.04	11.6	27.61	31.24	80.76
24.375	12.99	11.02	27.02	31.06	78.45
24.4167	13.18	11.15	28.01	30.88	81.03
24.4583	13.21	11.07	27.89	30.57	82.69
24.5	15.04	11.36	28.39	30.28	84.58
24.5417	14.87	11.73	27.75	30.15	84.63
24.5833	14.97	12.03	28.35	29.45	86.33
24.625	14.82	12.19	28.18	29.48	88.46
24.6667	15.22	12.65	29.63	29.16	88.63
24.7083	15.05	12.55	29.14	29.55	88.59
24.75	15.19	12.9	28.67	28.57	88.79
24.7917	15.66	13.14	29.19	29.46	90.88
24.8333	16.28	13.04	28.74	29.22	90.81
24.875	16.16	13.96	29.95	29.9	86.22
24.9167	16.03	13.56	30.27	29.43	88.16
24.9583	15.89	14.98	30.91	30.17	87.54
25	15.68	14.44	31.04	29.57	87.6
25.0417	15.5	14.71	30.78	30	87.39
25.0833	15.23	14.37	30.9	31.21	88.36
25.125	15.01	14.08	30.64	31.64	86.66
25.1667	15.07	14	30.34	31.49	86.38
25.2083	15.09	14.48	30.42	31.52	88.66
25.25	15.07	14.12	30.25	30.65	87.8
25.2917	15.79	13.1	29.98	31.49	83.84
25.3333	16.63	12.87	29.55	31.05	84.64
25.375	16.57	12.48	28.6	31.14	83.35
25.4167	16.33	12.79	28.76	31.18	86.15
25.4583	16.14	13.45	28.7	31.41	87.49
25.5	16.1	13.75	29.13	30.08	89.16
25.5417	15.75	13.61	29.24	30.32	90.06
25.5833	16.37	14.26	29.49	30.46	90.91
25.625	16.09	14.42	29.21	30.45	92.03
25.6667	16.04	14.33	29.19	30.38	94.42
25.7083	16.26	13.98	30.1	30.08	93.51
25.75	15.79	13.88	30.67	30.91	92.95
25.7917	15.6	14.38	31.23	31.04	92.15
25.8333	16.14	14.26	31.47	30.19	88
25.875	15.93	15.14	32.72	30.36	89.86
25.9167	15.76	14.52	31.81	30.81	89.78
25.9583	15.37	14.41	31.75	31.09	89.39
26	14.92	14.01	31.75	31.02	84.91
26.0417	14.92	14.01	31.75	31.79	84.91
26.0833	14.92	14.01	31.75	32.72	84.91
26.125	14.83	14.08	31.3	33.33	85.26
26.1667	15.48	13.57	31.16	33.44	85.96
26.2083	14.89	13.72	31.11	32.64	85.37
26.25	14.66	12.95	30.68	32.13	85.23
26.2917	14.33	12.92	30.67	31.39	84.59
26.3333	13.93	12.8	29.64	30.72	84.56
26.375	13.5	12.05	29.57	31.47	84.58
26.4167	12.99	12.5	29.6	31.47	84.05
26.4583	12.75	12.69	30.44	31.47	82.08
26.5	13.06	13.2	31.39	31.42	82.67
26.5417	13.64	13.69	31.64	31.52	82.59
26.5833	13.18	13.91	31.92	31.1	81.52
26.625	13.46	14.23	33.96	30.96	84.48
26.6667	13.07	14.36	34.79	30.48	85.06
26.7083	13.63	14.33	34.26	30.43	84.6
26.75	14.2	14.38	34.14	29.59	86.44
26.7917	12.88	14.15	34.05	31.04	88.27
26.8333	12.7	14.66	35.12	32.17	87.13
26.875	12.16	14.76	33.78	32.21	87.79
26.9167	11.88	14.84	33.24	33.56	88.24
26.9583	11.59	14.72	33.03	34.28	88.43
27	11.7	14.78	33.02	35.31	88.75
27.0417	11.54	14.41	33.15	35.2	86.95
27.0833	11.39	14.19	32.99	34.42	86.91
27.125	11.16	14	32.7	34.05	88.22
27.1667	10.86	13.74	32.45	34.37	88.13
27.2083	10.89	13.56	32.41	34.8	87.15
27.25	10.81	13.18	31.8	34.39	88.35
27.2917	10.81	13.32	32.08	34.09	88.34
27.3333	10.63	12.82	31.55	34.28	88.08
27.375	11.89	12.32	32.89	34.51	87.68
27.4167	12.11	13.03	33.91	34.04	87.64
27.4583	11.57	12.92	34.24	33.83	90.09
27.5	12.21	12.92	34.07	33.15	89.86
27.5417	12.28	12.68	33.58	33.73	91.16
27.5833	12.26	13.61	33.99	31.78	91.69
27.625	12.48	13.42	33.9	31.65	92.01
27.6667	12.41	13.63	33.61	31.35	94.01
27.7083	12.11	13.69	34.14	30.2	93.79
27.75	12.34	13.34	34.44	31.01	94.54
27.7917	13.01	13.89	33.54	32.06	94.44
27.8333	12.62	14.13	34	32.88	96.46
27.875	12.77	14.76	34.33	33.56	100.6
27.9167	13.13	14.69	33.32	34.13	100.5
27.9583	13.1	14.63	33.47	33.7	99.8
28	12.96	14.45	33.18	33.96	102.5
28.0417	12.81	14.14	32.96	34.07	97.29
28.0833	12.77	14.06	33.04	33.76	97.29
28.125	12.67	13.72	32.88	34.01	97.29
28.1667	12.44	13.6	32.96	33.65	97.29
28.2083	12.49	13.25	33.04	34.88	97.29
28.25	12.47	12.99	32.56	33.38	97.29
28.2917	12.29	12.65	32.6	33.17	97.29
28.3333	12.3	12.49	32.39	33.43	97.29
28.375	13.18	12.41	32.16	33.22	97.29
28.4167	14.22	12.95	32.4	32.79	97.29
28.4583	14.45	13.33	32.36	32.21	97.29
28.5	13.64	13.1	32.39	31.67	97.29
28.5417	13.26	13.82	33.31	31.63	97.29
28.5833	13.01	13.47	33.52	31.2	97.29
28.625	12.39	13.31	33.39	31.21	97.29
28.6667	12.29	13.51	33.21	30.45	97.29
28.7083	12.21	13.12	33.21	30.37	97.29
28.75	11.77	13.3	33.39	31.58	97.29
28.7917	11.56	13.03	33.3	32.28	97.29
28.8333	12.65	13.2	34.02	32.23	97.29
28.875	12.52	12.98	34.18	33.2	97.29
28.9167	11.98	12.76	34.36	33.32	97.29
28.9583	11.5	12.84	33.92	32.97	97.29
29	11.44	12.99	33.97	34.52	97.29
29.0417	11.18	13.07	33.84	34.1	97.29
29.0833	11.24	12.9	33.74	33.96	97.29
29.125	11.1	12.76	33.55	33.62	97.29
29.1667	11.13	12.75	33.29	33.78	97.29
29.2083	10.97	12.77	33.42	32.84	99.23
29.25	10.79	12.69	33.49	32.58	98.03
29.2917	10.72	12.44	33.56	32.87	97.8
29.3333	10.59	12.26	33.43	33.19	95.54
29.375	13.43	12.31	32.64	33.52	93.72
29.4167	13.88	12.5	32.35	33.4	95.74
29.4583	13.17	12.72	32.02	33.34	94.37
29.5	13.32	13.23	32.57	32.85	96.16
29.5417	12.9	13.45	32.34	33.1	97.61
29.5833	12.53	13.28	33.35	32.73	97.95
29.625	11.99	13.22	32.85	32.41	101.8
29.6667	13.79	13.3	32.87	32.28	101.9
29.7083	14.94	13.35	33.87	32.16	102.1
29.75	14.45	13.1	32.76	31.67	101.9
29.7917	14.34	13.3	32.98	32.56	101.7
29.8333	16.05	14.68	34.02	31.74	100.7
29.875	16.28	14.57	34.67	32.46	102.3
29.9167	15.63	14.78	34.41	32.48	105.7
29.9583	14.79	14.5	34.71	32.78	106.3
30	14.06	14.31	34.55	33.35	102.9
30.0417	13.39	14.1	35.05	33.23	104.8
30.0833	12.55	13.96	34.71	32.93	103.4
30.125	12.22	13.95	34.96	33.61	102.7
30.1667	11.91	14.33	34.75	34.43	100.8
30.2083	11.41	14.19	34.96	33.48	102.9
30.25	11.39	13.96	34.67	33.96	101.8
30.2917	11.25	13.74	34.56	34.35	99.84
30.3333	11.36	13.74	34.53	34.25	100.2
30.375	13.62	13.33	33.99	33.74	97.75
30.4167	13.72	14.06	33.99	34.01	99.38
30.4583	13.66	14.59	33.89	33.48	100.7
30.5	14.84	14.64	34.05	34.29	100.5
30.5417	14.34	14.78	34.07	34.04	102.6
30.5833	13.94	14.94	33.97	34.28	105.8
30.625	14.23	15.05	33.98	34.69	106.5
30.6667	14.53	15.14	33.5	34.73	106
30.7083	14.83	14.89	33.58	34.55	109.2
30.75	14.23	14.72	34.27	33.84	109.1
30.7917	13.55	14.84	34.2	34.41	108.7
30.8333	14.34	16.39	34.47	33.72	108.2
30.875	13.63	16.65	34.88	33.46	111.1
30.9167	13.53	16.52	35.08	34.32	110.1
30.9583	13.41	16.42	35.17	34.67	113.6
31	13.23	15.99	35.26	34.82	110.2
31.0417	12.97	15.86	35.04	35.34	109.7
31.0833	12.88	15.72	34.25	35.62	111.1
31.125	13.01	15.55	33.79	36.09	109.9
31.1667	13.06	15.32	33.91	35.89	107
31.2083	12.87	15.11	33.96	36.29	108.3
31.25	12.64	14.6	34.25	35.99	106.9
31.2917	12.45	14.76	34.3	36.07	104.6
31.3333	12.54	14.68	34.45	35.75	103.8
31.375	13.43	14.45	34.4	36	102.6
31.4167	13.81	14.98	34.74	35.91	105.6
31.4583	13.81	14.97	34.95	35.91	108.3
31.5	14.43	15.19	34.94	36.16	108.9
31.5417	14.44	15.72	34.96	35.94	110.7
31.5833	15.54	15.96	35.03	35.18	111.1
31.625	14.97	15.86	35.31	35.77	111
31.6667	14.3	16.75	35.21	35.66	110.5
31.7083	14.2	16.67	35.11	35.48	110.6
31.75	14.13	16.28	35.42	34.87	109.5
31.7917	14.58	16.19	35.06	35.91	109.8
31.8333	15.71	16.42	35.06	35.53	109.7
31.875	15.39	16.63	35.22	37.1	110.9
31.9167	15.05	16.32	35.29	37.49	111.2
31.9583	14.79	16.33	35.33	37.7	111.5
32	14.49	16.01	35.15	39.4	111.2
32.0417	14.08	15.6	35.21	38.99	111.3
32.0833	13.63	15.67	35.04	39.22	110.1
32.125	13.16	15.52	35.09	39.33	109.8
32.1667	12.82	15.24	35.24	39.36	109.6
32.2083	12.56	15.38	35.06	38.94	107.4
32.25	12.24	15.16	35.13	38.3	106.3
32.2917	12.13	15.1	35.05	38.23	107
32.3333	12.17	14.78	35.32	38.09	106.7
32.375	14.73	15.01	35.23	38.51	105.3
32.4167	15.55	15.78	35.49	37.86	108.9
32.4583	14.92	15.84	36.1	38.29	110.2
32.5	14.48	15.99	36.05	38.36	113
32.5417	16.18	16.46	36.79	37.86	112.4
32.5833	17.12	16.4	36.78	37.8	113.9
32.625	16.76	16.67	37.49	37.39	116.6
32.6667	16.51	16.45	37.57	37.25	115.3
32.7083	16.17	16.4	39.48	37.3	116.3
32.75	16.55	16.8	40.09	36.72	115.3
32.7917	16.83	16.55	40.07	37.5	113.9
32.8333	16.4	18.26	39.88	37.57	112.8
32.875	15.59	19.43	39.51	37.77	114.8
32.9167	15.53	19.35	39.05	38.52	114.8
32.9583	15.35	19.46	39.15	38.73	117.1
33	15.08	19.27	38.88	39.01	116.4
33.0417	14.66	18.76	38.51	39.3	114
33.0833	14.54	18.53	38.2	39.8	115.6
33.125	14.45	18.19	38.06	40.62	113.6
33.1667	14.35	18.11	38.24	40.55	113.5
33.2083	13.99	17.81	37.77	40.57	112.8
33.25	13.65	17.44	37.81	40.89	112.2
33.2917	13.54	16.91	37.66	40.68	112.4
33.3333	13.11	16.78	37.42	40.57	111.6
33.375	14.86	16.41	36.82	40.47	109.3
33.4167	16.35	16.99	37.35	40.14	111.1
33.4583	16.19	18.23	37.62	40.14	111.6
33.5	16.73	18.37	37.64	40.27	112.2
33.5417	16.43	18.77	38.38	40.65	113.9
33.5833	16	18.9	39.51	40.69	114.9
33.625	15.75	19.24	40.11	40.03	116.3
33.6667	15.72	19.92	40.2	39.95	116.8
33.7083	16.58	19.46	40.84	39.56	118.7
33.75	16.72	20.17	43.47	38.26	118.1
33.7917	16.47	23.87	41.85	39.23	118.7
33.8333	16.69	24.33	42.89	39.22	119.2
33.875	15.56	23.99	44.5	40.6	122.1
33.9167	15.3	24.06	44.61	40.55	121.6
33.9583	14.93	23.59	44.44	40.56	122
34	14.73	23.48	44.67	43.13	121.4
34.0417	14.46	22.69	43.66	44.48	121.3
34.0833	14.31	22.35	43.73	43.97	119.6
34.125	13.92	21.8	43.44	44.82	118.8
34.1667	13.55	21.33	42.75	45.96	117.5
34.2083	13.45	20.42	42.52	45.08	115.2
34.25	13.17	19.47	41.95	44.51	116.3
34.2917	13.12	18.69	41.41	46.25	115.5
34.3333	13.08	18.48	40.72	46.41	115.6
34.375	14.2	18.5	40.26	45.88	112.4
34.4167	15.55	18.14	40.85	46.06	114.4
34.4583	15.25	17.74	45.34	45.65	116.8
34.5	16.23	18.23	45.92	45.18	117.2
34.5417	17.05	18.68	46.68	44.58	119.2
34.5833	17.03	18.9	46.82	43.77	121.8

## Sheet: Fig_2_d
Day	1 Mouse	2 Mice	3 Mice	4 Mice	5 Mice
0	0	0	0	0	0
0.0416667	-0.49	-0.28	-0.36	0.283	-2.22
0.0833333	-0.5	-0.19	-1.08	0.562	-2.32
0.125	-0.49	-0.23	-1.59	0.001	-2.07
0.166667	-0.54	-0.42	-1.69	-0.24	-2.26
0.208333	-0.06	-0.88	0.219	0.318	-2.58
0.25	-0.38	-0.95	0.444	-0.04	-3.31
0.291667	-0.49	-1.31	0.397	-1.07	-3.97
0.333333	-0.47	-1.26	2.738	-0.58	-3.92
0.375	-0.55	-0.83	3.065	-1	-4.71
0.416667	-0.75	-0.51	2.237	-0.35	-3.48
0.458333	-0.05	-0.16	1.267	1	-4.07
0.5	0.488	0.502	0.595	4.302	-2.44
0.541667	0.708	1.188	-0.18	6.151	-2.25
0.583333	0.904	1.935	-0.19	7.675	-1.6
0.625	0.875	2.682	-1	8.283	1.329
0.666667	0.842	3.134	-1	8.86	1.624
0.708333	0.814	3.116	-0.94	8.326	1.472
0.75	0.767	3.453	-1.18	7.983	1.964
0.791667	0.918	3.439	-0.1	7.968	1.745
0.833333	1.085	3.617	0.741	8.159	2.892
0.875	1.194	4.012	1.661	8.812	7.036
0.916667	1.492	4.147	1.904	8.413	8.005
0.958333	1.809	4.162	2.53	8.329	7.931
1	2.029	4.371	3.05	8.202	9.347
1.04167	2.768	4.066	2.938	8.51	9.042
1.08333	2.237	4.148	2.552	8.087	8.693
1.125	2.225	4.129	3.462	8.046	9.028
1.16667	2.231	3.87	3.819	8.528	7.244
1.20833	2.599	3.89	4.995	8.073	7.247
1.25	2.613	4.014	6.049	8.195	6.449
1.29167	2.89	4.385	8.538	8.24	6.178
1.33333	3.021	4.428	8.899	7.983	4.267
1.375	3.409	5.113	8.682	10.02	4.793
1.41667	3.91	5.601	8.169	12.57	6.345
1.45833	3.903	5.606	7.799	13.74	6.812
1.5	3.82	6.376	7.686	14.8	7.848
1.54167	3.66	6.624	7.277	15.59	6.455
1.58333	3.499	7.336	7.13	16.54	7.329
1.625	3.433	6.703	7.163	16.35	8.845
1.66667	3.369	6.972	7.187	17.53	9.416
1.70833	3.706	7.183	7.218	18.29	10.15
1.75	4.048	7.408	7.662	17.87	7.541
1.79167	3.907	6.926	8.814	17.35	8.806
1.83333	4.179	7.368	9.175	17.48	11.34
1.875	4.006	7.184	9.319	18.21	11.06
1.91667	3.624	6.905	10.05	16.28	10.46
1.95833	3.512	7.222	9.805	15.62	10.79
2	3.946	6.818	11.57	15.65	9.97
2.04167	4.152	6.776	12.79	15.12	9.265
2.08333	4.937	7.55	12.03	16.63	10.31
2.125	5.746	8.235	11	17.98	12.23
2.16667	5.488	7.965	10.83	17.56	13.14
2.20833	5.231	7.762	10.19	16.89	12.43
2.25	5.137	7.626	12.25	16.44	11.93
2.29167	5.066	7.795	11.8	16.03	11.64
2.33333	5.028	7.808	11.51	15.45	11.4
2.375	5.319	8.816	11.44	16.16	9.454
2.41667	5.465	9.412	10.92	16.56	9.769
2.45833	5.628	9.963	12.26	16.31	11.73
2.5	5.568	10.38	12.97	17	12.24
2.54167	5.845	10.47	12.36	18.73	12.38
2.58333	5.985	11.01	11.86	19.7	15.39
2.625	5.817	11.69	11.57	19.61	20.72
2.66667	5.561	11.71	11.1	20.02	21.22
2.70833	5.267	11.66	10.96	20.26	20.43
2.75	5.075	11.57	9.863	19.57	19.84
2.79167	5.046	11.01	10.52	19.83	19.65
2.83333	5.096	10.52	10.94	20.81	21.09
2.875	4.923	10.56	10.72	20.85	20.86
2.91667	5.527	10.31	11.39	18.81	20.35
2.95833	5.551	9.814	13.07	18.85	20.76
3	6.671	9.607	13.32	18.38	18.98
3.04167	7.037	9.278	13.11	18.39	17.79
3.08333	6.672	9.154	12.45	18.79	15.56
3.125	6.735	8.865	12.37	18.66	15.02
3.16667	6.589	9.121	12.84	18.11	14.62
3.20833	6.659	9.182	13.74	18.09	14.27
3.25	6.577	9.529	14.69	17.81	12.87
3.29167	6.333	9.061	14.75	16.88	11.91
3.33333	6.544	8.651	14.16	16.68	12.25
3.375	7.147	9.771	14.14	16.61	11.67
3.41667	7.559	10.09	13.56	17.1	12.36
3.45833	7.595	10.58	14.21	16.86	14.99
3.5	7.941	11.28	13.82	17.39	15.21
3.54167	7.808	10.23	13.56	17.48	14.56
3.58333	7.805	11.08	13.15	18.65	12.63
3.625	7.576	13.09	13.09	21.06	17.41
3.66667	7.486	14.26	12.68	24.31	20.53
3.70833	7.304	14.19	12.3	23.43	21.49
3.75	7.281	13.07	13.68	23.7	21.79
3.79167	7.299	13.37	14.81	23.24	20.29
3.83333	7.337	13.04	14.17	24.26	21.79
3.875	7.137	13.37	14.8	24.22	21.76
3.91667	7.223	13.6	14.23	24.23	20.41
3.95833	7.435	12.87	15.79	23.23	20
4	6.821	13	16.03	25.41	21.15
4.04167	7.197	12.8	15.03	24.94	20.89
4.08333	6.985	12.44	14.87	24.55	20.94
4.125	6.794	11.7	14.71	24.35	19.9
4.16667	6.83	11.36	14.9	23.77	18.42
4.20833	6.659	11.23	16.99	23.13	17.95
4.25	6.755	10.92	16.65	20.73	15.97
4.29167	6.77	11.44	17.17	20.16	15.49
4.33333	6.561	11.77	16.59	19.43	14.12
4.375	6.707	12.91	16.32	19.78	13.58
4.41667	6.606	13.06	16.13	21.84	17.06
4.45833	6.687	13.87	15.93	22.01	19.02
4.5	6.573	13.47	15.58	22.26	20.58
4.54167	6.438	14.25	14.5	22.99	21.84
4.58333	6.558	13.2	14.47	24.18	23.88
4.625	6.245	14.41	14.3	25	23.14
4.66667	6.416	16.66	14.07	25.43	22.01
4.70833	6.313	18.51	13.91	24.64	25.22
4.75	6.35	17.92	14.25	23.74	26.07
4.79167	6.29	17.32	14.94	23.1	24.01
4.83333	6.304	15.12	15.37	23.13	26.7
4.875	6.22	15.22	15.71	24.71	32.14
4.91667	6.207	14.97	16.67	24.41	30.37
4.95833	7.539	14.51	15.61	25.38	30.23
5	7.517	14	15.75	23.79	30.5
5.04167	8.183	13.45	16.18	23.34	30.62
5.08333	8.242	12.94	15.52	22.59	30.52
5.125	8.036	12.81	15.17	23.42	29.94
5.16667	7.905	12.6	14.88	22.77	30.13
5.20833	7.763	12.4	15.52	22.72	29.49
5.25	7.693	12.09	17.26	22.33	28.69
5.29167	7.702	11.86	16.23	21.62	27.99
5.33333	7.969	11.93	16.1	21.36	27.53
5.375	8.079	11.69	17.3	20.99	25.43
5.41667	7.839	12.6	17.22	21.95	24.87
5.45833	7.882	12.3	16.52	22.6	24.43
5.5	8.007	12.31	16.01	23.68	24.2
5.54167	7.936	12.38	15.62	24.33	23.98
5.58333	7.805	13.61	15.85	24.32	25.98
5.625	7.697	15.58	15.49	25.16	30.75
5.66667	7.703	15.43	15.23	25.35	30.46
5.70833	7.675	14.92	15.01	25.24	31.78
5.75	7.487	15.35	15.27	25.05	30.89
5.79167	7.456	15.26	17.65	25.27	32.17
5.83333	7.533	14.26	16.86	24.92	28.66
5.875	7.628	16.09	16.13	23.92	29.72
5.91667	7.864	16.37	16.73	22.38	35.72
5.95833	8.866	16.3	17.6	21.67	37.93
6	9.393	16.2	18.59	21.15	36.41
6.04167	10.57	16	18.74	22.22	37.21
6.08333	10.44	15.26	18.82	22.32	36.8
6.125	10.17	14.56	17.93	22.06	36.56
6.16667	10.13	13.89	17.38	21.86	35.9
6.20833	10.05	13.48	18.26	21.97	34.52
6.25	10.02	13.33	17.74	22.09	34.72
6.29167	9.879	12.53	15.98	21.41	33.69
6.33333	9.627	12.29	15.99	21.34	32.06
6.375	9.713	10.79	16.42	21.88	27.6
6.41667	9.49	12.08	15.97	23.44	28.13
6.45833	9.91	12.4	15.79	25.52	27.39
6.5	9.891	12.29	15.42	25.47	27.03
6.54167	10.47	12.02	14.93	25.67	26
6.58333	9.892	14.47	14.81	25.59	25.94
6.625	9.338	14.85	14.82	26.15	26.51
6.66667	8.908	15.23	14.76	26.17	29.34
6.70833	8.712	14.69	14.54	25.55	30.35
6.75	8.401	15.04	15.11	25.56	29.99
6.79167	8.108	16.07	15.5	25.34	28.94
6.83333	7.947	14.76	14.78	25.6	26.64
6.875	7.668	14.96	15.43	25.19	27.7
6.91667	7.941	15.08	16.6	24.46	30.65
6.95833	8.233	14.19	17.44	25	29.73
7	8.703	13.96	17.19	24.74	29.84
7.04167	8.764	14.38	17.18	23.25	30
7.08333	8.907	13.59	17.76	22.81	29.63
7.125	8.803	13.02	17.52	22.59	29.45
7.16667	8.98	12.53	17.66	22.39	28.54
7.20833	8.841	12.1	16.94	22.32	28.21
7.25	8.655	11.96	17.32	22.21	26.67
7.29167	8.837	12.28	18.88	22.67	25.86
7.33333	8.941	11.47	18.66	22.85	26.7
7.375	9.596	10.86	18.05	23.61	24.79
7.41667	9.408	12.26	17.36	24.56	25.52
7.45833	9.373	11.91	17.12	25.38	25
7.5	9.351	12.48	16.94	25.4	25.57
7.54167	9.241	13.29	16.17	25.6	24.11
7.58333	8.946	13.31	15.83	26.32	25.32
7.625	8.695	13.15	15.66	25.88	26.14
7.66667	8.629	14.37	15.5	26.31	25.97
7.70833	8.578	14.75	15.7	26.19	25.08
7.75	8.465	14.28	15.67	26.41	26.1
7.79167	8.491	13.13	17.24	25.64	26.44
7.83333	8.855	13.15	17.12	25.53	24.49
7.875	8.643	13.55	18.77	25.67	25.75
7.91667	8.929	14.05	18.79	25.49	26.2
7.95833	9.223	13.19	18.28	24.31	26.48
8	8.562	12.7	18.48	23.94	26.79
8.04167	8.305	12.46	19.28	24.28	26.75
8.08333	9.245	12.46	17.78	24.28	26.75
8.125	9.986	12.46	16.92	24.28	26.75
8.16667	10.29	12.25	17.4	22.54	26.63
8.20833	10.29	12.53	19.55	22.97	25.07
8.25	10.29	12.66	18.55	23.07	24.37
8.29167	10.42	11.75	17.65	22.34	24.51
8.33333	9.721	11.03	16.89	21.28	23.67
8.375	9.946	10.3	16.84	22.09	25.99
8.41667	9.405	10.55	16.84	24.48	27.71
8.45833	9.307	10.93	16.84	24.57	28.73
8.5	9.133	10.27	16.84	25.08	28.62
8.54167	8.946	10.75	16.6	27.61	33.42
8.58333	8.744	10.94	15.97	26.69	33.29
8.625	8.577	10.62	15.41	27.08	33.49
8.66667	8.211	11.09	15.27	26.87	34.26
8.70833	8.096	11.73	14.96	28.14	34.12
8.75	7.944	11.59	14.22	28.79	37.18
8.79167	7.832	10.89	14.01	27.66	36.38
8.83333	7.703	10.93	13.88	28.64	37.38
8.875	7.397	11.59	14.39	32.22	38.37
8.91667	6.365	12.04	15.3	30.08	38.13
8.95833	6.572	11.59	15.7	29.15	37.03
9	6.837	12.02	15.75	28.39	36
9.04167	7.172	11.84	15.91	28.55	36.42
9.08333	6.137	11.75	16.38	27.5	35.74
9.125	5.887	11.58	17.07	26.76	34.85
9.16667	5.669	11.02	16.98	26.09	33.93
9.20833	5.755	10.77	16.14	25.66	33.2
9.25	5.866	10.27	16.68	25.09	31.19
9.29167	5.799	9.712	17.04	24.53	28.49
9.33333	5.952	9.308	16.62	25.02	27.54
9.375	5.938	9.867	16.54	26.76	28.16
9.41667	5.782	10.56	16.24	29.14	30.37
9.45833	5.708	10.79	15.69	30.3	29.94
9.5	6.221	10.99	15.3	31.61	31.59
9.54167	6.228	10.66	15.31	33.38	37.78
9.58333	6.196	11.51	15.39	34	33.41
9.625	6.204	11.93	14.93	34.19	35.72
9.66667	6.053	12.23	15.37	33.22	37.01
9.70833	5.995	12.44	15.24	33.14	34.94
9.75	5.894	12.22	14.39	32.52	33.94
9.79167	5.814	12.26	14.33	32.62	34.47
9.83333	5.862	11.89	14.44	34.02	34.14
9.875	5.729	11.66	14.6	33.1	36.07
9.91667	5.646	11.5	14.54	34.36	35.46
9.95833	5.703	11.48	14.97	34.14	34.55
10	5.79	11.52	15.8	31.87	34.22
10.0417	5.909	11.21	17.99	31.66	33.51
10.0833	6.01	10.88	18.27	31.25	32.88
10.125	6.085	10.7	18.22	30.41	32.46
10.1667	5.917	10.67	16.97	29.6	32.2
10.2083	5.862	10.81	17.6	28.49	31.38
10.25	5.907	10.56	17.83	28.28	30.6
10.2917	5.852	10.33	19.64	28.31	30.62
10.3333	6.007	10.05	19.54	27.64	29.63
10.375	6.192	10.14	19.55	28.77	29.78
10.4167	6.352	10.76	18.78	31.03	33.5
10.4583	6.242	10.58	17.93	31.61	31.77
10.5	6.659	10.97	17.74	32.35	29.23
10.5417	6.608	11.98	17.34	31.81	31.86
10.5833	6.537	12.04	16.57	33.73	32.97
10.625	6.63	12.85	15.6	33.44	31.29
10.6667	6.547	13.36	15.31	34	34.01
10.7083	6.429	12.7	15.47	36.22	37.05
10.75	6.314	12.41	15.21	34.66	36.79
10.7917	6.182	11.78	15.93	35.16	33.71
10.8333	6.156	11.97	16.06	36.55	34.47
10.875	6.094	11.86	16.17	36.7	40.77
10.9167	5.91	11.79	16.81	35.36	40.11
10.9583	5.742	11.46	17.88	33.88	39.5
11	6.214	11.16	17.71	33.49	38.39
11.0417	6.589	10.75	17.48	33.05	38.21
11.0833	6.352	10.46	17.83	32.75	36.85
11.125	6.215	10.33	17.86	32.15	36
11.1667	6.271	10.07	17.9	31.59	35.88
11.2083	6.209	9.809	19.03	30.66	34.87
11.25	6.114	9.489	18.97	29.76	33.45
11.2917	6.148	9.312	18.96	30.86	32.63
11.3333	6.225	9.321	18.41	31.89	32.31
11.375	6.393	10.39	19.08	31.14	30.23
11.4167	6.324	10.72	19.16	31.71	29.31
11.4583	6.628	11.25	18.73	32.76	29.5
11.5	6.771	11.57	18.61	32.47	30.17
11.5417	7.045	12.17	18.23	32.31	33.13
11.5833	6.875	11.63	17.76	33.54	33.9
11.625	6.746	12.1	17.7	34.49	37.8
11.6667	6.646	12.86	17.5	36.78	38.86
11.7083	6.58	12.64	17.15	35.53	36.29
11.75	6.424	11.88	17.31	34.01	34.78
11.7917	6.502	12.73	17.78	33.77	34
11.8333	6.558	12.53	17.92	34.05	35.25
11.875	6.436	11.6	17.35	33.52	37.58
11.9167	6.311	11.04	17.04	33.42	36.93
11.9583	6.632	10.58	16.85	33.26	35.48
12	7.198	10.05	17.17	32.14	35.49
12.0417	7.252	9.929	16.88	31.35	34.93
12.0833	7.721	10.1	17.08	31.53	34.85
12.125	7.454	9.863	16.99	31.26	34.07
12.1667	7.329	9.825	16.85	30.67	33.63
12.2083	7.509	9.67	17.88	30.41	33.18
12.25	7.429	9.426	17.21	29.74	32.8
12.2917	7.503	9.325	17.34	29.43	32.68
12.3333	7.549	9.484	17.04	28.79	31.46
12.375	7.871	9.83	17.06	29.66	30.65
12.4167	7.777	10.9	16.83	31.59	31.82
12.4583	7.79	11.52	16.69	32.13	31.17
12.5	7.936	11.85	16.77	33.57	32.77
12.5417	7.957	12.35	16.62	33.97	34.3
12.5833	8.055	13.59	16.39	34.48	37.79
12.625	8.518	14.06	16.15	35.65	39.23
12.6667	8.418	13.55	16.26	35.37	39.36
12.7083	8.066	12.93	15.58	34.82	38.01
12.75	8.199	13.1	16.04	34.08	36.91
12.7917	8.385	12.91	16.59	34.44	36.18
12.8333	8.429	13.3	16.77	35.35	37.24
12.875	8.373	13.12	16.81	36.05	38.83
12.9167	8.425	12.33	17.37	36.02	38.65
12.9583	8.239	12.43	18.13	34.75	38.47
13	8.579	12.06	18.33	33.28	38.66
13.0417	8.031	11.54	18.66	32.21	38.03
13.0833	7.627	10.76	18.54	31.29	36.72
13.125	7.352	10.21	19.11	30.7	35.72
13.1667	7.271	9.718	19.18	29.85	36.29
13.2083	7.14	9.293	19.07	29.53	36.5
13.25	7.195	8.979	18.46	29.5	36.21
13.2917	7.103	8.854	19.95	28.7	34.92
13.3333	7.624	9.619	19.55	28.27	34.89
13.375	8.073	10.43	19.17	30.32	34.72
13.4167	8.155	11.02	19.23	32.51	36.58
13.4583	8.017	11.62	18.81	34.44	34.85
13.5	8.217	11.57	18.21	34.87	35.48
13.5417	8.156	12.42	17.79	36.87	37.16
13.5833	8.205	13.21	17.53	36.6	37.27
13.625	7.926	14.21	16.76	36.86	38.12
13.6667	7.838	14.71	16.51	36.09	40.22
13.7083	7.889	15.43	16.34	35.7	42.06
13.75	7.711	14.97	16.46	36.16	41.49
13.7917	7.856	15.85	17.41	36.52	40.71
13.8333	8.18	16.8	17.49	37	43.28
13.875	7.96	16.31	17.55	37.89	46.77
13.9167	7.974	15.44	17.86	38.05	46.09
13.9583	7.514	15.17	18.28	37.99	45.94
14	7.564	14.49	18.55	36.5	45.59
14.0417	7.104	14.02	18.89	35.48	44.11
14.0833	7.735	13.83	18.58	35.22	42.75
14.125	8.317	13.35	18.89	35.09	43.07
14.1667	8.203	12.83	18.55	34.76	42.62
14.2083	8.218	12.43	19.35	33.59	41.34
14.25	8.71	12.37	20.4	32.68	41.18
14.2917	8.436	12.2	20.2	32.25	41.71
14.3333	8.228	12.14	19.87	32.45	40.72
14.375	7.911	12.23	20.84	33.31	41.29
14.4167	7.735	13.26	20.48	33.97	44.45
14.4583	8.316	14.53	20.03	34.43	44.42
14.5	8.172	14.41	20	34.47	44.73
14.5417	8.195	15.36	19.28	34.93	44.75
14.5833	8.027	15.72	19.11	35.26	45.9
14.625	7.88	16.71	18.78	35.43	46.1
14.6667	7.874	17.19	18.8	37	45.7
14.7083	7.773	17.69	19.55	36.96	45.2
14.75	7.692	17.3	19.14	35.73	44.62
14.7917	7.669	17.12	19.99	35.21	43.09
14.8333	7.327	18.02	19.82	37.71	42.88
14.875	7.314	16.7	19.83	36.45	46.17
14.9167	7.66	15.95	19.83	35.69	47.04
14.9583	7.626	16.63	21.11	34.37	45.63
15	7.791	16.11	22.34	33.92	44.55
15.0417	8.017	15.6	21.95	33.69	43.99
15.0833	7.927	15.32	22.5	33.05	43.82
15.125	7.931	14.62	21.85	32.31	43
15.1667	7.752	14.04	21.3	32.37	42.95
15.2083	7.755	13.62	20.93	32.27	42.38
15.25	7.872	13.57	22.4	32.12	41.94
15.2917	7.875	13.19	21.92	32.23	41.1
15.3333	7.77	12.97	21.39	32.35	39.87
15.375	7.698	13.75	21.32	33.21	40.25
15.4167	8.536	15.07	20.96	34.45	41.06
15.4583	8.584	14.93	20.56	35.72	41.03
15.5	8.385	15.37	20.3	37.94	42.31
15.5417	8.929	15	20.54	38.01	42.73
15.5833	8.901	16.3	20.21	37.61	42.66
15.625	9.244	17.32	20.04	37.77	43.9
15.6667	8.85	17.37	19.69	37.67	44.08
15.7083	9.104	16.68	19.41	35.41	43.9
15.75	8.801	16.66	19.66	35.01	43.79
15.7917	8.741	17.27	19.36	34.97	44.43
15.8333	8.23	17.59	19.84	36.36	42.89
15.875	8.472	18.17	21.25	36.16	43.56
15.9167	7.868	17.58	21.22	35.68	44.88
15.9583	7.608	17.68	20.7	35.44	43.49
16	7.734	17.11	21.19	34.34	43.31
16.0417	7.901	16.55	21.86	34.4	42.54
16.0833	7.932	16.01	21.03	33.92	41.98
16.125	7.705	15.63	20.9	33.08	41.18
16.1667	7.589	14.89	20.57	32.79	41.44
16.2083	7.177	13.44	21.39	31.43	40.33
16.25	6.982	12.68	21.75	31.19	39.05
16.2917	6.988	11.88	22.3	30.57	37.91
16.3333	7.036	11.28	22.76	29.89	37.68
16.375	6.585	11.12	22.1	30.05	37.12
16.4167	6.393	12.74	21.85	31.21	38.42
16.4583	6.817	11.85	21.13	32.87	39.24
16.5	7.048	13.07	20.5	32.51	39.45
16.5417	6.605	12.56	19.82	32.99	40.42
16.5833	6.928	13.27	19.32	33	40.2
16.625	6.866	13.6	18.7	33.32	40.8
16.6667	6.558	12.97	18.33	32.91	41.69
16.7083	6.736	13.27	18.22	33.11	41.89
16.75	6.632	13.02	17.52	32.74	41.97
16.7917	6.426	12.65	18.38	32.62	41.76
16.8333	6.457	13.29	17.97	33.17	42.61
16.875	6.413	13.59	17.77	34.58	47.35
16.9167	5.821	14.04	17.8	34.44	49.56
16.9583	5.909	13.4	18.13	33.41	48.19
17	5.968	13.08	17.85	33.04	46.98
17.0417	5.813	12.79	18.66	32.71	46.81
17.0833	5.946	12.46	18.37	31.94	45.71
17.125	5.983	12.36	18.49	31.79	44.04
17.1667	5.912	11.92	19.34	31.71	43.24
17.2083	6.339	11.95	19.3	31.76	42.41
17.25	6.563	11.92	19.13	31.68	41.48
17.2917	6.604	11.38	18.88	31.46	41.25
17.3333	6.426	10.96	18.45	31.63	39.58
17.375	6.513	11.26	19.4	32.24	37.63
17.4167	6.726	11.71	19.49	32.74	39.14
17.4583	6.896	12.21	18.92	32.83	38.47
17.5	7.232	11.74	18.67	33.37	38.79
17.5417	7.249	11.99	18.36	33.43	39.61
17.5833	7.025	13.64	18.48	34.24	41.76
17.625	6.644	15.21	19.01	35.17	43.48
17.6667	6.668	14.11	18.59	35.04	44.69
17.7083	6.621	13.72	18.43	34.39	45.59
17.75	6.726	14.33	18.5	35.2	45.33
17.7917	6.548	13.68	20.34	35.64	45.54
17.8333	6.372	13.63	20.84	36.39	46.44
17.875	6.331	14.54	20.57	37.01	47.53
17.9167	6.32	14.04	21.02	35.97	47.12
17.9583	6.365	13.52	20.91	36.13	46.64
18	6.247	13.22	20.52	35.32	44.57
18.0417	6.221	13.44	20.41	34.86	41.89
18.0833	6.556	13.18	21.05	34.37	41.81
18.125	6.494	12.59	21.01	34.71	41.64
18.1667	6.424	12.11	21.03	34.26	40.39
18.2083	6.37	11.63	21.38	33.95	39.61
18.25	6.503	11.34	21.09	33.36	39.41
18.2917	6.513	11.13	21.02	33.63	39.12
18.3333	6.528	11.16	20.35	33.36	38.79
18.375	6.781	11.44	19.86	33.32	38.36
18.4167	7.133	12.04	20.25	33.83	39.84
18.4583	7.219	13.24	20.16	35.18	40.17
18.5	7.582	12.93	19.53	35.81	41.39
18.5417	7.653	12.84	18.77	36.03	43.83
18.5833	7.282	13.08	18.46	36.32	46.65
18.625	7.315	12.99	18.09	36.95	46.78
18.6667	7.151	14.59	18.27	37.26	49.19
18.7083	7.191	14.78	18.51	37.39	49.5
18.75	6.962	14.77	19.19	37.67	49.08
18.7917	6.844	15.72	21.16	37.66	52.32
18.8333	6.957	15.08	20.54	37.12	53.43
18.875	6.79	16.17	21.86	37.19	53.4
18.9167	6.554	15.7	22.48	35.6	52.16
18.9583	6.608	14.78	23.04	34.92	48.25
19	6.687	14.57	23.55	35.92	47.78
19.0417	6.903	17.58	23.56	36.38	47.84
19.0833	7.35	20.39	23.55	37.12	48.46
19.125	7.89	20.26	24.18	37.13	47.88
19.1667	7.986	20.75	24.53	37	46.97
19.2083	8.096	20.64	24.93	37.21	46.2
19.25	8.09	20.08	25.22	37.72	45.89
19.2917	8.38	19.83	24.43	36.81	44.43
19.3333	8.727	19.43	23.94	36.73	44.19
19.375	8.413	18.05	24.23	36.5	42.67
19.4167	8.448	18.06	23.04	37.24	42.83
19.4583	8.489	18.02	22.61	37.18	42.53
19.5	9.058	16.87	22.5	37.53	42.68
19.5417	8.53	14.54	22.24	37.44	44.21
19.5833	8.603	15.27	22.25	38.49	47.83
19.625	8.52	15.2	21.62	38.59	49.03
19.6667	8.862	16.32	21.24	38.54	48.81
19.7083	8.837	17.53	21.25	39.06	49.26
19.75	8.723	17.36	21.81	39.03	49.1
19.7917	8.572	16.82	21.86	39.18	48.44
19.8333	8.254	16.3	21.41	39.55	48.41
19.875	7.927	17.67	21.57	39.53	49.49
19.9167	7.916	17.91	21.96	38.94	49.36
19.9583	7.685	17.43	22.6	37.5	49.56
20	8.012	18.22	23.63	37.33	48.53
20.0417	7.919	17.69	23.06	37.96	48.69
20.0833	8.347	17.32	23.54	37.9	48.18
20.125	8.382	16.93	24.04	37.69	47.49
20.1667	8.189	16.21	23.42	37.98	46.3
20.2083	8.235	16.6	24.59	37.73	45.76
20.25	8.323	16.64	24.87	37.57	45.63
20.2917	8.3	16.77	25.14	37.92	45.03
20.3333	8.323	16.14	25	38.19	45.23
20.375	8.591	16.62	24.51	39.26	45.4
20.4167	9.249	18.1	24.05	40.1	45.83
20.4583	9.464	17.46	23.84	40.83	46.25
20.5	9.149	17.42	24.1	41.39	46.26
20.5417	9.297	17.47	24.45	41.05	46.33
20.5833	9.215	17.38	24.43	40.76	47.39
20.625	8.945	18.89	24.09	40.7	47.96
20.6667	8.871	18.46	26.07	41.54	47.47
20.7083	9.067	19.56	25.87	41.94	49.01
20.75	8.823	19.22	27.38	41.82	50.49
20.7917	8.839	19.39	28.36	41.03	49.64
20.8333	8.717	18.68	28.59	41.98	49.37
20.875	8.717	21.3	29.18	42.65	54.63
20.9167	8.42	21.8	29.59	43.33	56.74
20.9583	8.511	21.45	28.85	42.36	54.34
21	9.33	21.37	29.05	42.22	54.53
21.0417	9.367	20.74	29.24	41.51	53.31
21.0833	9.595	20.44	29.2	40.36	52.48
21.125	9.308	20.1	28.96	40.3	51.35
21.1667	9.116	19.66	28.61	39.67	49.59
21.2083	8.918	19.37	30.38	39.58	50.59
21.25	9.087	19.01	28.7	39.84	49.54
21.2917	9.169	18.7	27.72	39.51	48.95
21.3333	9.239	18.47	27.21	39.18	48.36
21.375	9.235	17.54	27.62	39.32	46.78
21.4167	9.393	18.04	27.62	40.3	48.68
21.4583	9.483	17.45	27.62	40.47	47.5
21.5	9.35	18.46	26.87	41.28	48.51
21.5417	9.735	17.82	26.34	43.68	50.29
21.5833	9.459	17.18	26.48	43.66	51.09
21.625	9.512	18.64	26.88	43.57	50.26
21.6667	9.303	18.9	26.52	43.97	51.19
21.7083	9.309	18.98	25.98	43.14	51.82
21.75	9.407	19.08	25.92	42.76	51.62
21.7917	9.219	19.08	26.8	41.7	51.38
21.8333	9.191	18.95	27.63	42.71	52.54
21.875	9.288	18.7	27.94	43.34	52.4
21.9167	9.137	19.55	27.41	44.6	52.48
21.9583	8.955	19.37	28.72	45.55	52.68
22	8.957	19.2	28.98	44.66	52.38
22.0417	9.118	19.27	27.07	43.58	51.8
22.0833	9.023	19.22	27.27	43.09	51.08
22.125	9.155	18.91	27.75	41.88	51.11
22.1667	9.044	18.26	27.2	40.93	50.8
22.2083	8.784	18.11	27.48	41.17	50.48
22.25	8.809	17.71	27.96	40.56	49.69
22.2917	8.849	17.54	28.44	39.25	49.61
22.3333	9.309	17.16	27.87	39.21	49.02
22.375	9.468	17.73	27.63	40.32	48.64
22.4167	9.632	18.11	27.66	41.41	49.38
22.4583	9.736	18.38	27.31	42.2	49.56
22.5	9.988	18.28	27.52	42.5	49.27
22.5417	9.909	18.42	27.11	42.45	50.72
22.5833	9.904	18.62	26.88	43.51	50.99
22.625	9.848	18.63	26.98	43.49	52.91
22.6667	10.22	18.3	26.16	43.73	53.74
22.7083	10.5	18.26	26.25	43.99	52.79
22.75	10.39	18.03	24.41	44.3	52.37
22.7917	10.23	18.38	24.87	44.05	52.53
22.8333	10.28	18.23	25.51	44.58	53.84
22.875	9.929	18.76	26.24	46.31	54.14
22.9167	9.996	17.71	26.12	46.26	54.82
22.9583	10.22	17.24	27.17	45.48	52.42
23	10.28	17.49	27.82	45.21	51.25
23.0417	10.2	17.23	28.84	44.58	51.42
23.0833	10.46	17.26	27.97	44.42	52.48
23.125	10.42	17.28	27.45	44.06	52.44
23.1667	10.51	16.99	27.26	42.76	51.26
23.2083	10.72	16.91	27.31	43.22	51.05
23.25	10.51	16.62	29.38	42.91	49.94
23.2917	10.42	16.59	29.74	42.4	49.24
23.3333	10.68	16.91	28.68	42.21	49.69
23.375	10.98	17.15	28.62	43.22	48.54
23.4167	11.14	17.9	28.82	44.54	50.83
23.4583	11.31	18.19	28.49	44.87	50.58
23.5	11.17	18.39	28.26	44.52	51.42
23.5417	11.02	18.25	28.5	44.66	52.47
23.5833	11.04	19.39	28.23	45.18	51.53
23.625	10.85	19.85	27.93	45.55	56.07
23.6667	10.8	20.39	27.72	45.23	57.41
23.7083	10.88	20.31	27.17	44.27	60.09
23.75	10.87	20.31	26.75	44.21	59.39
23.7917	10.82	20.16	27.52	44.76	56.38
23.8333	10.79	20.25	27.31	44.99	56.3
23.875	10.9	20.57	27.02	44.96	60.6
23.9167	10.59	20.14	28.29	45.25	60.94
23.9583	10.13	19.58	27.5	45.02	59.45
24	10.46	19.35	29.02	44.77	60.27
24.0417	10.4	19.09	28.78	45.08	58.09
24.0833	10.36	18.94	28.05	44.8	57.76
24.125	10.42	18.85	28.93	44.46	56.91
24.1667	10.32	18.46	28.46	42.77	56.63
24.2083	10.26	18.13	28.14	42.02	54.42
24.25	10.67	18.07	29	41.79	54.02
24.2917	10.63	18.11	30.46	42.52	51.58
24.3333	10.46	17.91	30.74	42.43	51.48
24.375	10.68	17.39	28.99	42.47	53
24.4167	10.8	17.8	28.99	43.47	53.32
24.4583	10.73	18.05	28.99	43.89	54.51
24.5	11	18.39	27.92	44.14	56.94
24.5417	11.24	18.98	28.05	44.61	56.39
24.5833	11.3	19.05	27.92	44.94	56.71
24.625	10.93	19.55	28.27	45.11	58.6
24.6667	10.67	20.09	28.51	45.8	61
24.7083	10.68	20.55	28.3	45.7	60
24.75	10.67	20.28	29.38	45.71	62.12
24.7917	10.62	20.3	31.6	45.64	62.88
24.8333	10.72	20.41	31.23	45.94	62.77
24.875	10.77	20.24	31.79	45.62	64.25
24.9167	10.38	20.08	31.76	44.86	62.92
24.9583	10.27	20.22	31.68	44.46	61.29
25	10.49	20.43	32.07	44.27	61.58
25.0417	10.88	20.13	32.58	43.85	61.07
25.0833	11.13	20.15	33.15	43.87	60.53
25.125	11.26	20.06	32.51	43.51	59.8
25.1667	11.35	19.81	33.28	43.67	60.65
25.2083	11.64	19.69	35.07	43.13	60.26
25.25	11.44	19.65	34.3	43.55	59.85
25.2917	11.33	19.51	33.63	43.39	59.5
25.3333	11.22	19.43	34.11	43.4	59.12
25.375	11.25	19.98	33.88	43.79	58.4
25.4167	11.52	20.24	33.03	44	60.15
25.4583	11.89	20.58	31.65	44.69	60.2
25.5	11.68	20.86	31.09	45.16	59.93
25.5417	11.88	20.77	30.6	45.3	61.46
25.5833	11.73	20.99	30.61	46.35	61.39
25.625	11.44	21.11	30.09	46.44	61.36
25.6667	11.17	21.12	29.91	44.9	60.95
25.7083	11.36	21.5	30.21	44.65	61.19
25.75	11.26	21.84	30.71	44.77	61.81
25.7917	11.2	21.86	33.4	44.35	60.76
25.8333	11.06	21.5	32.03	45.67	59.22
25.875	11.26	22.33	33.21	45.95	60.89
25.9167	11.26	23.02	31.88	46.03	61.88
25.9583	11.51	22.45	32.63	46.3	61.16
26	11.09	22.17	33.25	45.23	61.04
26.0417	11.09	22.17	31.79	45.23	61.04
26.0833	11.09	22.17	33.84	45.23	61.04
26.125	11.66	22.38	33.39	44.76	60.27
26.1667	11.5	22.26	33.14	44.02	60.41
26.2083	11.38	22.41	31.61	45.45	60.04
26.25	11.02	21.9	33.44	44.64	60.2
26.2917	11.17	20.36	32.5	46.39	60.45
26.3333	10.82	19.99	33.31	44.2	59.49
26.375	10.54	19.97	35.54	42.44	59.12
26.4167	10.53	20.24	35.54	42.4	60.61
26.4583	10.41	20.2	35.54	42.95	60.48
26.5	10.29	20.32	34.41	45.33	61.12
26.5417	10.23	20.35	34.24	45.28	61.29
26.5833	10.15	20.72	34.67	47.02	62.1
26.625	9.881	21.37	34.21	48.73	63.69
26.6667	9.833	21.77	34.58	47.84	65.37
26.7083	9.86	21.59	32.99	47.01	66.36
26.75	9.827	21.65	32.77	46.26	67.58
26.7917	9.766	21.48	31.58	45.74	66.93
26.8333	9.868	21.23	32.19	45.76	69.28
26.875	9.725	21.87	33.22	46.49	72.89
26.9167	9.629	21.99	34.56	49.38	71.88
26.9583	9.952	21.52	33.86	50.87	69.87
27	9.813	20.74	34.44	50.21	68.65
27.0417	9.463	20.45	35.46	49.64	67.75
27.0833	10.11	19.97	35.63	48.42	66.74
27.125	10.2	20.17	35.75	48.13	65.38
27.1667	9.917	20.26	35.05	48.04	64.63
27.2083	10.18	20.12	34.15	46.44	64.12
27.25	10.16	20.04	34.12	45.37	63.57
27.2917	10.41	20.4	34.76	46.88	62.61
27.3333	10.28	20.24	34.78	46.11	62.3
27.375	10.37	21.43	34.88	45.05	60.27
27.4167	10.34	22.64	34.75	47.33	60.5
27.4583	10.54	21.35	34.43	46.29	61.72
27.5	10.35	21.5	33.96	46.03	66.64
27.5417	10.05	20.66	33.43	48.68	67.59
27.5833	10.52	21.72	33.1	48.72	65.85
27.625	10.48	22.84	32.81	47.93	70.28
27.6667	10.33	22.88	32.45	48.35	72
27.7083	10.58	22.32	33.16	48.05	70.96
27.75	10.5	21.64	32.98	47.19	66.48
27.7917	10.22	21.54	34.28	46.63	65.67
27.8333	9.937	22.53	34.19	45.83	65.41
27.875	9.593	23.16	34.45	51.98	69
27.9167	9.334	22.54	34.74	51.24	67.51
27.9583	10.74	22.34	34.47	51.58	66.94
28	11	22.37	35.01	49.63	67.17
28.0417	10.2	22.41	35.28	48.3	66.38
28.0833	10.85	22.29	36.29	48.74	66.36
28.125	10.72	22.21	35.8	48.3	65.03
28.1667	10.58	22.08	35.46	48.06	64.16
28.2083	10.57	21.8	35.97	47.78	63.82
28.25	10.5	21.76	36.23	47.29	63.31
28.2917	10.29	21.45	35.89	45.97	62.93
28.3333	10.58	21.52	36.29	47.92	62.52
28.375	10.39	21.55	35.9	45.1	62.75
28.4167	10.46	21.65	35.22	45.91	61.91
28.4583	10.19	21.58	35.27	46.47	61.06
28.5	10.13	22.13	35.05	46.48	61.14
28.5417	10.43	22.48	35.26	46.42	62.38
28.5833	10.45	23.33	35.21	46.94	63.08
28.625	10	23.74	35.12	46.41	63.05
28.6667	10.09	23.36	34.75	46.2	62.93
28.7083	10.02	23.25	34.49	46.08	62.94
28.75	9.887	22.88	34.79	47.69	63.94
28.7917	9.475	22.76	35.05	48.57	63.43
28.8333	9.621	22.54	35.02	47.39	68.15
28.875	9.668	23.83	35.72	49.36	73.1
28.9167	9.555	23.34	35.44	47.31	72.65
28.9583	9.622	22.78	35.69	45.95	71.92
29	9.609	23.23	36	45.6	71.36
29.0417	9.981	23.01	35.81	46.36	70.15
29.0833	10.28	22.71	36.4	45.77	67.6
29.125	9.928	22.11	36.48	45.27	66.89
29.1667	9.611	21.66	35.88	45.42	66.35
29.2083	9.435	21.38	36.91	45.25	66.11
29.25	9.311	20.74	38.43	45.12	65.23
29.2917	9.443	20.8	38.74	44.4	64.75
29.3333	9.319	20.49	37.93	46.01	63.94
29.375	9.395	20.56	37.44	45.92	62.3
29.4167	9.325	21.17	36.88	46.59	65.03
29.4583	9.073	21.03	36.22	46.71	64.9
29.5	9.383	21.93	36.07	46.86	64.44
29.5417	10.3	22.09	36.09	48.95	64.32
29.5833	10.32	22.38	35.46	49.64	65.45
29.625	9.745	23.03	34.61	49.65	66.31
29.6667	9.736	23.15	34.42	49.28	66.61
29.7083	9.842	23.26	34.12	50.57	67.74
29.75	9.926	22.61	33.94	50.55	66.96
29.7917	10.13	22.42	34.52	49.65	66.92
29.8333	10.23	23.25	35.67	48.84	66.16
29.875	9.731	22.86	35.22	51.6	66.77
29.9167	9.696	22.45	36.23	52.87	68.24
29.9583	9.876	22.45	36.57	51.89	69.44
30	10.12	22.53	37.18	51.05	68.79
30.0417	9.827	22.41	38.83	50.83	68.84
30.0833	10.51	22.33	38.86	49.84	67.95
30.125	10.95	22.12	38.8	49.86	68.13
30.1667	10.03	22.07	38.3	48.1	68.1
30.2083	9.625	22.05	38.31	49.28	69.22
30.25	9.573	22.08	37.48	48.5	68.25
30.2917	9.621	21.88	36.75	48.96	68.62
30.3333	9.247	21.65	36.41	48.69	68.31
30.375	9.374	21.45	36.05	48.26	65.36
30.4167	9.238	21.69	36.63	48.8	67.28
30.4583	9.131	22.2	36.65	50.05	65.73
30.5	9.404	22.17	38.17	50.1	66.36
30.5417	10.03	22.42	37.16	53.46	67.44
30.5833	10.07	23.3	37.75	53.61	69.75
30.625	9.896	22.76	37.69	51.45	71.75
30.6667	9.816	22.74	37.11	50.14	72.27
30.7083	9.76	22.93	36.81	51.89	71.6
30.75	9.74	23.36	35.5	51.55	71.59
30.7917	9.878	24.44	35.87	52.05	70.91
30.8333	9.948	27.3	36.62	51.42	70.17
30.875	9.936	26.42	36.73	52.41	73.22
30.9167	10.48	25.63	36.61	54.89	72.72
30.9583	10.08	25.21	37	54.05	72.2
31	10.15	24.76	37.19	53.37	72.03
31.0417	10.89	24.51	38.94	54.57	70.62
31.0833	10.53	24.6	40.04	53.64	71.53
31.125	10.6	24.32	38.48	53.21	70.86
31.1667	10.44	23.8	37.9	52.62	70.86
31.2083	10.18	22.76	38.22	51.05	70.66
31.25	10.38	22.47	36.52	52.57	70.3
31.2917	10.33	22.64	38.5	51.88	70.58
31.3333	10.47	22.8	40.07	52.06	70.08
31.375	10.39	23.49	39.87	51.05	69.06
31.4167	11.24	24.5	40.37	51.69	70.31
31.4583	11.45	23.92	38.77	51.38	69.65
31.5	11.98	24.16	39.23	51.6	70.69
31.5417	11.88	24.5	38.78	50.81	70.4
31.5833	11.94	24.38	37.49	50.2	69.83
31.625	11.88	25.11	36.93	51.88	71.17
31.6667	11.6	24.39	36.49	52.05	70.44
31.7083	11.73	24.74	36.72	53.94	71.78
31.75	11.62	25.18	35.94	54.37	73.23
31.7917	11.25	25.49	38.26	52.84	73.37
31.8333	11.08	25.85	37.2	51.26	72.29
31.875	11.21	25.67	36.7	52.94	74.74
31.9167	10.91	24.83	36.53	53.6	74.83
31.9583	10.9	24.47	36.95	53.53	73.99
32	10.93	24	37.21	52.69	73.98
32.0417	10.95	24.31	37.85	52.2	74.32
32.0833	11.24	24.8	40.73	51.79	74.73
32.125	11.03	24.41	42.46	50.92	73.27
32.1667	10.86	24.09	41.97	50.42	73.52
32.2083	11.46	23.89	41.02	50.24	73.53
32.25	11.47	23.77	40.12	49.11	74.01
32.2917	11.21	23.55	40.28	50.23	74.15
32.3333	11.24	23.52	40.16	49.47	73.33
32.375	11.9	23.51	39.72	47.41	71.51
32.4167	12.19	24.31	39.17	48.85	73.46
32.4583	11.89	24.38	39.25	47.83	72.59
32.5	12.38	24.54	38.3	48.47	73.15
32.5417	12.45	24.77	37.92	50.56	73.41
32.5833	12.24	24.32	37.57	50.88	75
32.625	12.43	25.5	37.01	49.77	74.17
32.6667	12.16	27.32	37.53	51.37	75.55
32.7083	12.11	27.63	37.4	52.67	75.8
32.75	12.15	27.33	36.93	51.65	77.9
32.7917	12.06	27.27	37.38	51.75	77.06
32.8333	12.01	27.86	36.99	49.57	77.79
32.875	11.97	27.27	37.95	52.04	79.97
32.9167	11.93	27.03	37.73	51.62	81.58
32.9583	11.87	26.83	39.33	52.97	80.3
33	11.51	26.82	39.44	54.12	79.19
33.0417	11.18	26.75	39.49	52.95	78.77
33.0833	11.08	26.49	39.29	53.46	77.87
33.125	11.33	25.91	40.06	52.71	78.16
33.1667	11.2	25.61	39.82	52.46	77.04
33.2083	10.75	25.28	40.5	51.75	76.88
33.25	10.63	24.68	40.81	51.8	76.48
33.2917	10.89	23.99	41.11	50.87	74.9
33.3333	10.58	24.44	41.21	51.68	74.41
33.375	11.01	24.84	41.39	50.24	74.17
33.4167	11.22	25.56	41.59	51.85	76.71
33.4583	11.85	25.98	41.84	52.32	74.3
33.5	11.69	26.32	41.61	51.77	74.16
33.5417	11.79	27.35	41.14	51.88	76.72
33.5833	11.48	27.87	40.67	53.52	76.93
33.625	11.61	28.06	39.91	53.02	75.76
33.6667	11.59	28.44	39.81	54.05	78.5
33.7083	11.79	28.17	39.43	54.4	78.37
33.75	11.59	27.84	38.84	55.75	77.73
33.7917	11.81	27.76	39.8	54.55	76.49
33.8333	11.68	27.65	40.28	52.33	79.67
33.875	11.6	27.03	40.03	52.12	84.65
33.9167	10.94	26.99	39.63	53.03	86.97
33.9583	11.18	26.6	40.2	53.9	88.17
34	11.28	26.55	39.29	53.73	85.69
34.0417	11.68	26.37	40.32	53.89	85.71
34.0833	11.6	26.15	41.32	54.04	83.98
34.125	11.55	25.96	41.05	53.55	82.78
34.1667	11.39	25.83	40.39	52.67	82.56
34.2083	11.28	25.71	41.08	52.17	80.15
34.25	11.47	25.3	41.7	51.88	78.45
34.2917	11.79	24.87	42.89	52.89	79.48
34.3333	11.44	25.04	42.26	52.59	78.73
34.375	11.59	25.4	41.81	51.34	76.31
34.4167	11.58	25.95	41.91	52.14	78.77
34.4583	12.02	26.26	42.1	51.96	76.11
34.5	11.96	27.15	41.01	51.64	77.51
34.5417	11.73	27.29	41.9	52.56	77.35
34.5833	11.95	28.26	41.15	53.35	76.35

## Sheet: Fig_2_e
Day	1 Mouse	2 Mice	3 Mice	4 Mice	5 Mice
0	0	0	0	0	0
0.0416667	-0.09	-0.17	0.063	-0.04	-0.01
0.0833333	-0.02	-0.24	0.057	-0.02	-0.1
0.125	0.017	-0.29	0.004	-0.04	-0.04
0.166667	-0.06	-0.45	-0.03	-0.12	-0.2
0.208333	0.011	-0.48	-0.11	-0.21	-0.1
0.25	-0.15	-0.58	-0.15	-0.08	-0.24
0.291667	-0.1	-0.66	-0.16	-0.25	-0.22
0.333333	-0.06	-0.72	-0.23	-0.44	-0.26
0.375	-0.1	-0.87	-0.23	-0.46	-0.66
0.416667	0.422	-0.58	-0.07	-0.5	-0.39
0.458333	0.704	-0.25	-0.06	-0.46	-0.27
0.5	1.5	0.333	0.362	-0.55	0.334
0.541667	2.698	0.667	0.475	-0.37	0.856
0.583333	3.032	0.883	0.743	-0.38	1.209
0.625	2.816	1.129	0.879	-0.44	1.308
0.666667	2.618	1.452	0.994	-0.49	1.82
0.708333	2.556	1.709	1.172	-0.51	1.972
0.75	2.937	1.793	1.105	-0.89	2.238
0.791667	3.262	2.076	1.016	-0.75	2.012
0.833333	4.07	2.286	1.405	-0.89	1.941
0.875	4.428	2.558	1.543	-0.65	2.055
0.916667	4.142	2.638	1.539	-0.31	2.12
0.958333	6.071	2.763	1.514	-0.17	2.315
1	6.026	2.752	1.485	-0.06	2.549
1.04167	5.751	2.712	1.428	-0.03	2.665
1.08333	5.4	2.734	1.375	0.166	2.708
1.125	5.012	2.667	1.448	0.268	2.711
1.16667	4.609	2.701	1.435	0.274	2.461
1.20833	5.085	2.713	1.398	0.499	2.479
1.25	5.457	2.709	1.447	0.521	2.518
1.29167	5.225	2.739	1.471	0.38	2.569
1.33333	4.961	2.875	1.454	0.494	2.458
1.375	6.092	2.914	1.257	0.493	1.911
1.41667	7.067	3.153	1.658	0.532	2.33
1.45833	7.374	3.057	1.738	0.603	2.692
1.5	7.271	3.767	1.805	0.596	2.822
1.54167	7.072	4.001	1.752	0.683	2.914
1.58333	7.293	4.011	2.013	0.731	3.279
1.625	7.22	4.138	2.505	0.742	3.201
1.66667	7.122	4.171	2.722	0.794	3.132
1.70833	7.016	4.125	2.521	0.752	3.27
1.75	7.107	4.252	2.88	0.661	3.321
1.79167	7.684	4.072	3.136	0.835	3.312
1.83333	8.722	4.344	3.319	0.747	3.005
1.875	7.802	3.93	3.584	1.094	3.231
1.91667	7.403	3.892	3.412	1.094	3.362
1.95833	7.369	3.829	3.446	1.175	3.428
2	7.112	3.725	3.365	1.26	3.497
2.04167	6.872	3.687	3.345	1.299	3.575
2.08333	7.622	3.899	3.298	1.309	3.596
2.125	7.739	4.175	3.334	1.322	3.742
2.16667	7.302	4.014	3.278	1.388	3.767
2.20833	7.039	3.966	3.197	1.658	3.692
2.25	6.749	3.805	3.243	1.273	3.535
2.29167	6.546	3.732	3.113	1.358	3.324
2.33333	6.237	3.583	3.126	1.498	3.057
2.375	6.286	3.42	3.007	1.568	2.889
2.41667	6.357	3.667	3.139	1.611	3.044
2.45833	6.223	3.782	3.1	1.789	3.503
2.5	6.36	3.943	3.637	2.087	3.839
2.54167	7.004	4.029	3.601	2.135	4.106
2.58333	7.778	4.317	3.94	2.101	4.663
2.625	7.693	4.39	3.934	2.133	4.923
2.66667	7.598	4.504	3.698	2.031	4.963
2.70833	7.587	4.422	3.568	1.845	4.853
2.75	7.365	4.348	3.673	1.621	4.766
2.79167	7.365	4.409	3.408	1.658	4.721
2.83333	7.557	4.645	3.775	1.632	4.598
2.875	7.693	4.22	3.749	1.752	4.544
2.91667	7.442	4.139	3.7	1.816	4.54
2.95833	7.147	4.095	3.609	1.92	4.768
3	7.059	4.042	3.505	1.994	4.8
3.04167	8.329	3.925	3.41	2.004	4.682
3.08333	8.345	3.882	3.395	1.959	4.768
3.125	8.185	3.847	3.383	2.08	4.653
3.16667	8.028	3.749	3.302	1.98	4.71
3.20833	7.833	3.713	3.146	1.929	4.623
3.25	7.545	3.62	3.106	2.195	4.592
3.29167	7.117	3.573	3.039	2.148	4.403
3.33333	6.779	3.547	3.013	2.163	4.352
3.375	7.55	3.679	2.941	2.186	4.142
3.41667	7.87	3.967	2.969	2.154	4.404
3.45833	8.271	4.123	3.281	2.207	4.498
3.5	8.733	4.065	3.778	2.162	4.647
3.54167	8.763	4.074	4.181	2.182	5.104
3.58333	9.578	4.076	4.229	2.12	5.409
3.625	9.386	4.368	4.423	2.169	5.575
3.66667	8.989	4.541	4.451	2.125	5.854
3.70833	8.752	4.879	4.461	1.916	5.835
3.75	8.711	5.087	4.714	1.935	5.763
3.79167	8.625	5.414	4.441	1.946	6.058
3.83333	9.019	4.918	4.638	1.974	5.756
3.875	8.87	4.825	4.614	2.12	5.26
3.91667	8.542	4.685	4.634	2.309	5.131
3.95833	8.221	4.776	4.742	2.335	5.262
4	8.094	4.566	4.633	2.422	5.13
4.04167	7.855	4.483	4.452	2.384	5.071
4.08333	7.643	4.427	4.565	2.424	4.93
4.125	7.456	4.354	4.528	2.496	4.936
4.16667	7.346	4.303	4.536	2.488	4.818
4.20833	7.183	4.286	4.503	2.558	4.864
4.25	6.93	4.061	4.241	2.638	4.822
4.29167	6.588	3.985	4.25	2.716	4.817
4.33333	6.598	4.146	4.184	2.753	4.839
4.375	8.19	4.143	3.796	2.733	4.524
4.41667	9.216	4.675	3.98	2.768	4.763
4.45833	9.54	4.913	4.031	2.737	5.183
4.5	10.4	4.953	4.013	2.712	5.447
4.54167	10.48	4.983	4.276	2.694	5.658
4.58333	11.23	5.105	4.281	2.629	6.391
4.625	10.89	4.99	4.428	2.598	6.441
4.66667	10.8	5.124	4.513	2.6	6.322
4.70833	9.372	5.335	4.627	2.683	6.311
4.75	9.323	5.343	4.666	2.462	6.387
4.79167	9.418	5.442	4.56	2.689	6.402
4.83333	9.715	5.522	4.661	2.609	6.514
4.875	9.369	5.255	4.79	2.666	6.067
4.91667	9.055	5.094	4.799	2.689	6.053
4.95833	8.829	5.092	4.695	2.881	6.053
5	10.06	5.049	4.723	2.874	6.158
5.04167	10.1	5.065	4.52	2.914	5.869
5.08333	9.76	4.908	4.488	2.73	5.845
5.125	9.654	4.863	4.434	2.862	5.719
5.16667	9.54	4.938	4.36	2.93	5.711
5.20833	9.019	4.732	4.435	2.805	5.642
5.25	8.561	4.607	4.317	2.684	5.609
5.29167	8.089	4.455	4.229	2.806	5.534
5.33333	7.549	4.499	4.187	2.756	5.427
5.375	7.977	4.548	3.892	2.689	5.258
5.41667	7.931	4.574	4.105	2.774	5.693
5.45833	8.59	4.688	4.059	2.62	5.842
5.5	7.62	4.941	4.213	2.64	6.103
5.54167	9.293	5.002	4.405	2.784	6.288
5.58333	9.97	4.966	4.389	2.75	6.595
5.625	9.514	4.821	4.806	2.729	6.654
5.66667	9.334	5.89	5.105	2.681	6.882
5.70833	9.103	7.933	5.285	2.515	6.907
5.75	8.903	7.502	5.031	2.436	7.065
5.79167	10.03	7.924	4.943	2.844	6.976
5.83333	11.48	8.045	4.813	2.759	7.023
5.875	11.6	8.529	5.094	2.831	6.852
5.91667	11.08	8.458	5.047	2.937	6.775
5.95833	10.82	8.355	4.922	2.985	6.442
6	10.74	7.979	4.932	3.064	7.014
6.04167	10.63	7.556	4.864	3.065	6.678
6.08333	10.39	7.188	4.763	3.116	6.721
6.125	10.21	7.002	4.707	3.106	6.857
6.16667	10.01	6.712	4.666	3.223	6.767
6.20833	10.01	6.621	4.606	3.331	6.671
6.25	10.13	6.423	4.597	3.361	6.675
6.29167	10	6.325	4.585	3.376	6.63
6.33333	9.721	6.067	4.514	3.35	6.462
6.375	9.381	6.252	4.437	3.484	6.226
6.41667	9.035	6.084	4.603	3.47	6.616
6.45833	9.119	6.496	4.905	3.476	6.611
6.5	9.986	6.828	4.759	3.44	6.889
6.54167	10.12	6.833	4.893	3.46	6.912
6.58333	10.31	6.956	4.939	3.401	7.063
6.625	10.63	7.263	5.39	3.405	7.284
6.66667	10.69	7.217	5.26	3.435	7.506
6.70833	10.78	7.261	5.425	3.213	7.576
6.75	10.81	7.24	5.445	3.157	7.541
6.79167	11.22	7.136	5.728	3.275	7.747
6.83333	13.2	7.348	5.951	3.085	7.444
6.875	12.57	7.002	6.267	3.281	7.692
6.91667	12.16	7.076	6.087	3.267	7.337
6.95833	11.75	6.926	6.051	3.494	7.428
7	11.36	6.822	5.976	3.527	7.436
7.04167	11.08	6.73	5.921	3.591	7.272
7.08333	11.01	6.643	5.888	3.457	7.318
7.125	11.01	6.583	5.82	3.637	7.099
7.16667	10.68	6.326	5.661	3.67	6.857
7.20833	10.64	6.258	5.614	3.836	6.811
7.25	10.57	6.151	5.614	3.829	6.72
7.29167	10.61	6.391	5.437	3.876	6.491
7.33333	10.46	6.349	5.481	3.559	6.574
7.375	10.31	6.497	5.581	3.682	6.225
7.41667	10.07	6.706	5.647	3.646	6.49
7.45833	9.772	6.759	5.724	3.393	6.468
7.5	11.9	6.829	5.924	3.455	6.578
7.54167	12.62	6.995	5.999	3.376	6.607
7.58333	12.42	7.086	6.012	3.416	6.826
7.625	11.99	7.473	6.167	3.474	6.852
7.66667	11.92	6.859	6.512	3.335	6.741
7.70833	12.23	6.615	6.334	3.31	6.699
7.75	12.27	6.381	6.498	3.115	6.802
7.79167	12.12	6.505	6.332	3.271	6.843
7.83333	12.32	7.095	6.322	3.315	6.687
7.875	11.67	6.651	6.475	3.409	6.701
7.91667	11.09	6.349	6.432	3.345	6.57
7.95833	10.81	6.199	6.375	3.497	6.644
8	10.4	6.127	6.276	3.458	6.665
8.04167	10.24	6.047	6.192	3.611	6.467
8.08333	10.46	5.628	6.192	3.296	6.467
8.125	10.37	3.964	6.192	3.356	6.467
8.16667	10.03	3.895	6.192	3.295	6.591
8.20833	10.03	3.682	5.957	3.322	6.626
8.25	10.03	3.455	5.692	3.485	6.723
8.29167	9.218	3.434	5.56	3.643	6.433
8.33333	9.423	3.233	5.741	3.883	6.394
8.375	9.789	2.721	5.708	4.013	6.252
8.41667	10.07	2.999	5.949	3.74	6.205
8.45833	10.05	2.548	6.183	3.74	6.189
8.5	10.03	2.627	6.613	3.74	6.225
8.54167	9.887	2.569	6.627	3.562	6.2
8.58333	9.644	2.268	6.508	3.383	6.135
8.625	10.38	2.697	6.515	3.224	6.714
8.66667	10.35	2.762	6.394	3.15	7.984
8.70833	9.783	2.737	6.388	3.076	7.936
8.75	9.449	2.754	6.387	2.978	7.932
8.79167	9.342	2.873	6.256	3.51	7.418
8.83333	9.115	2.358	6.664	3.713	6.702
8.875	9.053	2.842	6.674	3.841	7.271
8.91667	8.998	3.125	6.566	3.836	8.057
8.95833	8.906	3.035	6.592	4.044	8.232
9	8.696	3.103	6.388	4.156	7.398
9.04167	8.495	3.063	6.34	4.1	7.537
9.08333	8.197	2.814	6.274	4.198	7.886
9.125	7.948	2.742	6.089	4.121	7.935
9.16667	8.246	2.56	5.86	4.083	7.268
9.20833	8.325	2.598	5.806	4.389	6.727
9.25	7.894	2.088	5.555	4.108	6.964
9.29167	7.721	2.003	5.41	4.287	7.085
9.33333	7.526	1.906	5.343	4.523	6.708
9.375	7.908	1.344	5.355	4.281	6.639
9.41667	8.299	1.544	5.961	4.101	6.961
9.45833	8.194	1.834	6.093	3.858	7.218
9.5	8.416	2.106	6.412	3.793	7.133
9.54167	9.566	2.369	6.583	3.68	7.4
9.58333	9.017	2.452	7.502	3.625	7.628
9.625	8.259	2.567	7.466	3.451	8.092
9.66667	8.463	3.116	7.083	3.331	8.224
9.70833	8.342	3.079	7.133	3.005	8.243
9.75	8.008	2.976	7.05	3.123	7.652
9.79167	7.593	2.867	7.026	3.667	7.73
9.83333	8.696	2.923	6.926	3.646	7.776
9.875	8.24	2.857	6.747	3.703	8.305
9.91667	7.801	3.059	6.643	3.856	8.48
9.95833	7.37	2.992	6.549	4.249	8.459
10	6.786	2.955	6.489	3.985	8.619
10.0417	6.301	2.942	6.44	3.979	8.667
10.0833	6.991	2.846	6.401	3.962	8.485
10.125	7.069	2.837	6.439	3.749	8.509
10.1667	6.865	2.779	6.317	3.806	8.217
10.2083	6.764	2.65	6.251	4.28	8.193
10.25	6.625	2.627	6.115	5.31	8.066
10.2917	6.533	2.676	6.026	5.828	8.601
10.3333	6.152	2.51	5.95	5.105	8.145
10.375	7.101	2.244	5.58	4.425	7.873
10.4167	6.939	2.425	5.716	4.41	7.953
10.4583	7.45	2.761	5.651	4.425	8.332
10.5	7.888	2.808	5.723	4.48	8.605
10.5417	7.388	2.883	5.899	4.342	9.117
10.5833	6.822	2.881	6.174	4.215	9.028
10.625	6.574	2.787	6.21	4.095	8.909
10.6667	6.934	2.823	6.04	4.12	9.315
10.7083	6.26	3.009	5.949	3.946	9.356
10.75	6.153	3.086	6.05	3.95	9.436
10.7917	7.081	3.079	6.015	4.054	9.23
10.8333	7.958	2.98	6.163	4.204	9.625
10.875	7.236	2.998	6.727	4.44	9.586
10.9167	6.952	2.95	6.703	4.568	10.11
10.9583	6.497	2.881	6.604	4.555	10.81
11	6.247	3.056	6.599	4.751	10.55
11.0417	6.026	2.94	6.575	4.27	10.32
11.0833	5.729	2.756	6.499	3.99	9.927
11.125	7.232	2.851	6.485	4.007	9.903
11.1667	8.411	2.902	6.373	4.152	9.874
11.2083	8.18	2.812	6.306	4.164	9.605
11.25	7.884	2.978	6.264	4.193	9.623
11.2917	7.757	2.854	6.222	4.068	9.83
11.3333	7.585	2.68	6.113	4.113	9.844
11.375	7.865	2.291	5.639	4.028	9.839
11.4167	7.693	2.404	5.803	3.996	9.819
11.4583	7.413	2.635	5.623	3.971	9.716
11.5	8.434	2.703	5.467	3.869	9.937
11.5417	8.681	2.589	5.749	3.846	10.02
11.5833	7.892	2.909	5.607	3.78	10.17
11.625	8.051	2.696	6.024	3.75	10.45
11.6667	8.343	2.798	6.268	3.692	10.26
11.7083	8.34	2.78	6.287	3.578	10.4
11.75	8.147	3.004	6.439	3.537	10.31
11.7917	8.391	2.989	6.46	3.607	10.33
11.8333	8.726	3.078	6.496	3.505	10.26
11.875	8.15	3.751	6.685	3.82	11.12
11.9167	7.565	3.675	6.664	4.122	11.42
11.9583	7.294	3.404	6.56	3.934	11.1
12	6.959	3.519	6.637	3.989	11.37
12.0417	6.619	3.592	6.517	3.987	11.28
12.0833	6.63	3.432	6.359	3.842	11.79
12.125	6.599	3.411	6.414	3.851	11.85
12.1667	6.582	3.266	6.403	3.852	11.32
12.2083	6.421	3.17	6.369	3.967	11.29
12.25	6.223	3.108	6.286	3.594	11.17
12.2917	6.227	3.03	6.192	3.548	10.66
12.3333	6.248	2.952	6.101	3.551	10.63
12.375	8.949	2.76	6.045	3.524	9.903
12.4167	9.877	3.056	6.687	3.519	10.39
12.4583	10.73	3.012	6.842	3.689	10.48
12.5	11.02	3.172	7	3.657	10.76
12.5417	11.29	3.177	7.547	3.67	11.16
12.5833	10.94	3.393	7.604	3.658	11.31
12.625	11.89	3.462	7.626	3.615	11.76
12.6667	12.02	3.552	7.83	3.589	12.07
12.7083	11.32	3.887	7.865	3.647	12.44
12.75	11.06	3.881	8.011	3.704	12.36
12.7917	11.36	3.797	8.122	3.855	12.44
12.8333	11.41	3.535	8.226	3.797	12.05
12.875	11.18	3.872	8.035	3.91	12.51
12.9167	12.68	3.632	7.904	4.015	12.52
12.9583	13.01	3.704	7.898	4.116	12.33
13	12.47	3.808	7.897	4.287	12.82
13.0417	11.81	3.703	7.675	4.356	12.6
13.0833	11	3.392	7.525	4.524	12.64
13.125	10.01	3.364	7.424	4.514	12.72
13.1667	8.682	3.195	7.121	4.565	12.73
13.2083	8.189	3.177	6.908	4.453	12.35
13.25	7.842	3.009	6.795	4.262	12.26
13.2917	7.316	2.791	6.775	4.324	11.97
13.3333	7.254	2.636	6.66	4.303	11.62
13.375	8.736	2.423	6.637	4.257	10.9
13.4167	9.901	2.466	6.977	4.292	11.33
13.4583	9.462	2.825	7.274	4.257	11.57
13.5	9.439	2.872	7.326	4.204	11.86
13.5417	11.53	3.191	7.555	4.137	11.94
13.5833	12	3.25	7.895	4.13	12.32
13.625	12	3.369	7.481	4.152	12.55
13.6667	11.69	3.419	7.328	4.151	12.71
13.7083	11.23	3.441	7.186	4.137	12.9
13.75	10.8	3.536	7.171	4.11	12.98
13.7917	11.04	3.804	7.345	4.251	12.71
13.8333	12.23	3.979	7.504	4.186	12.27
13.875	11.41	4.593	7.552	4.353	13.08
13.9167	10.61	4.624	7.597	4.398	13.09
13.9583	9.813	4.553	7.534	4.71	12.92
14	9.453	4.592	7.569	4.733	13.09
14.0417	10.01	4.436	7.478	5.161	13.25
14.0833	13.43	4.315	7.427	5.253	13.41
14.125	12.28	4.48	7.499	5.267	13.13
14.1667	11.14	4.245	7.338	5.238	13.1
14.2083	10.2	4.12	7.217	5.615	12.78
14.25	9.573	4.067	7.27	5.139	12.37
14.2917	9.202	3.95	7.226	4.956	12.35
14.3333	8.905	3.708	7.031	4.863	12.13
14.375	8.875	3.215	6.78	4.816	11.49
14.4167	9.419	3.328	7.014	4.837	11.89
14.4583	10.86	3.68	7.166	4.864	12.26
14.5	10.11	3.771	7.649	4.799	12.49
14.5417	9.588	3.786	7.446	4.799	12.51
14.5833	12.76	3.737	7.394	4.835	12.71
14.625	13.04	3.871	7.596	4.796	12.86
14.6667	12.88	4.028	7.601	4.776	12.87
14.7083	14.43	4.107	7.57	4.715	12.72
14.75	13.38	4.015	7.746	4.827	12.66
14.7917	12.89	4.124	7.726	4.972	12.86
14.8333	11.71	4.248	7.933	4.986	12.7
14.875	11.47	4.347	8.313	5.097	13.53
14.9167	10.65	4.617	8.574	5.37	13.32
14.9583	10.15	4.453	8.587	5.24	13.73
15	10.03	4.524	8.623	5.375	14
15.0417	9.617	4.603	8.402	5.406	13.51
15.0833	9.37	4.565	8.254	5.519	13.42
15.125	9.094	4.412	8.082	5.569	13.18
15.1667	9.096	4.392	8.098	6.212	13.21
15.2083	8.916	4.156	8.079	6.429	13.18
15.25	8.922	4.11	8.031	6.071	12.96
15.2917	8.856	3.946	7.785	5.957	12.92
15.3333	9.068	3.967	7.805	5.886	12.7
15.375	10.58	3.435	7.38	5.908	12.24
15.4167	11.08	3.476	7.593	5.842	12.75
15.4583	12.09	3.749	7.762	5.804	12.82
15.5	12.06	3.81	7.943	5.737	13.03
15.5417	11.7	3.817	7.581	5.651	13.17
15.5833	12.16	3.952	7.72	5.571	13.22
15.625	11.65	4.251	7.639	5.516	13.04
15.6667	11.6	4.271	7.7	5.505	12.97
15.7083	12.01	4.26	7.84	5.484	13.31
15.75	11.91	4.29	8.024	5.516	13.29
15.7917	12.46	4.529	7.946	5.641	12.92
15.8333	12.65	4.198	8.082	5.515	13.15
15.875	11.72	4.358	8.008	5.502	13.11
15.9167	13.68	4.286	8.133	5.599	13.67
15.9583	13.24	4.182	8.016	5.822	13.88
16	12.85	4.266	7.972	5.94	13.76
16.0417	12.27	4.057	7.894	6.026	13.16
16.0833	11.3	3.959	7.923	5.865	13.72
16.125	10.66	3.816	7.84	5.933	13.54
16.1667	9.902	3.685	7.726	6.238	13.4
16.2083	9.298	3.521	7.584	6.339	13.03
16.25	8.746	3.659	7.553	6.134	13.2
16.2917	8.431	3.351	7.297	6.11	12.79
16.3333	8.435	3.081	7.153	6.127	12.42
16.375	9.856	2.908	6.808	6.115	11.71
16.4167	9.184	3.095	6.945	6.107	12.21
16.4583	8.766	3.129	7.092	6.107	12.38
16.5	10.41	3.106	7.08	6.075	12.59
16.5417	10.3	3.208	7.202	6.041	12.6
16.5833	10.12	3.135	7.214	5.891	12.6
16.625	10.75	3.196	7.186	5.8	12.77
16.6667	10.91	3.189	7.18	5.795	13.05
16.7083	10.08	3.06	7.073	5.75	13.17
16.75	9.578	3.197	7.063	5.555	12.97
16.7917	10.66	3.137	7.241	5.567	13.03
16.8333	9.518	3.311	7.171	5.557	13.06
16.875	8.678	3.126	7.13	5.516	13.23
16.9167	9.272	3.024	6.897	5.372	13.24
16.9583	9.101	3.001	6.75	5.977	13.18
17	8.405	3.036	6.816	5.794	13.21
17.0417	8.091	2.931	7.018	5.673	13.26
17.0833	7.721	2.908	7.072	5.69	13.3
17.125	7.498	2.756	6.953	5.66	13.31
17.1667	7.522	2.712	7.18	5.658	13.16
17.2083	7.305	2.794	7.011	5.86	13.2
17.25	7.295	2.697	7.191	5.654	12.98
17.2917	6.839	2.681	6.979	5.792	12.85
17.3333	7.34	2.646	6.895	5.733	12.8
17.375	7.964	2.238	6.666	5.677	12.01
17.4167	9.471	2.292	6.726	5.643	12.3
17.4583	9.838	2.448	6.826	5.633	12.55
17.5	10.2	2.621	6.69	5.617	12.62
17.5417	10.6	2.846	6.957	5.635	12.82
17.5833	10.68	3.042	6.8	5.65	13.03
17.625	9.922	2.986	7.339	5.622	13.1
17.6667	9.566	3.059	7.647	5.617	13.14
17.7083	9.594	3.114	7.513	5.481	13.46
17.75	9.583	3.131	7.552	5.247	13.53
17.7917	9.946	3.158	7.671	5.373	13.18
17.8333	10.49	2.935	7.793	5.308	12.85
17.875	10.09	2.741	8.086	5.453	13.18
17.9167	9.438	2.593	8.133	5.725	12.85
17.9583	8.889	2.749	8.064	5.927	12.94
18	8.466	2.678	8	6.643	12.89
18.0417	8.048	2.757	7.904	6.232	12.77
18.0833	7.769	2.685	7.932	5.644	12.85
18.125	7.613	2.648	7.835	5.715	12.97
18.1667	7.529	2.575	7.929	5.652	13.2
18.2083	7.507	2.599	8	5.685	13.04
18.25	7.409	2.585	7.933	5.861	13.01
18.2917	7.318	2.515	7.94	5.882	13.03
18.3333	7.262	2.647	7.848	5.887	12.77
18.375	8.656	2.84	7.597	5.917	12.31
18.4167	10.32	3.246	7.541	5.978	12.81
18.4583	9.687	3.288	7.68	5.912	12.79
18.5	10.46	3.269	7.704	5.906	12.85
18.5417	10.48	3.406	7.844	5.825	13.12
18.5833	10.65	3.466	8.124	5.801	13.21
18.625	11.58	3.427	7.99	5.833	13.28
18.6667	11.37	3.537	8.05	5.765	13.56
18.7083	11.22	3.611	8.234	5.684	13.54
18.75	11.04	3.6	8.288	5.497	13.57
18.7917	11.14	3.823	8.364	5.574	13.42
18.8333	11.95	3.788	9.002	5.687	13.43
18.875	11.97	3.93	9.407	5.772	14.24
18.9167	11.44	3.863	9.206	5.86	13.68
18.9583	10.93	4.015	9.242	6.122	13.89
19	10.48	3.767	9.187	6.109	13.96
19.0417	12.25	3.611	9.05	6.366	13.76
19.0833	13.35	4.307	9.513	6.411	14.64
19.125	13.03	4.433	9.471	6.457	14.81
19.1667	12.72	4.085	9.465	6.545	14.63
19.2083	12.92	3.887	9.481	6.605	14.58
19.25	12.33	3.754	9.286	7.304	14.19
19.2917	11.92	3.679	9.141	7.017	14.07
19.3333	11.49	3.737	8.987	6.858	14.16
19.375	11.22	3.69	8.561	6.744	13.06
19.4167	11.03	3.711	8.672	6.54	13.48
19.4583	10.87	3.85	8.65	6.802	13.45
19.5	11.43	4.015	8.769	6.721	13.63
19.5417	11.96	4.129	9.189	6.584	13.41
19.5833	12.37	4.16	9.271	6.638	13.56
19.625	12.4	4.241	9.125	6.527	13.74
19.6667	11.92	3.988	9.127	6.511	13.73
19.7083	11.54	4.299	9.415	6.629	13.64
19.75	11.65	4.359	9.77	6.362	13.74
19.7917	11.38	4.273	9.391	6.427	13.77
19.8333	12.32	4.407	9.207	6.52	13.6
19.875	11.53	4.881	9.568	6.682	14.07
19.9167	11.32	4.763	9.636	6.817	14.12
19.9583	11.22	4.868	9.492	7.137	14.22
20	11.1	4.879	9.526	7.414	14.09
20.0417	10.93	4.706	9.363	7.395	14.15
20.0833	10.86	4.787	9.436	7.382	14.15
20.125	10.84	4.702	9.336	7.3	13.97
20.1667	10.7	4.724	9.39	7.431	14.09
20.2083	10.56	4.761	9.384	7.52	13.95
20.25	10.52	4.563	9.3	7.45	14.07
20.2917	10.46	4.492	9.366	7.439	13.74
20.3333	10.32	4.301	9.169	7.406	13.9
20.375	11.85	4.228	8.663	7.35	13.52
20.4167	11.96	4.382	8.571	7.372	14
20.4583	12.49	4.504	8.758	7.346	14.3
20.5	12.29	4.666	8.793	7.336	14.25
20.5417	12.28	4.795	8.862	7.26	14.41
20.5833	13.04	5.31	8.855	7.202	14.3
20.625	14.17	5.293	8.828	7.198	14.73
20.6667	14.06	5.361	8.823	7.179	14.8
20.7083	13.7	5.348	9.006	7.141	14.74
20.75	13.8	5.363	8.959	6.982	14.87
20.7917	13.78	5.418	9.091	7.138	14.84
20.8333	14.21	5.307	8.916	7.087	14.74
20.875	13.9	5.261	9.299	7.33	15.03
20.9167	13.6	5.273	9.28	7.246	14.14
20.9583	13.16	5.258	9.042	7.489	14.74
21	12.65	5.058	9.235	7.368	14.75
21.0417	12.17	4.823	9.177	7.422	14.77
21.0833	12.05	4.556	9.129	7.468	13.94
21.125	12.02	4.562	9.343	7.544	14.05
21.1667	11.83	4.573	9.269	7.535	13.83
21.2083	11.84	4.497	9.148	7.658	14.29
21.25	11.99	4.609	9.14	7.986	13.99
21.2917	11.43	4.49	8.999	7.843	14.09
21.3333	11.62	4.416	8.918	7.727	14.09
21.375	15.18	4.503	8.342	7.706	13.55
21.4167	16.1	4.746	8.141	7.661	14.05
21.4583	16.41	5.051	8.233	7.568	14.43
21.5	16.55	5.329	8.271	7.843	14.4
21.5417	16.07	5.157	8.634	7.748	14.7
21.5833	15.71	5.551	8.454	7.7	15.02
21.625	14.98	5.621	8.752	7.618	15.39
21.6667	15.08	5.735	8.981	7.445	15.57
21.7083	14.71	5.648	8.954	7.504	14.92
21.75	14.73	5.819	9.104	7.394	15.12
21.7917	14.56	5.815	9.132	7.457	14.81
21.8333	14.98	6.036	9.287	7.653	15.08
21.875	13.54	5.51	9.57	7.623	15.7
21.9167	13.05	5.464	9.469	7.814	15.85
21.9583	12.71	5.498	9.679	7.837	15.96
22	12.55	5.433	9.585	7.91	15.81
22.0417	12.34	5.321	9.484	7.902	15.88
22.0833	12.53	5.264	9.309	7.933	16.14
22.125	13.21	5.291	9.378	7.872	16.18
22.1667	13.27	5.185	9.251	7.832	16.01
22.2083	13.09	5.005	9.262	7.851	15.86
22.25	12.91	4.91	9.224	7.773	15.48
22.2917	12.78	4.846	9.302	7.798	15.54
22.3333	12.38	4.776	9.102	7.701	15.48
22.375	13.27	5.085	8.849	7.781	14.45
22.4167	12.89	5.353	8.734	7.821	15.03
22.4583	12.66	5.39	8.77	7.737	15.24
22.5	12.61	5.497	8.787	7.654	15.23
22.5417	11.61	5.648	8.829	7.607	15.29
22.5833	11.52	5.782	9.391	7.493	15.64
22.625	12.78	5.926	9.816	7.451	15.84
22.6667	13.01	5.962	9.427	7.378	15.99
22.7083	12.85	6.288	9.536	7.355	16.1
22.75	13.54	5.826	9.81	7.354	16.02
22.7917	13.51	5.801	9.612	7.39	16.13
22.8333	14.03	5.773	9.776	7.52	15.53
22.875	13.19	5.89	9.949	7.598	16.05
22.9167	13.01	5.863	9.822	7.915	16.68
22.9583	12.72	5.901	9.745	7.919	15.97
23	12.42	5.757	9.783	7.963	16.2
23.0417	12.29	5.765	9.815	7.728	16.04
23.0833	12.15	5.633	9.951	7.679	15.96
23.125	12.24	5.59	9.58	7.824	15.84
23.1667	12.56	5.574	9.787	7.896	15.8
23.2083	12.54	5.577	9.663	8.015	15.67
23.25	12.48	5.517	9.694	7.805	15.79
23.2917	12.5	5.454	9.679	7.619	15.3
23.3333	12.46	5.476	9.489	7.548	15.31
23.375	12.71	5.405	9.163	7.544	14.73
23.4167	12.63	5.525	9.263	7.387	15.45
23.4583	13.02	5.687	9.227	7.389	15.53
23.5	13.48	5.747	9.574	7.223	15.71
23.5417	13.41	5.809	9.567	7.178	16.24
23.5833	13.54	6.095	9.386	7.282	16.39
23.625	13.34	5.986	9.463	7.234	16.54
23.6667	13.33	6.105	9.808	7.175	16.52
23.7083	13.53	6.251	9.858	7.319	16.75
23.75	13.57	6.469	9.81	7.024	17.05
23.7917	13.44	6.481	9.891	7.395	17.06
23.8333	14.72	6.463	9.988	7.3	16.73
23.875	14.35	6.378	9.811	7.315	17.15
23.9167	14.02	6.189	9.785	7.269	17.94
23.9583	13.55	6.318	9.818	7.503	17.29
24	13.5	6.387	9.903	7.505	17.42
24.0417	13	6.495	9.891	7.606	17.25
24.0833	12.69	6.385	9.874	7.616	17.45
24.125	12.57	6.411	9.644	7.71	17.2
24.1667	12.28	6.344	9.569	7.867	16.59
24.2083	12.25	6.143	9.7	7.85	16.65
24.25	12.31	6.172	9.589	7.887	16.67
24.2917	12.17	5.833	9.505	7.804	16.43
24.3333	12.04	5.798	9.205	7.809	16.15
24.375	12.99	5.509	9.005	7.765	15.69
24.4167	13.18	5.573	9.337	7.72	16.21
24.4583	13.21	5.537	9.296	7.642	16.54
24.5	15.04	5.678	9.462	7.569	16.92
24.5417	14.87	5.863	9.249	7.538	16.93
24.5833	14.97	6.016	9.451	7.363	17.27
24.625	14.82	6.093	9.393	7.371	17.69
24.6667	15.22	6.325	9.876	7.289	17.73
24.7083	15.05	6.273	9.712	7.387	17.72
24.75	15.19	6.451	9.557	7.143	17.76
24.7917	15.66	6.57	9.731	7.364	18.18
24.8333	16.28	6.521	9.582	7.305	18.16
24.875	16.16	6.978	9.983	7.474	17.24
24.9167	16.03	6.78	10.09	7.359	17.63
24.9583	15.89	7.492	10.3	7.542	17.51
25	15.68	7.221	10.35	7.393	17.52
25.0417	15.5	7.356	10.26	7.5	17.48
25.0833	15.23	7.184	10.3	7.803	17.67
25.125	15.01	7.041	10.21	7.911	17.33
25.1667	15.07	6.999	10.11	7.873	17.28
25.2083	15.09	7.242	10.14	7.88	17.73
25.25	15.07	7.061	10.08	7.661	17.56
25.2917	15.79	6.552	9.994	7.873	16.77
25.3333	16.63	6.433	9.851	7.762	16.93
25.375	16.57	6.242	9.532	7.786	16.67
25.4167	16.33	6.396	9.586	7.796	17.23
25.4583	16.14	6.725	9.567	7.852	17.5
25.5	16.1	6.873	9.71	7.521	17.83
25.5417	15.75	6.806	9.748	7.581	18.01
25.5833	16.37	7.128	9.831	7.616	18.18
25.625	16.09	7.21	9.735	7.613	18.41
25.6667	16.04	7.164	9.731	7.594	18.88
25.7083	16.26	6.989	10.03	7.52	18.7
25.75	15.79	6.938	10.22	7.728	18.59
25.7917	15.6	7.188	10.41	7.759	18.43
25.8333	16.14	7.129	10.49	7.546	17.6
25.875	15.93	7.571	10.91	7.591	17.97
25.9167	15.76	7.26	10.6	7.703	17.96
25.9583	15.37	7.203	10.58	7.772	17.88
26	14.92	7.005	10.58	7.755	16.98
26.0417	14.92	7.005	10.58	7.948	16.98
26.0833	14.92	7.005	10.58	8.179	16.98
26.125	14.83	7.041	10.43	8.333	17.05
26.1667	15.48	6.785	10.39	8.36	17.19
26.2083	14.89	6.859	10.37	8.16	17.07
26.25	14.66	6.475	10.23	8.032	17.05
26.2917	14.33	6.462	10.22	7.848	16.92
26.3333	13.93	6.4	9.88	7.68	16.91
26.375	13.5	6.024	9.856	7.868	16.92
26.4167	12.99	6.249	9.867	7.868	16.81
26.4583	12.75	6.345	10.15	7.868	16.42
26.5	13.06	6.601	10.46	7.856	16.53
26.5417	13.64	6.847	10.55	7.879	16.52
26.5833	13.18	6.957	10.64	7.775	16.3
26.625	13.46	7.115	11.32	7.74	16.9
26.6667	13.07	7.182	11.6	7.619	17.01
26.7083	13.63	7.164	11.42	7.607	16.92
26.75	14.2	7.192	11.38	7.398	17.29
26.7917	12.88	7.077	11.35	7.759	17.65
26.8333	12.7	7.331	11.71	8.043	17.43
26.875	12.16	7.379	11.26	8.052	17.56
26.9167	11.88	7.418	11.08	8.389	17.65
26.9583	11.59	7.361	11.01	8.57	17.69
27	11.7	7.39	11.01	8.829	17.75
27.0417	11.54	7.204	11.05	8.799	17.39
27.0833	11.39	7.097	11	8.606	17.38
27.125	11.16	7.001	10.9	8.512	17.64
27.1667	10.86	6.872	10.82	8.592	17.63
27.2083	10.89	6.778	10.8	8.7	17.43
27.25	10.81	6.592	10.6	8.597	17.67
27.2917	10.81	6.662	10.69	8.524	17.67
27.3333	10.63	6.408	10.52	8.569	17.62
27.375	11.89	6.161	10.96	8.626	17.54
27.4167	12.11	6.514	11.3	8.51	17.53
27.4583	11.57	6.459	11.41	8.456	18.02
27.5	12.21	6.462	11.36	8.286	17.97
27.5417	12.28	6.342	11.19	8.433	18.23
27.5833	12.26	6.807	11.33	7.946	18.34
27.625	12.48	6.711	11.3	7.912	18.4
27.6667	12.41	6.817	11.2	7.837	18.8
27.7083	12.11	6.845	11.38	7.549	18.76
27.75	12.34	6.668	11.48	7.751	18.91
27.7917	13.01	6.944	11.18	8.016	18.89
27.8333	12.62	7.067	11.33	8.22	19.29
27.875	12.77	7.382	11.44	8.389	20.11
27.9167	13.13	7.343	11.11	8.534	20.1
27.9583	13.1	7.314	11.16	8.426	19.96
28	12.96	7.227	11.06	8.489	20.51
28.0417	12.81	7.071	10.99	8.517	19.46
28.0833	12.77	7.03	11.01	8.439	19.46
28.125	12.67	6.86	10.96	8.503	19.46
28.1667	12.44	6.799	10.99	8.413	19.46
28.2083	12.49	6.623	11.01	8.72	19.46
28.25	12.47	6.495	10.85	8.345	19.46
28.2917	12.29	6.327	10.87	8.292	19.46
28.3333	12.3	6.245	10.8	8.357	19.46
28.375	13.18	6.203	10.72	8.305	19.46
28.4167	14.22	6.474	10.8	8.196	19.46
28.4583	14.45	6.666	10.79	8.052	19.46
28.5	13.64	6.549	10.8	7.917	19.46
28.5417	13.26	6.91	11.1	7.908	19.46
28.5833	13.01	6.733	11.17	7.8	19.46
28.625	12.39	6.656	11.13	7.802	19.46
28.6667	12.29	6.755	11.07	7.613	19.46
28.7083	12.21	6.559	11.07	7.591	19.46
28.75	11.77	6.648	11.13	7.896	19.46
28.7917	11.56	6.514	11.1	8.07	19.46
28.8333	12.65	6.6	11.34	8.057	19.46
28.875	12.52	6.489	11.39	8.301	19.46
28.9167	11.98	6.382	11.45	8.33	19.46
28.9583	11.5	6.419	11.31	8.242	19.46
29	11.44	6.493	11.32	8.63	19.46
29.0417	11.18	6.537	11.28	8.526	19.46
29.0833	11.24	6.448	11.25	8.489	19.46
29.125	11.1	6.379	11.18	8.405	19.46
29.1667	11.13	6.376	11.1	8.446	19.46
29.2083	10.97	6.384	11.14	8.21	19.85
29.25	10.79	6.343	11.16	8.145	19.61
29.2917	10.72	6.219	11.19	8.217	19.56
29.3333	10.59	6.132	11.14	8.297	19.11
29.375	13.43	6.153	10.88	8.379	18.74
29.4167	13.88	6.249	10.78	8.35	19.15
29.4583	13.17	6.361	10.67	8.335	18.87
29.5	13.32	6.614	10.86	8.213	19.23
29.5417	12.9	6.724	10.78	8.274	19.52
29.5833	12.53	6.639	11.12	8.182	19.59
29.625	11.99	6.609	10.95	8.102	20.36
29.6667	13.79	6.65	10.96	8.07	20.39
29.7083	14.94	6.677	11.29	8.041	20.42
29.75	14.45	6.549	10.92	7.918	20.38
29.7917	14.34	6.649	10.99	8.14	20.33
29.8333	16.05	7.338	11.34	7.934	20.13
29.875	16.28	7.284	11.56	8.116	20.47
29.9167	15.63	7.388	11.47	8.119	21.15
29.9583	14.79	7.248	11.57	8.195	21.26
30	14.06	7.155	11.52	8.336	20.59
30.0417	13.39	7.05	11.68	8.306	20.95
30.0833	12.55	6.98	11.57	8.233	20.68
30.125	12.22	6.977	11.65	8.403	20.54
30.1667	11.91	7.164	11.58	8.607	20.15
30.2083	11.41	7.095	11.65	8.37	20.58
30.25	11.39	6.979	11.56	8.49	20.37
30.2917	11.25	6.87	11.52	8.588	19.97
30.3333	11.36	6.87	11.51	8.563	20.05
30.375	13.62	6.666	11.33	8.434	19.55
30.4167	13.72	7.031	11.33	8.504	19.88
30.4583	13.66	7.293	11.3	8.369	20.14
30.5	14.84	7.321	11.35	8.572	20.1
30.5417	14.34	7.392	11.36	8.509	20.53
30.5833	13.94	7.468	11.32	8.57	21.17
30.625	14.23	7.525	11.33	8.673	21.31
30.6667	14.53	7.571	11.17	8.683	21.21
30.7083	14.83	7.447	11.19	8.637	21.83
30.75	14.23	7.359	11.42	8.46	21.82
30.7917	13.55	7.42	11.4	8.603	21.74
30.8333	14.34	8.194	11.49	8.43	21.65
30.875	13.63	8.324	11.63	8.366	22.23
30.9167	13.53	8.259	11.69	8.581	22.02
30.9583	13.41	8.208	11.72	8.666	22.72
31	13.23	7.993	11.75	8.705	22.04
31.0417	12.97	7.928	11.68	8.836	21.93
31.0833	12.88	7.858	11.42	8.905	22.22
31.125	13.01	7.777	11.26	9.024	21.99
31.1667	13.06	7.658	11.3	8.971	21.39
31.2083	12.87	7.557	11.32	9.071	21.65
31.25	12.64	7.298	11.42	8.998	21.38
31.2917	12.45	7.381	11.43	9.017	20.92
31.3333	12.54	7.341	11.48	8.936	20.76
31.375	13.43	7.223	11.47	8.999	20.52
31.4167	13.81	7.492	11.58	8.977	21.12
31.4583	13.81	7.484	11.65	8.978	21.66
31.5	14.43	7.594	11.65	9.039	21.79
31.5417	14.44	7.858	11.65	8.985	22.14
31.5833	15.54	7.981	11.68	8.795	22.22
31.625	14.97	7.93	11.77	8.941	22.2
31.6667	14.3	8.373	11.74	8.914	22.09
31.7083	14.2	8.333	11.7	8.869	22.11
31.75	14.13	8.139	11.81	8.717	21.9
31.7917	14.58	8.096	11.69	8.977	21.95
31.8333	15.71	8.212	11.69	8.881	21.94
31.875	15.39	8.314	11.74	9.275	22.18
31.9167	15.05	8.162	11.76	9.373	22.25
31.9583	14.79	8.167	11.78	9.425	22.29
32	14.49	8.005	11.72	9.85	22.25
32.0417	14.08	7.802	11.74	9.747	22.26
32.0833	13.63	7.837	11.68	9.805	22.02
32.125	13.16	7.758	11.7	9.833	21.95
32.1667	12.82	7.621	11.75	9.839	21.92
32.2083	12.56	7.688	11.69	9.735	21.48
32.25	12.24	7.58	11.71	9.576	21.25
32.2917	12.13	7.551	11.68	9.557	21.4
32.3333	12.17	7.39	11.77	9.521	21.34
32.375	14.73	7.505	11.74	9.627	21.06
32.4167	15.55	7.89	11.83	9.464	21.77
32.4583	14.92	7.918	12.03	9.574	22.05
32.5	14.48	7.996	12.02	9.589	22.59
32.5417	16.18	8.229	12.26	9.466	22.49
32.5833	17.12	8.199	12.26	9.451	22.79
32.625	16.76	8.336	12.5	9.348	23.33
32.6667	16.51	8.227	12.52	9.313	23.05
32.7083	16.17	8.198	13.16	9.325	23.26
32.75	16.55	8.398	13.36	9.18	23.07
32.7917	16.83	8.276	13.36	9.374	22.77
32.8333	16.4	9.132	13.29	9.392	22.55
32.875	15.59	9.714	13.17	9.441	22.96
32.9167	15.53	9.675	13.02	9.629	22.96
32.9583	15.35	9.732	13.05	9.682	23.42
33	15.08	9.634	12.96	9.753	23.28
33.0417	14.66	9.38	12.84	9.825	22.81
33.0833	14.54	9.264	12.73	9.949	23.13
33.125	14.45	9.095	12.69	10.15	22.72
33.1667	14.35	9.053	12.75	10.14	22.71
33.2083	13.99	8.906	12.59	10.14	22.55
33.25	13.65	8.719	12.6	10.22	22.43
33.2917	13.54	8.456	12.55	10.17	22.49
33.3333	13.11	8.39	12.47	10.14	22.32
33.375	14.86	8.203	12.27	10.12	21.86
33.4167	16.35	8.496	12.45	10.04	22.22
33.4583	16.19	9.116	12.54	10.03	22.33
33.5	16.73	9.185	12.55	10.07	22.44
33.5417	16.43	9.387	12.79	10.16	22.78
33.5833	16	9.45	13.17	10.17	22.99
33.625	15.75	9.618	13.37	10.01	23.26
33.6667	15.72	9.96	13.4	9.988	23.35
33.7083	16.58	9.731	13.61	9.889	23.75
33.75	16.72	10.09	14.49	9.565	23.62
33.7917	16.47	11.93	13.95	9.808	23.75
33.8333	16.69	12.17	14.3	9.804	23.85
33.875	15.56	11.99	14.83	10.15	24.42
33.9167	15.3	12.03	14.87	10.14	24.32
33.9583	14.93	11.8	14.81	10.14	24.4
34	14.73	11.74	14.89	10.78	24.28
34.0417	14.46	11.35	14.55	11.12	24.25
34.0833	14.31	11.18	14.58	10.99	23.93
34.125	13.92	10.9	14.48	11.2	23.77
34.1667	13.55	10.66	14.25	11.49	23.5
34.2083	13.45	10.21	14.17	11.27	23.03
34.25	13.17	9.737	13.98	11.13	23.26
34.2917	13.12	9.346	13.8	11.56	23.1
34.3333	13.08	9.242	13.57	11.6	23.13
34.375	14.2	9.248	13.42	11.47	22.49
34.4167	15.55	9.069	13.62	11.51	22.88
34.4583	15.25	8.869	15.11	11.41	23.37
34.5	16.23	9.115	15.31	11.3	23.45
34.5417	17.05	9.34	15.56	11.15	23.84
34.5833	17.03	9.451	15.61	10.94	24.36

## Sheet: Fig_2_f
Day	1 Mouse	2 Mice	3 Mice	4 Mice	5 Mice
0	0	0	0	0	0
0.0416667	-0.49	-0.14	-0.12	0.071	-0.44
0.0833333	-0.5	-0.1	-0.36	0.14	-0.46
0.125	-0.49	-0.12	-0.53	0.0003	-0.41
0.166667	-0.54	-0.21	-0.56	-0.06	-0.45
0.208333	-0.06	-0.44	0.073	0.079	-0.52
0.25	-0.38	-0.48	0.148	-0.01	-0.66
0.291667	-0.49	-0.65	0.132	-0.27	-0.79
0.333333	-0.47	-0.63	0.913	-0.15	-0.78
0.375	-0.55	-0.42	1.022	-0.25	-0.94
0.416667	-0.75	-0.25	0.746	-0.09	-0.7
0.458333	-0.05	-0.08	0.422	0.25	-0.81
0.5	0.488	0.251	0.198	1.075	-0.49
0.541667	0.708	0.594	-0.06	1.538	-0.45
0.583333	0.904	0.968	-0.06	1.919	-0.32
0.625	0.875	1.341	-0.33	2.071	0.266
0.666667	0.842	1.567	-0.33	2.215	0.325
0.708333	0.814	1.558	-0.31	2.082	0.294
0.75	0.767	1.727	-0.39	1.996	0.393
0.791667	0.918	1.719	-0.03	1.992	0.349
0.833333	1.085	1.809	0.247	2.04	0.578
0.875	1.194	2.006	0.554	2.203	1.407
0.916667	1.492	2.074	0.635	2.103	1.601
0.958333	1.809	2.081	0.843	2.082	1.586
1	2.029	2.185	1.017	2.05	1.869
1.04167	2.768	2.033	0.979	2.128	1.808
1.08333	2.237	2.074	0.851	2.022	1.739
1.125	2.225	2.065	1.154	2.011	1.806
1.16667	2.231	1.935	1.273	2.132	1.449
1.20833	2.599	1.945	1.665	2.018	1.449
1.25	2.613	2.007	2.016	2.049	1.29
1.29167	2.89	2.193	2.846	2.06	1.236
1.33333	3.021	2.214	2.966	1.996	0.853
1.375	3.409	2.556	2.894	2.505	0.959
1.41667	3.91	2.801	2.723	3.142	1.269
1.45833	3.903	2.803	2.6	3.436	1.362
1.5	3.82	3.188	2.562	3.701	1.57
1.54167	3.66	3.312	2.426	3.898	1.291
1.58333	3.499	3.668	2.377	4.134	1.466
1.625	3.433	3.351	2.388	4.088	1.769
1.66667	3.369	3.486	2.396	4.382	1.883
1.70833	3.706	3.591	2.406	4.573	2.03
1.75	4.048	3.704	2.554	4.467	1.508
1.79167	3.907	3.463	2.938	4.337	1.761
1.83333	4.179	3.684	3.058	4.371	2.268
1.875	4.006	3.592	3.106	4.552	2.212
1.91667	3.624	3.453	3.348	4.07	2.091
1.95833	3.512	3.611	3.268	3.904	2.159
2	3.946	3.409	3.857	3.912	1.994
2.04167	4.152	3.388	4.262	3.781	1.853
2.08333	4.937	3.775	4.011	4.158	2.062
2.125	5.746	4.117	3.668	4.495	2.446
2.16667	5.488	3.982	3.609	4.39	2.629
2.20833	5.231	3.881	3.398	4.223	2.486
2.25	5.137	3.813	4.085	4.11	2.387
2.29167	5.066	3.898	3.933	4.008	2.328
2.33333	5.028	3.904	3.836	3.862	2.28
2.375	5.319	4.408	3.814	4.041	1.891
2.41667	5.465	4.706	3.639	4.141	1.954
2.45833	5.628	4.981	4.085	4.077	2.347
2.5	5.568	5.189	4.324	4.251	2.448
2.54167	5.845	5.234	4.119	4.682	2.476
2.58333	5.985	5.504	3.954	4.926	3.078
2.625	5.817	5.847	3.856	4.904	4.144
2.66667	5.561	5.854	3.7	5.005	4.245
2.70833	5.267	5.832	3.652	5.066	4.086
2.75	5.075	5.787	3.288	4.892	3.967
2.79167	5.046	5.507	3.505	4.957	3.93
2.83333	5.096	5.26	3.647	5.202	4.219
2.875	4.923	5.281	3.575	5.211	4.171
2.91667	5.527	5.156	3.796	4.702	4.07
2.95833	5.551	4.907	4.358	4.713	4.151
3	6.671	4.804	4.442	4.594	3.796
3.04167	7.037	4.639	4.371	4.598	3.558
3.08333	6.672	4.577	4.151	4.697	3.112
3.125	6.735	4.432	4.123	4.665	3.005
3.16667	6.589	4.56	4.279	4.527	2.923
3.20833	6.659	4.591	4.581	4.521	2.853
3.25	6.577	4.764	4.898	4.452	2.575
3.29167	6.333	4.531	4.915	4.219	2.382
3.33333	6.544	4.326	4.721	4.169	2.449
3.375	7.147	4.886	4.713	4.151	2.334
3.41667	7.559	5.043	4.52	4.275	2.471
3.45833	7.595	5.29	4.736	4.214	2.999
3.5	7.941	5.638	4.607	4.348	3.041
3.54167	7.808	5.115	4.519	4.369	2.911
3.58333	7.805	5.541	4.382	4.662	2.526
3.625	7.576	6.543	4.362	5.264	3.483
3.66667	7.486	7.132	4.226	6.077	4.105
3.70833	7.304	7.095	4.099	5.858	4.299
3.75	7.281	6.536	4.561	5.925	4.358
3.79167	7.299	6.686	4.937	5.811	4.057
3.83333	7.337	6.519	4.723	6.066	4.359
3.875	7.137	6.687	4.933	6.055	4.352
3.91667	7.223	6.802	4.743	6.058	4.082
3.95833	7.435	6.434	5.265	5.807	4
4	6.821	6.499	5.344	6.353	4.23
4.04167	7.197	6.398	5.011	6.234	4.179
4.08333	6.985	6.222	4.955	6.137	4.189
4.125	6.794	5.848	4.904	6.087	3.979
4.16667	6.83	5.682	4.966	5.943	3.683
4.20833	6.659	5.615	5.665	5.782	3.59
4.25	6.755	5.46	5.549	5.184	3.193
4.29167	6.77	5.72	5.724	5.041	3.097
4.33333	6.561	5.883	5.53	4.858	2.824
4.375	6.707	6.455	5.439	4.945	2.716
4.41667	6.606	6.532	5.376	5.459	3.413
4.45833	6.687	6.936	5.308	5.503	3.805
4.5	6.573	6.735	5.192	5.565	4.115
4.54167	6.438	7.125	4.834	5.747	4.368
4.58333	6.558	6.6	4.822	6.045	4.776
4.625	6.245	7.203	4.767	6.25	4.627
4.66667	6.416	8.329	4.69	6.357	4.403
4.70833	6.313	9.254	4.637	6.159	5.044
4.75	6.35	8.959	4.749	5.935	5.215
4.79167	6.29	8.662	4.981	5.774	4.802
4.83333	6.304	7.561	5.125	5.782	5.341
4.875	6.22	7.61	5.236	6.177	6.429
4.91667	6.207	7.487	5.556	6.102	6.073
4.95833	7.539	7.256	5.203	6.345	6.047
5	7.517	7	5.252	5.948	6.1
5.04167	8.183	6.727	5.393	5.835	6.124
5.08333	8.242	6.47	5.173	5.648	6.104
5.125	8.036	6.403	5.058	5.856	5.989
5.16667	7.905	6.299	4.96	5.694	6.025
5.20833	7.763	6.201	5.172	5.68	5.898
5.25	7.693	6.043	5.752	5.582	5.737
5.29167	7.702	5.929	5.41	5.404	5.599
5.33333	7.969	5.965	5.368	5.341	5.507
5.375	8.079	5.843	5.767	5.247	5.085
5.41667	7.839	6.299	5.74	5.487	4.974
5.45833	7.882	6.149	5.506	5.65	4.886
5.5	8.007	6.157	5.338	5.921	4.841
5.54167	7.936	6.191	5.207	6.082	4.796
5.58333	7.805	6.804	5.282	6.079	5.196
5.625	7.697	7.788	5.163	6.29	6.151
5.66667	7.703	7.716	5.078	6.338	6.091
5.70833	7.675	7.458	5.003	6.311	6.356
5.75	7.487	7.676	5.091	6.264	6.179
5.79167	7.456	7.628	5.884	6.317	6.434
5.83333	7.533	7.131	5.621	6.229	5.732
5.875	7.628	8.044	5.377	5.979	5.944
5.91667	7.864	8.185	5.575	5.594	7.144
5.95833	8.866	8.152	5.865	5.417	7.586
6	9.393	8.102	6.196	5.288	7.282
6.04167	10.57	7.999	6.247	5.556	7.442
6.08333	10.44	7.63	6.273	5.579	7.36
6.125	10.17	7.282	5.977	5.515	7.312
6.16667	10.13	6.944	5.793	5.466	7.18
6.20833	10.05	6.739	6.087	5.492	6.904
6.25	10.02	6.666	5.912	5.524	6.944
6.29167	9.879	6.263	5.326	5.354	6.739
6.33333	9.627	6.145	5.33	5.334	6.412
6.375	9.713	5.395	5.472	5.469	5.519
6.41667	9.49	6.042	5.322	5.859	5.626
6.45833	9.91	6.202	5.264	6.381	5.477
6.5	9.891	6.147	5.139	6.369	5.406
6.54167	10.47	6.011	4.977	6.418	5.2
6.58333	9.892	7.235	4.935	6.398	5.189
6.625	9.338	7.426	4.938	6.536	5.302
6.66667	8.908	7.614	4.92	6.544	5.868
6.70833	8.712	7.346	4.845	6.388	6.07
6.75	8.401	7.522	5.038	6.389	5.997
6.79167	8.108	8.037	5.168	6.335	5.788
6.83333	7.947	7.379	4.927	6.401	5.328
6.875	7.668	7.48	5.144	6.298	5.54
6.91667	7.941	7.541	5.535	6.114	6.13
6.95833	8.233	7.097	5.814	6.251	5.945
7	8.703	6.98	5.73	6.186	5.968
7.04167	8.764	7.188	5.726	5.813	6
7.08333	8.907	6.794	5.92	5.702	5.926
7.125	8.803	6.512	5.841	5.648	5.891
7.16667	8.98	6.264	5.886	5.598	5.708
7.20833	8.841	6.048	5.646	5.579	5.642
7.25	8.655	5.979	5.773	5.553	5.334
7.29167	8.837	6.142	6.292	5.668	5.173
7.33333	8.941	5.736	6.22	5.712	5.341
7.375	9.596	5.432	6.018	5.904	4.959
7.41667	9.408	6.13	5.787	6.141	5.105
7.45833	9.373	5.957	5.706	6.345	4.999
7.5	9.351	6.24	5.645	6.351	5.114
7.54167	9.241	6.643	5.391	6.401	4.821
7.58333	8.946	6.654	5.276	6.581	5.064
7.625	8.695	6.576	5.219	6.471	5.227
7.66667	8.629	7.187	5.168	6.578	5.194
7.70833	8.578	7.375	5.233	6.548	5.016
7.75	8.465	7.139	5.225	6.602	5.221
7.79167	8.491	6.567	5.748	6.41	5.288
7.83333	8.855	6.576	5.706	6.383	4.897
7.875	8.643	6.774	6.256	6.417	5.15
7.91667	8.929	7.027	6.265	6.373	5.24
7.95833	9.223	6.596	6.095	6.078	5.297
8	8.562	6.351	6.161	5.985	5.359
8.04167	8.305	6.228	6.427	6.071	5.349
8.08333	9.245	6.228	5.925	6.071	5.349
8.125	9.986	6.228	5.64	6.071	5.349
8.16667	10.29	6.126	5.799	5.636	5.326
8.20833	10.29	6.265	6.517	5.742	5.013
8.25	10.29	6.331	6.183	5.766	4.874
8.29167	10.42	5.877	5.884	5.585	4.902
8.33333	9.721	5.513	5.631	5.321	4.734
8.375	9.946	5.151	5.614	5.521	5.198
8.41667	9.405	5.277	5.614	6.12	5.543
8.45833	9.307	5.467	5.614	6.141	5.746
8.5	9.133	5.134	5.614	6.271	5.723
8.54167	8.946	5.374	5.533	6.903	6.685
8.58333	8.744	5.47	5.322	6.673	6.657
8.625	8.577	5.309	5.138	6.769	6.698
8.66667	8.211	5.547	5.092	6.716	6.853
8.70833	8.096	5.865	4.985	7.034	6.823
8.75	7.944	5.794	4.739	7.198	7.435
8.79167	7.832	5.445	4.669	6.915	7.276
8.83333	7.703	5.467	4.627	7.161	7.477
8.875	7.397	5.793	4.796	8.055	7.674
8.91667	6.365	6.021	5.099	7.519	7.626
8.95833	6.572	5.797	5.234	7.287	7.406
9	6.837	6.012	5.251	7.096	7.199
9.04167	7.172	5.92	5.304	7.138	7.284
9.08333	6.137	5.873	5.459	6.876	7.148
9.125	5.887	5.791	5.689	6.691	6.971
9.16667	5.669	5.511	5.658	6.522	6.786
9.20833	5.755	5.384	5.379	6.414	6.641
9.25	5.866	5.136	5.561	6.272	6.238
9.29167	5.799	4.856	5.68	6.132	5.698
9.33333	5.952	4.654	5.541	6.255	5.508
9.375	5.938	4.934	5.512	6.691	5.632
9.41667	5.782	5.28	5.412	7.286	6.074
9.45833	5.708	5.393	5.229	7.576	5.988
9.5	6.221	5.494	5.1	7.903	6.318
9.54167	6.228	5.331	5.103	8.346	7.556
9.58333	6.196	5.757	5.131	8.5	6.683
9.625	6.204	5.964	4.977	8.547	7.144
9.66667	6.053	6.114	5.122	8.305	7.402
9.70833	5.995	6.222	5.08	8.286	6.988
9.75	5.894	6.108	4.795	8.129	6.788
9.79167	5.814	6.13	4.778	8.155	6.894
9.83333	5.862	5.944	4.814	8.506	6.827
9.875	5.729	5.832	4.866	8.276	7.214
9.91667	5.646	5.752	4.848	8.589	7.092
9.95833	5.703	5.739	4.991	8.534	6.909
10	5.79	5.762	5.265	7.967	6.844
10.0417	5.909	5.607	5.996	7.915	6.703
10.0833	6.01	5.439	6.091	7.813	6.576
10.125	6.085	5.349	6.074	7.603	6.493
10.1667	5.917	5.333	5.658	7.401	6.44
10.2083	5.862	5.403	5.866	7.122	6.277
10.25	5.907	5.281	5.942	7.07	6.121
10.2917	5.852	5.166	6.547	7.078	6.125
10.3333	6.007	5.026	6.515	6.911	5.926
10.375	6.192	5.072	6.516	7.192	5.955
10.4167	6.352	5.379	6.259	7.757	6.699
10.4583	6.242	5.288	5.975	7.902	6.354
10.5	6.659	5.484	5.913	8.086	5.846
10.5417	6.608	5.992	5.781	7.953	6.372
10.5833	6.537	6.021	5.524	8.433	6.594
10.625	6.63	6.423	5.2	8.361	6.259
10.6667	6.547	6.682	5.103	8.5	6.803
10.7083	6.429	6.352	5.158	9.054	7.41
10.75	6.314	6.205	5.07	8.664	7.359
10.7917	6.182	5.892	5.309	8.791	6.743
10.8333	6.156	5.983	5.353	9.138	6.894
10.875	6.094	5.931	5.391	9.176	8.154
10.9167	5.91	5.895	5.605	8.84	8.022
10.9583	5.742	5.731	5.959	8.471	7.9
11	6.214	5.581	5.904	8.372	7.678
11.0417	6.589	5.377	5.827	8.262	7.642
11.0833	6.352	5.23	5.943	8.189	7.371
11.125	6.215	5.163	5.955	8.037	7.201
11.1667	6.271	5.037	5.968	7.896	7.177
11.2083	6.209	4.904	6.343	7.664	6.974
11.25	6.114	4.744	6.324	7.441	6.691
11.2917	6.148	4.656	6.32	7.715	6.525
11.3333	6.225	4.661	6.135	7.973	6.462
11.375	6.393	5.196	6.359	7.785	6.046
11.4167	6.324	5.358	6.386	7.928	5.861
11.4583	6.628	5.625	6.243	8.19	5.901
11.5	6.771	5.786	6.205	8.116	6.035
11.5417	7.045	6.083	6.075	8.078	6.626
11.5833	6.875	5.814	5.919	8.385	6.781
11.625	6.746	6.048	5.899	8.624	7.561
11.6667	6.646	6.432	5.834	9.194	7.772
11.7083	6.58	6.321	5.715	8.882	7.258
11.75	6.424	5.942	5.768	8.503	6.957
11.7917	6.502	6.364	5.928	8.442	6.8
11.8333	6.558	6.267	5.974	8.513	7.051
11.875	6.436	5.801	5.782	8.379	7.516
11.9167	6.311	5.518	5.68	8.355	7.387
11.9583	6.632	5.292	5.617	8.315	7.097
12	7.198	5.025	5.723	8.035	7.098
12.0417	7.252	4.964	5.626	7.838	6.986
12.0833	7.721	5.051	5.693	7.883	6.97
12.125	7.454	4.932	5.664	7.814	6.814
12.1667	7.329	4.912	5.618	7.668	6.727
12.2083	7.509	4.835	5.96	7.603	6.636
12.25	7.429	4.713	5.737	7.435	6.561
12.2917	7.503	4.662	5.778	7.356	6.536
12.3333	7.549	4.742	5.679	7.197	6.292
12.375	7.871	4.915	5.685	7.415	6.13
12.4167	7.777	5.452	5.61	7.896	6.365
12.4583	7.79	5.761	5.564	8.032	6.235
12.5	7.936	5.927	5.591	8.393	6.554
12.5417	7.957	6.175	5.542	8.493	6.861
12.5833	8.055	6.797	5.462	8.62	7.558
12.625	8.518	7.03	5.383	8.913	7.846
12.6667	8.418	6.776	5.42	8.841	7.872
12.7083	8.066	6.463	5.193	8.704	7.601
12.75	8.199	6.551	5.348	8.521	7.381
12.7917	8.385	6.455	5.53	8.611	7.235
12.8333	8.429	6.649	5.591	8.838	7.448
12.875	8.373	6.559	5.604	9.013	7.765
12.9167	8.425	6.165	5.79	9.005	7.73
12.9583	8.239	6.214	6.043	8.687	7.694
13	8.579	6.031	6.111	8.319	7.732
13.0417	8.031	5.769	6.222	8.053	7.606
13.0833	7.627	5.379	6.181	7.821	7.344
13.125	7.352	5.106	6.37	7.676	7.145
13.1667	7.271	4.859	6.394	7.462	7.259
13.2083	7.14	4.647	6.357	7.381	7.3
13.25	7.195	4.49	6.153	7.376	7.242
13.2917	7.103	4.427	6.651	7.175	6.984
13.3333	7.624	4.809	6.515	7.067	6.978
13.375	8.073	5.216	6.39	7.581	6.944
13.4167	8.155	5.509	6.41	8.127	7.315
13.4583	8.017	5.808	6.271	8.61	6.97
13.5	8.217	5.785	6.071	8.717	7.095
13.5417	8.156	6.211	5.929	9.218	7.432
13.5833	8.205	6.604	5.842	9.151	7.454
13.625	7.926	7.105	5.586	9.214	7.623
13.6667	7.838	7.356	5.505	9.024	8.043
13.7083	7.889	7.717	5.447	8.926	8.412
13.75	7.711	7.483	5.486	9.04	8.298
13.7917	7.856	7.923	5.802	9.129	8.142
13.8333	8.18	8.4	5.829	9.249	8.656
13.875	7.96	8.153	5.85	9.472	9.353
13.9167	7.974	7.722	5.955	9.512	9.219
13.9583	7.514	7.586	6.093	9.497	9.187
14	7.564	7.245	6.183	9.125	9.117
14.0417	7.104	7.008	6.297	8.871	8.823
14.0833	7.735	6.913	6.192	8.805	8.549
14.125	8.317	6.677	6.298	8.773	8.614
14.1667	8.203	6.413	6.183	8.689	8.524
14.2083	8.218	6.213	6.449	8.397	8.268
14.25	8.71	6.186	6.799	8.17	8.237
14.2917	8.436	6.101	6.733	8.062	8.341
14.3333	8.228	6.072	6.623	8.111	8.144
14.375	7.911	6.115	6.946	8.329	8.258
14.4167	7.735	6.631	6.827	8.492	8.89
14.4583	8.316	7.264	6.675	8.608	8.885
14.5	8.172	7.207	6.666	8.618	8.945
14.5417	8.195	7.68	6.427	8.731	8.951
14.5833	8.027	7.859	6.369	8.814	9.18
14.625	7.88	8.354	6.261	8.857	9.219
14.6667	7.874	8.594	6.267	9.249	9.14
14.7083	7.773	8.843	6.516	9.239	9.039
14.75	7.692	8.652	6.379	8.933	8.925
14.7917	7.669	8.558	6.663	8.803	8.617
14.8333	7.327	9.01	6.608	9.428	8.576
14.875	7.314	8.348	6.609	9.113	9.233
14.9167	7.66	7.976	6.609	8.923	9.409
14.9583	7.626	8.317	7.037	8.593	9.126
15	7.791	8.054	7.445	8.48	8.909
15.0417	8.017	7.8	7.316	8.422	8.797
15.0833	7.927	7.662	7.5	8.263	8.764
15.125	7.931	7.309	7.282	8.079	8.6
15.1667	7.752	7.018	7.101	8.093	8.589
15.2083	7.755	6.81	6.975	8.067	8.475
15.25	7.872	6.785	7.468	8.029	8.387
15.2917	7.875	6.597	7.306	8.057	8.22
15.3333	7.77	6.485	7.128	8.088	7.974
15.375	7.698	6.877	7.108	8.303	8.051
15.4167	8.536	7.534	6.988	8.612	8.212
15.4583	8.584	7.465	6.853	8.93	8.207
15.5	8.385	7.684	6.765	9.484	8.462
15.5417	8.929	7.499	6.847	9.501	8.545
15.5833	8.901	8.148	6.738	9.401	8.533
15.625	9.244	8.662	6.678	9.444	8.78
15.6667	8.85	8.685	6.563	9.418	8.816
15.7083	9.104	8.338	6.469	8.853	8.779
15.75	8.801	8.329	6.553	8.751	8.759
15.7917	8.741	8.635	6.453	8.743	8.886
15.8333	8.23	8.793	6.615	9.089	8.578
15.875	8.472	9.086	7.083	9.039	8.711
15.9167	7.868	8.789	7.072	8.919	8.976
15.9583	7.608	8.841	6.901	8.86	8.699
16	7.734	8.556	7.064	8.586	8.663
16.0417	7.901	8.275	7.287	8.601	8.508
16.0833	7.932	8.004	7.011	8.48	8.397
16.125	7.705	7.813	6.967	8.27	8.235
16.1667	7.589	7.444	6.857	8.197	8.289
16.2083	7.177	6.721	7.129	7.856	8.065
16.25	6.982	6.339	7.251	7.797	7.811
16.2917	6.988	5.941	7.435	7.643	7.581
16.3333	7.036	5.641	7.586	7.473	7.535
16.375	6.585	5.562	7.368	7.514	7.424
16.4167	6.393	6.371	7.282	7.803	7.684
16.4583	6.817	5.926	7.044	8.217	7.847
16.5	7.048	6.537	6.834	8.127	7.89
16.5417	6.605	6.28	6.607	8.247	8.084
16.5833	6.928	6.635	6.44	8.251	8.04
16.625	6.866	6.798	6.232	8.331	8.159
16.6667	6.558	6.485	6.109	8.227	8.338
16.7083	6.736	6.634	6.074	8.277	8.378
16.75	6.632	6.51	5.839	8.185	8.394
16.7917	6.426	6.327	6.125	8.156	8.351
16.8333	6.457	6.644	5.989	8.291	8.521
16.875	6.413	6.795	5.922	8.645	9.471
16.9167	5.821	7.018	5.933	8.609	9.912
16.9583	5.909	6.7	6.045	8.354	9.638
17	5.968	6.541	5.949	8.261	9.396
17.0417	5.813	6.397	6.221	8.178	9.362
17.0833	5.946	6.228	6.122	7.985	9.141
17.125	5.983	6.18	6.162	7.947	8.808
17.1667	5.912	5.958	6.448	7.927	8.648
17.2083	6.339	5.977	6.432	7.94	8.482
17.25	6.563	5.96	6.376	7.92	8.297
17.2917	6.604	5.688	6.293	7.866	8.25
17.3333	6.426	5.478	6.15	7.908	7.917
17.375	6.513	5.63	6.467	8.061	7.527
17.4167	6.726	5.854	6.498	8.185	7.829
17.4583	6.896	6.105	6.306	8.208	7.694
17.5	7.232	5.87	6.222	8.343	7.757
17.5417	7.249	5.994	6.119	8.357	7.922
17.5833	7.025	6.821	6.159	8.559	8.352
17.625	6.644	7.603	6.336	8.793	8.696
17.6667	6.668	7.055	6.197	8.76	8.938
17.7083	6.621	6.862	6.145	8.599	9.119
17.75	6.726	7.164	6.168	8.801	9.066
17.7917	6.548	6.84	6.78	8.911	9.109
17.8333	6.372	6.814	6.947	9.097	9.289
17.875	6.331	7.269	6.858	9.252	9.506
17.9167	6.32	7.021	7.006	8.992	9.423
17.9583	6.365	6.761	6.969	9.032	9.328
18	6.247	6.611	6.841	8.831	8.913
18.0417	6.221	6.722	6.803	8.716	8.378
18.0833	6.556	6.592	7.016	8.594	8.362
18.125	6.494	6.297	7.002	8.677	8.327
18.1667	6.424	6.056	7.01	8.564	8.077
18.2083	6.37	5.813	7.127	8.487	7.923
18.25	6.503	5.668	7.029	8.339	7.881
18.2917	6.513	5.565	7.005	8.406	7.825
18.3333	6.528	5.579	6.783	8.339	7.758
18.375	6.781	5.72	6.619	8.331	7.671
18.4167	7.133	6.018	6.752	8.457	7.968
18.4583	7.219	6.619	6.721	8.795	8.033
18.5	7.582	6.465	6.509	8.952	8.277
18.5417	7.653	6.42	6.256	9.008	8.765
18.5833	7.282	6.541	6.153	9.08	9.331
18.625	7.315	6.497	6.031	9.236	9.357
18.6667	7.151	7.294	6.09	9.316	9.838
18.7083	7.191	7.39	6.169	9.347	9.9
18.75	6.962	7.387	6.397	9.418	9.816
18.7917	6.844	7.86	7.055	9.416	10.46
18.8333	6.957	7.54	6.848	9.28	10.69
18.875	6.79	8.084	7.288	9.298	10.68
18.9167	6.554	7.851	7.493	8.901	10.43
18.9583	6.608	7.389	7.679	8.73	9.651
19	6.687	7.283	7.851	8.979	9.556
19.0417	6.903	8.792	7.852	9.095	9.569
19.0833	7.35	10.2	7.848	9.279	9.692
19.125	7.89	10.13	8.058	9.283	9.575
19.1667	7.986	10.38	8.176	9.251	9.393
19.2083	8.096	10.32	8.309	9.303	9.24
19.25	8.09	10.04	8.405	9.43	9.178
19.2917	8.38	9.917	8.143	9.203	8.886
19.3333	8.727	9.713	7.979	9.182	8.838
19.375	8.413	9.025	8.075	9.124	8.534
19.4167	8.448	9.03	7.681	9.309	8.567
19.4583	8.489	9.008	7.537	9.296	8.506
19.5	9.058	8.436	7.501	9.383	8.537
19.5417	8.53	7.269	7.412	9.359	8.842
19.5833	8.603	7.636	7.416	9.622	9.565
19.625	8.52	7.602	7.208	9.647	9.806
19.6667	8.862	8.159	7.079	9.635	9.763
19.7083	8.837	8.764	7.083	9.764	9.852
19.75	8.723	8.682	7.271	9.758	9.82
19.7917	8.572	8.408	7.287	9.794	9.688
19.8333	8.254	8.15	7.138	9.889	9.681
19.875	7.927	8.834	7.191	9.882	9.897
19.9167	7.916	8.955	7.318	9.734	9.872
19.9583	7.685	8.716	7.533	9.374	9.912
20	8.012	9.11	7.876	9.333	9.706
20.0417	7.919	8.845	7.687	9.49	9.738
20.0833	8.347	8.659	7.845	9.476	9.636
20.125	8.382	8.467	8.014	9.422	9.498
20.1667	8.189	8.104	7.805	9.496	9.26
20.2083	8.235	8.299	8.195	9.433	9.153
20.25	8.323	8.32	8.288	9.393	9.126
20.2917	8.3	8.387	8.38	9.479	9.006
20.3333	8.323	8.071	8.334	9.547	9.046
20.375	8.591	8.31	8.171	9.814	9.08
20.4167	9.249	9.049	8.018	10.03	9.167
20.4583	9.464	8.732	7.946	10.21	9.25
20.5	9.149	8.709	8.033	10.35	9.251
20.5417	9.297	8.737	8.15	10.26	9.267
20.5833	9.215	8.692	8.143	10.19	9.478
20.625	8.945	9.444	8.03	10.17	9.592
20.6667	8.871	9.23	8.689	10.39	9.494
20.7083	9.067	9.782	8.624	10.48	9.803
20.75	8.823	9.612	9.127	10.46	10.1
20.7917	8.839	9.697	9.453	10.26	9.928
20.8333	8.717	9.34	9.532	10.5	9.874
20.875	8.717	10.65	9.728	10.66	10.93
20.9167	8.42	10.9	9.865	10.83	11.35
20.9583	8.511	10.73	9.618	10.59	10.87
21	9.33	10.68	9.682	10.55	10.91
21.0417	9.367	10.37	9.745	10.38	10.66
21.0833	9.595	10.22	9.732	10.09	10.5
21.125	9.308	10.05	9.654	10.07	10.27
21.1667	9.116	9.828	9.538	9.917	9.919
21.2083	8.918	9.684	10.13	9.895	10.12
21.25	9.087	9.504	9.566	9.961	9.908
21.2917	9.169	9.352	9.241	9.876	9.79
21.3333	9.239	9.237	9.069	9.794	9.673
21.375	9.235	8.771	9.206	9.83	9.356
21.4167	9.393	9.018	9.206	10.07	9.735
21.4583	9.483	8.724	9.206	10.12	9.501
21.5	9.35	9.231	8.957	10.32	9.702
21.5417	9.735	8.91	8.78	10.92	10.06
21.5833	9.459	8.592	8.827	10.92	10.22
21.625	9.512	9.322	8.959	10.89	10.05
21.6667	9.303	9.45	8.841	10.99	10.24
21.7083	9.309	9.492	8.659	10.78	10.36
21.75	9.407	9.542	8.64	10.69	10.32
21.7917	9.219	9.542	8.933	10.42	10.28
21.8333	9.191	9.476	9.21	10.68	10.51
21.875	9.288	9.349	9.312	10.83	10.48
21.9167	9.137	9.775	9.137	11.15	10.5
21.9583	8.955	9.687	9.572	11.39	10.54
22	8.957	9.598	9.661	11.16	10.48
22.0417	9.118	9.637	9.022	10.89	10.36
22.0833	9.023	9.608	9.091	10.77	10.22
22.125	9.155	9.456	9.249	10.47	10.22
22.1667	9.044	9.13	9.066	10.23	10.16
22.2083	8.784	9.054	9.159	10.29	10.1
22.25	8.809	8.853	9.319	10.14	9.939
22.2917	8.849	8.77	9.479	9.814	9.921
22.3333	9.309	8.58	9.291	9.804	9.804
22.375	9.468	8.866	9.211	10.08	9.729
22.4167	9.632	9.057	9.22	10.35	9.876
22.4583	9.736	9.189	9.104	10.55	9.911
22.5	9.988	9.142	9.175	10.62	9.854
22.5417	9.909	9.21	9.035	10.61	10.14
22.5833	9.904	9.308	8.96	10.88	10.2
22.625	9.848	9.315	8.993	10.87	10.58
22.6667	10.22	9.151	8.719	10.93	10.75
22.7083	10.5	9.13	8.75	11	10.56
22.75	10.39	9.013	8.135	11.07	10.47
22.7917	10.23	9.192	8.289	11.01	10.51
22.8333	10.28	9.116	8.504	11.14	10.77
22.875	9.929	9.381	8.745	11.58	10.83
22.9167	9.996	8.853	8.708	11.56	10.96
22.9583	10.22	8.618	9.056	11.37	10.48
23	10.28	8.744	9.274	11.3	10.25
23.0417	10.2	8.615	9.614	11.14	10.28
23.0833	10.46	8.632	9.322	11.1	10.5
23.125	10.42	8.64	9.149	11.01	10.49
23.1667	10.51	8.496	9.086	10.69	10.25
23.2083	10.72	8.454	9.102	10.81	10.21
23.25	10.51	8.308	9.795	10.73	9.988
23.2917	10.42	8.293	9.915	10.6	9.848
23.3333	10.68	8.455	9.561	10.55	9.938
23.375	10.98	8.577	9.54	10.81	9.709
23.4167	11.14	8.949	9.605	11.13	10.17
23.4583	11.31	9.096	9.497	11.22	10.12
23.5	11.17	9.197	9.421	11.13	10.28
23.5417	11.02	9.123	9.501	11.17	10.49
23.5833	11.04	9.693	9.409	11.3	10.31
23.625	10.85	9.924	9.31	11.39	11.21
23.6667	10.8	10.2	9.241	11.31	11.48
23.7083	10.88	10.16	9.057	11.07	12.02
23.75	10.87	10.15	8.915	11.05	11.88
23.7917	10.82	10.08	9.174	11.19	11.28
23.8333	10.79	10.13	9.102	11.25	11.26
23.875	10.9	10.29	9.005	11.24	12.12
23.9167	10.59	10.07	9.429	11.31	12.19
23.9583	10.13	9.79	9.168	11.25	11.89
24	10.46	9.677	9.675	11.19	12.05
24.0417	10.4	9.544	9.594	11.27	11.62
24.0833	10.36	9.471	9.35	11.2	11.55
24.125	10.42	9.426	9.645	11.11	11.38
24.1667	10.32	9.231	9.487	10.69	11.33
24.2083	10.26	9.067	9.381	10.51	10.88
24.25	10.67	9.035	9.665	10.45	10.8
24.2917	10.63	9.053	10.15	10.63	10.32
24.3333	10.46	8.956	10.25	10.61	10.3
24.375	10.68	8.696	9.664	10.62	10.6
24.4167	10.8	8.898	9.664	10.87	10.66
24.4583	10.73	9.027	9.664	10.97	10.9
24.5	11	9.196	9.308	11.04	11.39
24.5417	11.24	9.49	9.348	11.15	11.28
24.5833	11.3	9.525	9.306	11.24	11.34
24.625	10.93	9.774	9.424	11.28	11.72
24.6667	10.67	10.05	9.505	11.45	12.2
24.7083	10.68	10.27	9.432	11.43	12
24.75	10.67	10.14	9.792	11.43	12.42
24.7917	10.62	10.15	10.53	11.41	12.58
24.8333	10.72	10.21	10.41	11.49	12.55
24.875	10.77	10.12	10.6	11.4	12.85
24.9167	10.38	10.04	10.59	11.21	12.58
24.9583	10.27	10.11	10.56	11.12	12.26
25	10.49	10.22	10.69	11.07	12.32
25.0417	10.88	10.07	10.86	10.96	12.21
25.0833	11.13	10.07	11.05	10.97	12.11
25.125	11.26	10.03	10.84	10.88	11.96
25.1667	11.35	9.907	11.09	10.92	12.13
25.2083	11.64	9.847	11.69	10.78	12.05
25.25	11.44	9.823	11.43	10.89	11.97
25.2917	11.33	9.754	11.21	10.85	11.9
25.3333	11.22	9.713	11.37	10.85	11.82
25.375	11.25	9.989	11.29	10.95	11.68
25.4167	11.52	10.12	11.01	11	12.03
25.4583	11.89	10.29	10.55	11.17	12.04
25.5	11.68	10.43	10.36	11.29	11.99
25.5417	11.88	10.38	10.2	11.33	12.29
25.5833	11.73	10.49	10.2	11.59	12.28
25.625	11.44	10.55	10.03	11.61	12.27
25.6667	11.17	10.56	9.97	11.23	12.19
25.7083	11.36	10.75	10.07	11.16	12.24
25.75	11.26	10.92	10.24	11.19	12.36
25.7917	11.2	10.93	11.13	11.09	12.15
25.8333	11.06	10.75	10.68	11.42	11.84
25.875	11.26	11.17	11.07	11.49	12.18
25.9167	11.26	11.51	10.63	11.51	12.38
25.9583	11.51	11.23	10.88	11.57	12.23
26	11.09	11.08	11.08	11.31	12.21
26.0417	11.09	11.08	10.6	11.31	12.21
26.0833	11.09	11.08	11.28	11.31	12.21
26.125	11.66	11.19	11.13	11.19	12.05
26.1667	11.5	11.13	11.05	11.01	12.08
26.2083	11.38	11.21	10.54	11.36	12.01
26.25	11.02	10.95	11.15	11.16	12.04
26.2917	11.17	10.18	10.83	11.6	12.09
26.3333	10.82	9.997	11.1	11.05	11.9
26.375	10.54	9.987	11.85	10.61	11.82
26.4167	10.53	10.12	11.85	10.6	12.12
26.4583	10.41	10.1	11.85	10.74	12.1
26.5	10.29	10.16	11.47	11.33	12.22
26.5417	10.23	10.18	11.41	11.32	12.26
26.5833	10.15	10.36	11.56	11.76	12.42
26.625	9.881	10.69	11.4	12.18	12.74
26.6667	9.833	10.88	11.53	11.96	13.07
26.7083	9.86	10.79	11	11.75	13.27
26.75	9.827	10.82	10.92	11.56	13.52
26.7917	9.766	10.74	10.53	11.44	13.39
26.8333	9.868	10.62	10.73	11.44	13.86
26.875	9.725	10.94	11.07	11.62	14.58
26.9167	9.629	11	11.52	12.35	14.38
26.9583	9.952	10.76	11.29	12.72	13.97
27	9.813	10.37	11.48	12.55	13.73
27.0417	9.463	10.23	11.82	12.41	13.55
27.0833	10.11	9.985	11.88	12.11	13.35
27.125	10.2	10.08	11.92	12.03	13.08
27.1667	9.917	10.13	11.68	12.01	12.93
27.2083	10.18	10.06	11.38	11.61	12.82
27.25	10.16	10.02	11.37	11.34	12.71
27.2917	10.41	10.2	11.59	11.72	12.52
27.3333	10.28	10.12	11.59	11.53	12.46
27.375	10.37	10.72	11.63	11.26	12.05
27.4167	10.34	11.32	11.58	11.83	12.1
27.4583	10.54	10.67	11.48	11.57	12.34
27.5	10.35	10.75	11.32	11.51	13.33
27.5417	10.05	10.33	11.14	12.17	13.52
27.5833	10.52	10.86	11.03	12.18	13.17
27.625	10.48	11.42	10.94	11.98	14.06
27.6667	10.33	11.44	10.82	12.09	14.4
27.7083	10.58	11.16	11.05	12.01	14.19
27.75	10.5	10.82	10.99	11.8	13.3
27.7917	10.22	10.77	11.43	11.66	13.13
27.8333	9.937	11.26	11.4	11.46	13.08
27.875	9.593	11.58	11.48	12.99	13.8
27.9167	9.334	11.27	11.58	12.81	13.5
27.9583	10.74	11.17	11.49	12.9	13.39
28	11	11.19	11.67	12.41	13.43
28.0417	10.2	11.2	11.76	12.07	13.28
28.0833	10.85	11.15	12.1	12.19	13.27
28.125	10.72	11.1	11.93	12.07	13.01
28.1667	10.58	11.04	11.82	12.01	12.83
28.2083	10.57	10.9	11.99	11.94	12.76
28.25	10.5	10.88	12.08	11.82	12.66
28.2917	10.29	10.72	11.96	11.49	12.59
28.3333	10.58	10.76	12.1	11.98	12.5
28.375	10.39	10.78	11.97	11.28	12.55
28.4167	10.46	10.82	11.74	11.48	12.38
28.4583	10.19	10.79	11.76	11.62	12.21
28.5	10.13	11.06	11.68	11.62	12.23
28.5417	10.43	11.24	11.75	11.61	12.48
28.5833	10.45	11.66	11.74	11.73	12.62
28.625	10	11.87	11.71	11.6	12.61
28.6667	10.09	11.68	11.58	11.55	12.59
28.7083	10.02	11.62	11.5	11.52	12.59
28.75	9.887	11.44	11.6	11.92	12.79
28.7917	9.475	11.38	11.68	12.14	12.69
28.8333	9.621	11.27	11.67	11.85	13.63
28.875	9.668	11.92	11.91	12.34	14.62
28.9167	9.555	11.67	11.81	11.83	14.53
28.9583	9.622	11.39	11.9	11.49	14.38
29	9.609	11.61	12	11.4	14.27
29.0417	9.981	11.51	11.94	11.59	14.03
29.0833	10.28	11.35	12.13	11.44	13.52
29.125	9.928	11.06	12.16	11.32	13.38
29.1667	9.611	10.83	11.96	11.36	13.27
29.2083	9.435	10.69	12.3	11.31	13.22
29.25	9.311	10.37	12.81	11.28	13.05
29.2917	9.443	10.4	12.91	11.1	12.95
29.3333	9.319	10.25	12.64	11.5	12.79
29.375	9.395	10.28	12.48	11.48	12.46
29.4167	9.325	10.59	12.29	11.65	13.01
29.4583	9.073	10.52	12.07	11.68	12.98
29.5	9.383	10.96	12.02	11.72	12.89
29.5417	10.3	11.04	12.03	12.24	12.86
29.5833	10.32	11.19	11.82	12.41	13.09
29.625	9.745	11.52	11.54	12.41	13.26
29.6667	9.736	11.57	11.47	12.32	13.32
29.7083	9.842	11.63	11.37	12.64	13.55
29.75	9.926	11.3	11.31	12.64	13.39
29.7917	10.13	11.21	11.51	12.41	13.38
29.8333	10.23	11.63	11.89	12.21	13.23
29.875	9.731	11.43	11.74	12.9	13.35
29.9167	9.696	11.22	12.08	13.22	13.65
29.9583	9.876	11.23	12.19	12.97	13.89
30	10.12	11.27	12.39	12.76	13.76
30.0417	9.827	11.21	12.94	12.71	13.77
30.0833	10.51	11.16	12.95	12.46	13.59
30.125	10.95	11.06	12.93	12.46	13.63
30.1667	10.03	11.03	12.77	12.03	13.62
30.2083	9.625	11.02	12.77	12.32	13.84
30.25	9.573	11.04	12.49	12.12	13.65
30.2917	9.621	10.94	12.25	12.24	13.72
30.3333	9.247	10.82	12.14	12.17	13.66
30.375	9.374	10.72	12.02	12.07	13.07
30.4167	9.238	10.84	12.21	12.2	13.46
30.4583	9.131	11.1	12.22	12.51	13.15
30.5	9.404	11.08	12.72	12.53	13.27
30.5417	10.03	11.21	12.39	13.36	13.49
30.5833	10.07	11.65	12.58	13.4	13.95
30.625	9.896	11.38	12.56	12.86	14.35
30.6667	9.816	11.37	12.37	12.54	14.45
30.7083	9.76	11.46	12.27	12.97	14.32
30.75	9.74	11.68	11.83	12.89	14.32
30.7917	9.878	12.22	11.96	13.01	14.18
30.8333	9.948	13.65	12.21	12.86	14.03
30.875	9.936	13.21	12.24	13.1	14.64
30.9167	10.48	12.82	12.2	13.72	14.54
30.9583	10.08	12.6	12.33	13.51	14.44
31	10.15	12.38	12.4	13.34	14.41
31.0417	10.89	12.26	12.98	13.64	14.12
31.0833	10.53	12.3	13.35	13.41	14.31
31.125	10.6	12.16	12.83	13.3	14.17
31.1667	10.44	11.9	12.63	13.16	14.17
31.2083	10.18	11.38	12.74	12.76	14.13
31.25	10.38	11.23	12.17	13.14	14.06
31.2917	10.33	11.32	12.83	12.97	14.12
31.3333	10.47	11.4	13.36	13.01	14.02
31.375	10.39	11.75	13.29	12.76	13.81
31.4167	11.24	12.25	13.46	12.92	14.06
31.4583	11.45	11.96	12.92	12.85	13.93
31.5	11.98	12.08	13.08	12.9	14.14
31.5417	11.88	12.25	12.93	12.7	14.08
31.5833	11.94	12.19	12.5	12.55	13.97
31.625	11.88	12.55	12.31	12.97	14.23
31.6667	11.6	12.19	12.16	13.01	14.09
31.7083	11.73	12.37	12.24	13.49	14.36
31.75	11.62	12.59	11.98	13.59	14.65
31.7917	11.25	12.75	12.75	13.21	14.67
31.8333	11.08	12.92	12.4	12.82	14.46
31.875	11.21	12.84	12.23	13.23	14.95
31.9167	10.91	12.42	12.18	13.4	14.97
31.9583	10.9	12.23	12.32	13.38	14.8
32	10.93	12	12.4	13.17	14.8
32.0417	10.95	12.16	12.62	13.05	14.86
32.0833	11.24	12.4	13.58	12.95	14.95
32.125	11.03	12.21	14.15	12.73	14.65
32.1667	10.86	12.05	13.99	12.61	14.7
32.2083	11.46	11.94	13.67	12.56	14.71
32.25	11.47	11.89	13.37	12.28	14.8
32.2917	11.21	11.77	13.43	12.56	14.83
32.3333	11.24	11.76	13.39	12.37	14.67
32.375	11.9	11.75	13.24	11.85	14.3
32.4167	12.19	12.15	13.06	12.21	14.69
32.4583	11.89	12.19	13.08	11.96	14.52
32.5	12.38	12.27	12.77	12.12	14.63
32.5417	12.45	12.39	12.64	12.64	14.68
32.5833	12.24	12.16	12.52	12.72	15
32.625	12.43	12.75	12.34	12.44	14.83
32.6667	12.16	13.66	12.51	12.84	15.11
32.7083	12.11	13.82	12.47	13.17	15.16
32.75	12.15	13.67	12.31	12.91	15.58
32.7917	12.06	13.63	12.46	12.94	15.41
32.8333	12.01	13.93	12.33	12.39	15.56
32.875	11.97	13.64	12.65	13.01	15.99
32.9167	11.93	13.52	12.58	12.91	16.32
32.9583	11.87	13.41	13.11	13.24	16.06
33	11.51	13.41	13.15	13.53	15.84
33.0417	11.18	13.37	13.16	13.24	15.75
33.0833	11.08	13.25	13.1	13.36	15.57
33.125	11.33	12.95	13.35	13.18	15.63
33.1667	11.2	12.8	13.27	13.12	15.41
33.2083	10.75	12.64	13.5	12.94	15.38
33.25	10.63	12.34	13.6	12.95	15.3
33.2917	10.89	11.99	13.7	12.72	14.98
33.3333	10.58	12.22	13.74	12.92	14.88
33.375	11.01	12.42	13.8	12.56	14.83
33.4167	11.22	12.78	13.86	12.96	15.34
33.4583	11.85	12.99	13.95	13.08	14.86
33.5	11.69	13.16	13.87	12.94	14.83
33.5417	11.79	13.68	13.71	12.97	15.34
33.5833	11.48	13.93	13.56	13.38	15.39
33.625	11.61	14.03	13.3	13.26	15.15
33.6667	11.59	14.22	13.27	13.51	15.7
33.7083	11.79	14.08	13.14	13.6	15.67
33.75	11.59	13.92	12.95	13.94	15.55
33.7917	11.81	13.88	13.27	13.64	15.3
33.8333	11.68	13.83	13.43	13.08	15.93
33.875	11.6	13.52	13.34	13.03	16.93
33.9167	10.94	13.49	13.21	13.26	17.39
33.9583	11.18	13.3	13.4	13.48	17.63
34	11.28	13.28	13.1	13.43	17.14
34.0417	11.68	13.18	13.44	13.47	17.14
34.0833	11.6	13.07	13.77	13.51	16.8
34.125	11.55	12.98	13.68	13.39	16.56
34.1667	11.39	12.92	13.46	13.17	16.51
34.2083	11.28	12.85	13.69	13.04	16.03
34.25	11.47	12.65	13.9	12.97	15.69
34.2917	11.79	12.44	14.3	13.22	15.9
34.3333	11.44	12.52	14.09	13.15	15.75
34.375	11.59	12.7	13.94	12.83	15.26
34.4167	11.58	12.97	13.97	13.04	15.75
34.4583	12.02	13.13	14.03	12.99	15.22
34.5	11.96	13.57	13.67	12.91	15.5
34.5417	11.73	13.64	13.97	13.14	15.47
34.5833	11.95	14.13	13.72	13.34	15.27

## Sheet: Fig_2_g
Housing Density	Males - Per cage	Males - Per mouse
1	0.2546	0.2546
2	0.2979	0.1489
3	0.9054	0.3018
4	1.071	0.2679
5	2.998	0.5997

## Sheet: Fig_2_h
Housing Density	Females - Per cage	Females - Per mouse
1	0.1938	0.1938
2	0.5361	0.268
3	0.9563	0.3188
4	1.16	0.2899
5	1.943	0.3885

## Sheet: Fig_2_i
Voiding Area (cm2)	DVC Urination (AU)
46.6353	167.211
52.6329	152.076
62.1802	123.351
39.4035	116.783
45.0071	94.9257
23.7833	90.9533
44.0757	89.3607
55.3626	89.2033
49.2311	86.9403
37.866	86.578
41.9023	82.568
24.7113	82.1887
11.0397	81.5992
51.9567	81.2332
25.0807	81.2197
47.4027	79.7388
44.9486	76.5761
7.68576	74.8769
18.7066	71.496
31.4883	68.5676
41.9497	68.3568
45.5023	68.2789
32.4888	67.9686
61.4742	67.5556
30.0693	66.7517
33.6689	65.2695
31.1826	63.8394
26.4645	63.77
41.0757	58.8122
19.3567	58.5861
31.5445	58.1462
37.0599	57.5359
44.3752	57.3459
47.4612	56.6015
44.1912	53.6426
46.9003	50.8009
66.3647	48.159
33.8213	47.6436
15.9858	46.1953
9.51931	44.6811
43.7884	44.2416
46.7731	42.8207
27.5192	42.7567
26.1089	42.3101
14.5808	41.1351
55.765	40.8318
27.804	40.667
31.5683	40.4254
21.7699	40.3165
24.6433	40.2772
55.6344	40.1641
19.1537	40.1437
31.9094	40.118
29.9094	39.943
7.55443	38.9154
42.5666	38.8629
14.651	38.8105
44.6556	37.8318
47.6083	37.7585
38.7013	37.6601
27.4641	35.9488
11.9887	35.9247
9.4288	35.8309
50.2083	35.1426
51.2343	35.061
29.7554	34.2052
32.0683	34.1893
17.6442	33.4488
15.0007	33.2296
30.527	32.7166
13.5525	32.0758
25.4182	31.4903
29.7183	31.1189
12.3942	30.8136
44.6071	30.6531
33.7959	29.9262
7.98371	29.6133
26.3695	29.4962
16.4217	29.0335
7.39575	28.5632
38.8685	28.228
7.2935	27.7286
12.0562	27.3941
23.4775	27.137
43.1283	26.7612
38.8629	26.5873
11.8423	24.4052
54.4476	24.0731
7.82817	23.1519
48.6857	23.0298
19.005	20.5191
12.0131	20.3529
39.7949	20.0841
13.5673	19.9103
44.9382	19.7772
9.17509	19.6934
4.58226	19.5552
13.9248	19.2451
50.0857	18.9975
10.8901	18.5773
0.11584	16.1479
13.8392	15.9771
9.36987	15.3424
16.3732	15.0214
8.98272	14.6269
13.2858	14.1532
9.41301	12.1786
6.90532	11.969
12.1427	11.7443
10.0322	11.4777
8.6929	11.1013
3.49364	10.7151
12.9491	9.02826
1.60548	8.97407
10.071	7.30144
13.9048	7.19008
9.80097	7.06244
7.64502	6.19483
11.3437	5.79006
14.5552	5.53214
10.3904	5.41543
10.1454	0.760909
8.96872	0.217748

## Sheet: Fig_2_j
Voiding Area (cm2)	DVC Urination (AU)
69.2399	131.413
77.2183	129.664
42.6578	120.214
76.9274	100.817
38.5633	97.7842
42.9923	83.9424
32.8745	79.2431
42.2191	73.8027
52.4247	71.0934
37.2513	68.4858
43.2822	66.1399
86.1769	65.3028
31.473	61.2885
23.6865	59.8511
49.9181	59.461
2.63993	57.5189
31.1515	55.0439
32.858	53.7782
40.9938	53.5516
39.9716	51.5035
23.3541	51.1381
18.0532	51.022
32.1751	47.2026
29.6547	47.1728
44.0001	47.0636
43.2889	46.1256
42.2518	45.0421
15.2901	44.5948
40.5182	43.717
39.1662	41.9891
29.996	41.9631
30.126	41.8415
27.7273	40.229
28.678	39.3404
43.9154	38.9572
49.9617	38.9097
21.6879	38.4313
9.33981	38.3721
41.9441	37.652
47.9302	37.5967
27.5773	37.4801
27.3994	37.2894
34.6871	37.2365
15.2073	36.467
34.0979	35.2218
8.54481	34.4022
54.6791	32.8248
45.0386	32.6727
18.6137	32.0986
32.1985	30.6729
12.1573	30.6336
48.6193	29.4547
38.6499	28.9085
35.0126	28.3159
24.5254	28.1996
27.858	28.0879
22.1113	27.98
39.6406	27.2863
36.1074	26.7821
56.3858	26.6057
12.1302	25.324
45.72	24.4461
5.63711	23.126
25.9134	21.0636
26.0616	20.6313
10.8991	19.4648
7.54684	19.4124
10.3843	17.6386
12.5915	16.7453
10.0332	16.6078
20.9733	15.811
28.7725	15.4638
38.5035	15.062
5.37528	14.1116
11.9833	12.8604
4.56305	12.3661
13.2392	11.7722
6.4196	10.8946
8.78183	10.3311
15.0418	9.90191
53.6583	9.50469
32.7303	8.5324
36.6101	7.20023
7.51635	6.57315
9.01902	6.44151
19.8779	5.53548
34.9265	4.06405
