# Supplementary material for: Robust noninvasive detection of hyperglycemia in mouse models of metabolic dysregulation using the novel Urination Index biomarker
Source: Lab Anim (NY). 2025 Nov 21;54(12):379–89. doi: 10.1038/s41684-025-01648-8 (PMC12657215; doi:10.1038/s41684-025-01648-8)
Supplement: Supplementary file 8 — Statistical source data. [file 41684_2025_1648_MOESM8_ESM.xlsx]

## Sheet: Fig_3_a
Day	Ob Low									Ob #6	Female WT				Male WT				Old Ob #1	Old Ob #2
	ob1	ob2	ob3	ob4	ob5	ob7	ob8	ob9	ob10	ob6	F5	F6	F7	F8	M5	M6	M7	M8	Old ob1	Old ob2
0	-1.3313	0.92633	-0.2152	0.22848	0.57731	1.01137	0	0	0	0.45302	0	0	0	0	-0.0181	0.03216	0	0	0	0
0.041667	-2.2821	0.80756	-0.7838	0.94729	1.34172	1.81172	-0.2149	0.33272	-0.2001	1.2194	0.21667	0.35191	-0.1606	-0.1085	-0.1927	0.03826	-0.0723	-0.0076	0	0
0.083333	-3.8243	1.72225	-1.0949	1.37292	1.61086	2.09324	-0.0863	0.15839	0.11193	1.32111	0.2005	0.33356	-0.1736	-0.1003	-0.2428	-0.0473	-0.1978	0.30144	2.70364	2.55222
0.125	-3.1388	0.42888	-0.9716	0.76386	1.77163	1.8347	0.99266	-0.0022	-0.0898	1.48956	0.33476	0.52748	0.22823	-0.0696	-0.1974	-0.0214	0.18508	0.51908	3.45667	4.24924
0.166667	-4.4472	1.94937	-1.0566	1.15198	0.65383	1.70592	0.60877	0.86194	-0.9458	0.53189	0.43483	0.62844	0.40577	0.13455	0.06832	0.04162	0.29323	0.32996	3.87013	6.23797
0.208333	-2.9297	0.42574	-1.538	-0.2041	0.49959	2.08743	0.24718	0.03645	-1.0574	1.68899	0.59044	0.89305	0.61964	0.28628	0.27946	0.18314	0.17454	0.31794	5.88759	7.92682
0.25	-4.277	2.84336	-1.9422	0.4758	2.28475	2.9268	-0.2328	0.00872	-0.2771	1.59411	0.52538	0.80974	0.64643	0.39743	0.26095	0.12937	0.23602	0.3926	8.9912	10.2128
0.291667	-2.297	1.57935	-1.5203	0.27938	1.85245	3.70122	1.39206	1.29497	-0.0825	1.8535	0.38587	0.83917	0.86976	0.37509	0.27066	0.02618	0.45276	0.67102	13.3531	12.4281
0.333333	-3.3732	3.30863	-1.2213	0.46582	1.523	4.02531	0.0651	0.35461	-0.5405	1.89703	0.83097	0.93522	0.93748	0.56677	0.29647	-0.0668	0.42603	0.7399	15.9059	14.68
0.375	-4.662	2.99068	-0.2458	0.69853	3.44051	4.29723	-0.134	0.32731	0.38612	1.69791	0.86676	1.37115	0.97364	0.48174	0.15895	-0.0148	0.38788	0.55073	17.9841	16.7223
0.416667	-5.2919	2.8407	-0.2852	0.79596	1.95379	6.75783	0.15637	-0.067	0.50785	1.67739	0.80789	1.1142	0.82542	0.37807	0.26637	0.17109	0.23617	0.4075	21.3179	19.0406
0.458333	-5.5889	2.97849	0.68178	0.10287	2.0009	4.96791	-0.7967	-0.2235	0.64087	2.20397	0.7663	1.19354	0.68619	0.39151	0.20621	-0.0347	0.25606	0.60066	23.1781	20.2729
0.5	-2.0364	2.64385	-0.3525	-0.18	1.16676	5.13912	-0.925	-0.9142	0.4309	2.29706	0.95664	1.14508	0.83694	0.51969	0.19727	0.16311	0.31723	0.77998	23.3559	21.2726
0.541667	-5.5843	3.67952	-0.1753	-0.2337	1.80653	7.0968	-0.8929	-1.2222	0.81194	2.13015	0.9204	1.37428	1.04274	0.48729	0.50423	0.30545	0.54568	0.73294	23.8065	23.3223
0.583333	-5.8084	4.13553	0.20068	-0.1094	1.53497	6.05293	-0.0645	-0.5891	0.76987	2.48121	0.87236	1.42256	1.37318	0.64515	0.04936	0.25986	0.09228	0.48433	23.5988	24.1042
0.625	-5.708	3.3469	0.36131	-0.0013	1.16116	6.17059	-0.7359	-0.814	1.40751	2.69053	0.72217	1.63815	1.8177	0.66888	0.01258	0.19539	-0.0192	0.4505	24.5814	25.5421
0.666667	-5.8991	3.09468	-0.3829	-0.1887	0.93969	5.78923	-0.8336	0.66969	1.46813	2.55501	0.67228	1.58994	1.84152	0.65604	-0.0664	0.28594	-0.077	0.42557	26.6402	27.7626
0.708333	-5.9365	3.70417	-0.1951	-0.4668	0.85629	4.30365	-0.9536	-0.8188	1.44	2.1147	0.60419	1.54972	1.75527	0.53602	-0.1812	0.20284	-0.1956	0.37851	26.2329	28.0381
0.75	-4.9325	3.06537	-0.6416	-0.4614	0.46695	3.55928	-0.9954	-1.0184	1.26533	1.99003	0.66499	1.52189	1.64835	0.50263	-0.0714	0.32654	-0.4273	0.33946	27.1796	28.0743
0.791667	-5.8797	3.25633	-0.667	0.05646	1.4139	5.49954	-0.9946	-0.3309	1.58931	1.99571	0.51955	1.50289	1.66736	0.6693	-0.0928	0.42928	-0.4558	0.33372	29.3105	27.8141
0.833333	-5.6621	3.35308	-0.5147	-0.0186	0.86766	3.88702	-0.9983	-0.8551	2.3189	2.38266	0.53492	1.69831	1.57592	0.78471	-0.1468	0.34249	-0.5103	0.32256	28.561	27.4947
0.875	-5.9945	4.45253	-0.4121	0.30928	0.83945	3.8276	-1.0487	-0.6722	1.69485	2.40235	0.50677	1.51644	1.75561	0.93621	-0.0902	0.44003	-0.5768	0.41697	28.942	26.9263
0.916667	-6.1275	3.48573	-0.5542	0.23119	0.83389	5.5144	0.14548	-0.9773	2.52536	2.49437	0.44242	1.55664	1.39101	0.70122	0.1628	0.36442	-0.5052	0.28315	28.9435	27.3087
0.958333	-3.1654	3.55042	-0.7153	0.19439	0.59234	6.85712	-0.8398	-1.0897	1.56512	2.36273	0.41266	1.53313	1.33532	0.65955	-0.3553	0.19725	-0.7733	0.27238	29.7941	26.7503
1	-3.855	3.92023	-0.7589	-0.6076	0.45076	4.11384	-0.6854	-0.9002	1.42663	2.09066	0.30525	1.41737	1.22393	0.62582	-0.3784	0.11759	-0.6903	0.21096	31.5382	27.1051
1.04167	-2.8067	4.14168	-0.3825	-0.4961	0.83692	4.15541	-0.4384	-0.0768	2.39151	1.83328	0.45436	1.39241	1.20748	0.67791	-0.4324	0.09497	-0.821	0.39667	31.9282	26.3228
1.08333	-4.3179	4.87077	-1.3622	-1.0945	0.05543	3.88779	-0.7148	-0.5263	0.76932	1.60393	0.27545	1.34509	1.01256	0.61	-0.5695	0.10433	-0.6803	0.1422	32.3688	25.813
1.125	-3.4678	5.1586	-1.0251	0.0127	0.28577	4.29378	0.12519	0.65512	3.3783	1.36535	0.4923	1.70895	1.19572	0.73862	-0.3543	0.21784	-0.4287	0.5227	32.4551	25.7914
1.16667	-3.814	4.48391	-0.9063	1.01602	1.14933	5.26637	-0.0662	0.60393	3.01444	1.69901	0.44894	1.84836	1.06061	0.65137	-0.1911	0.37274	-0.2447	0.5485	33.5735	26.24
1.20833	-5.1829	4.3298	-0.9065	0.47186	1.30492	6.73752	0.04434	0.08279	1.9712	1.09079	0.98963	2.13552	1.2857	0.52343	-0.2206	0.34778	-0.0922	0.47404	34.3785	27.7993
1.25	-5.0134	6.78927	-0.6615	0.47238	1.74438	5.13118	0.34821	2.399	3.41579	2.19511	0.71374	2.10753	1.26383	0.38631	-0.1298	0.02269	0.04834	0.39826	34.9068	29.142
1.29167	-3.3145	8.92289	-0.2801	1.054	2.59704	5.89229	0.75241	3.44448	4.21602	3.14086	0.79848	2.48269	1.31403	0.592	-0.2107	-0.0888	-0.0421	0.21464	36.5797	32.3736
1.33333	-2.4982	10.1483	-0.1392	0.87494	2.07399	9.06252	1.01899	1.65559	5.23818	3.82036	0.82609	2.75465	1.30915	0.28352	-0.4412	-0.028	0.02199	0.28802	36.5838	34.4785
1.375	-2.0415	9.08563	-0.0076	0.87879	2.63047	7.50815	1.0685	1.2327	4.81511	3.56831	0.77066	2.65596	1.44832	0.33552	-0.4839	0.07986	-0.0196	0.36926	37.9104	35.7342
1.41667	-3.1519	8.53483	-0.0609	0.68243	2.41051	7.4084	0.70223	0.85932	6.1781	3.53997	0.42277	2.57993	1.42129	0.16062	-0.432	0.25142	-0.0877	0.22116	38.2019	37.4362
1.45833	-3.6762	8.91786	-0.6116	0.94334	2.07805	6.07582	1.95521	1.89891	3.27912	3.5044	0.40131	2.35579	1.18119	0.06289	-0.3318	0.32406	-0.0446	0.1834	38.2299	38.8115
1.5	-3.9761	9.56409	-0.4329	0.56553	1.71275	5.71543	0.4809	1.12932	3.08019	2.97246	0.45495	2.40734	1.55136	0.06067	-0.4264	0.44002	0.34074	0.40825	39.6295	39.2159
1.54167	-3.2541	9.46678	-0.2528	0.61634	1.78656	8.1502	0.32683	2.81729	4.87096	3.33556	0.62343	2.51782	1.49085	0.16528	-0.2316	0.25496	0.24761	0.39053	41.5088	39.8154
1.58333	-3.2	9.78564	1.02123	1.00319	2.28661	6.05983	0.56351	0.63978	4.16199	3.45834	0.60015	2.50037	1.4267	0.06104	-0.4956	0.20217	0.74554	0.30192	41.7553	40.8431
1.625	-3.3265	10.2352	0.46453	0.93226	2.25173	6.41724	0.75462	0.03871	4.14053	3.43777	0.52731	2.19617	1.13214	-0.1134	-0.4972	0.13653	0.6496	0.28227	42.0682	41.698
1.66667	-3.883	9.05278	-0.0726	0.72246	1.98469	6.5876	0.40026	-0.0216	3.7346	3.14971	0.40005	2.48403	1.06752	-0.145	-0.641	-0.0032	0.5606	0.12099	42.1132	41.8123
1.70833	-4.2443	8.72899	0.05976	0.22424	1.78721	5.97448	0.29535	-0.1439	4.61693	3.09948	0.3803	2.3523	0.97395	-0.2292	-0.7064	-0.1824	0.44965	0.15669	42.075	42.2238
1.75	-4.282	9.48176	-0.0382	0.19007	2.91788	7.03728	1.32292	2.51217	5.14304	3.34859	0.33844	2.30743	1.00427	-0.0906	-0.7181	-0.1889	0.41762	0.15205	42.7058	42.4396
1.79167	-3.8136	10.2443	0.51724	0.14169	2.92069	6.2614	1.71926	2.93576	4.37636	2.90813	0.38104	2.23544	1.03604	0.07245	-0.5493	-0.0545	0.36683	0.29203	42.6683	41.9745
1.83333	-3.8413	10.5237	0.3559	0.40698	3.28162	6.27561	1.94375	2.51493	4.62507	3.02159	0.44462	2.1963	1.09762	0.03732	-0.5825	-0.1097	0.38046	0.28129	43.5028	41.4916
1.875	-4.3543	10.6868	1.79822	0.43328	3.27447	7.21243	1.88334	2.91816	4.67305	2.9344	0.47081	2.29692	1.21806	0.00151	-0.5289	-0.014	0.36373	0.30299	44.7012	41.0291
1.91667	-5.0683	9.98274	0.71397	-0.5573	2.71682	4.86693	1.50292	1.30844	4.58485	2.57144	0.3208	2.03702	0.95436	-0.1407	-0.5904	-0.1403	0.09693	0.14803	44.1261	41.8961
1.95833	-5.4311	9.82859	0.35641	-0.7762	2.5032	5.24476	1.30223	0.54015	4.33068	4.88215	0.33948	1.98119	0.67026	-0.1021	-0.5487	-0.3119	0.05696	0.11813	43.9151	43.0765
2	-5.7114	9.63639	0.9246	-1.536	2.51803	6.33142	0.85798	0.11995	3.6729	2.96157	0.33189	1.94312	0.42798	-0.2129	-0.6365	-0.2529	0.01229	0.10133	43.6137	43.0944
2.04167	-5.9942	9.4315	0.89951	-1.7118	2.54806	6.09848	0.7149	0.33843	3.28089	3.53744	0.28695	1.79244	0.30391	-0.1517	-0.3478	-0.1789	-0.0928	0.11064	44.3453	42.9841
2.08333	-5.9197	9.29885	1.17387	-1.5229	2.77278	4.76533	0.34217	1.34929	3.41094	4.28786	0.3526	1.9012	0.56503	-0.0355	-0.3687	-0.218	-0.0534	0.08027	44.3643	43.3407
2.125	-5.9031	9.66392	3.21412	-1.3009	2.57466	5.36814	0.57326	2.03035	3.82342	4.97747	0.5606	2.25031	0.85939	0.22875	-0.0578	0.10696	0.33986	0.27072	44.616	43.4777
2.16667	-5.934	9.24811	2.81761	-1.3473	3.81855	5.0838	1.52453	2.30848	4.37411	5.63326	0.94464	2.43507	0.90908	0.61048	-0.0378	0.23884	0.55527	0.307	44.4609	44.7725
2.20833	-5.6438	8.71039	3.3986	-1.1997	3.71816	5.48107	0.96581	3.39882	3.23754	4.77029	1.06146	2.8129	1.00538	0.35988	0.00664	0.70759	0.92842	0.50918	43.941	44.9375
2.25	-5.514	8.91053	2.00942	-1.0664	4.59908	5.84446	1.80404	3.68414	3.54319	6.05858	1.32922	3.08909	0.5531	0.68815	-0.4198	0.82137	0.87691	0.82311	44.593	45.44
2.29167	-6.5232	8.07301	1.91876	-0.9931	5.17877	7.02924	2.60983	3.40166	4.28104	5.68491	1.28434	2.91257	0.97401	0.89631	-0.2738	0.58431	0.88253	0.88788	46.2124	46.8729
2.33333	-6.5364	9.59437	1.75348	-0.9314	5.4348	8.23295	3.45664	2.90224	4.72963	5.35155	1.46803	3.19459	1.07732	0.68239	0.03508	0.59592	0.91869	1.23881	45.7821	46.8739
2.375	-6.4197	9.66328	2.36772	-1.2042	6.35684	7.27113	3.44238	1.90762	3.7101	6.34612	1.31857	3.13703	1.13505	0.73295	-0.1682	0.48053	0.98598	1.16414	45.1176	47.8796
2.41667	-6.5256	9.07874	1.53472	-1.553	5.98005	7.14514	3.29864	1.6927	3.74951	5.97575	1.22757	3.51334	0.74813	0.50417	-0.375	0.81581	0.90509	1.12373	45.7338	48.6129
2.45833	-5.9536	9.13888	1.33245	-2.0116	5.96843	8.08417	4.05801	1.50694	3.9722	6.49135	1.32372	3.4679	0.65484	0.62677	-0.1069	0.58339	1.01693	0.96413	46.0681	49.6574
2.5	-3.4753	9.45294	2.22488	-1.0515	6.22503	7.37388	4.05932	1.44298	3.59586	6.51134	1.41208	3.80744	1.17663	0.77844	0.09894	0.81553	1.40245	0.88965	46.2105	50.7015
2.54167	-3.9303	9.70059	2.6964	-1.0236	6.72236	7.97375	4.60309	2.44721	4.7894	6.30401	1.7736	4.08927	1.16627	1.22241	0.45592	0.99312	1.4687	1.13173	45.9695	52.0099
2.58333	-3.8153	9.64561	5.96182	-1.3578	6.51492	7.3713	3.88147	3.11342	4.29731	6.49032	1.80957	4.09727	1.55874	0.87994	0.08541	1.03632	1.26798	0.94204	46.9867	52.6537
2.625	-4.0154	9.96167	4.89219	-0.8626	6.59605	7.52654	3.88064	3.17215	4.2911	6.59646	1.72417	4.04273	1.40513	0.86949	-0.0926	0.73119	1.20099	0.84911	46.7891	51.9442
2.66667	-3.9788	10.0036	4.81303	-1.2914	6.3059	7.29243	4.09502	3.06752	3.55776	6.49335	1.89684	3.8875	1.3501	0.84243	-0.1535	0.69507	1.19998	0.72428	47.0757	52.2658
2.70833	-4.0473	9.73356	4.94274	-1.3179	6.34352	6.99945	3.69191	3.38227	4.87368	7.53562	1.96203	3.86637	1.33833	0.81514	-0.1529	0.74406	1.27901	0.72182	47.5385	52.2453
2.75	-4.0186	9.60499	4.88481	-1.2121	5.70875	7.15356	3.32749	1.68277	3.63583	6.22057	1.93535	3.83242	1.3384	0.69756	-0.2609	0.66472	1.26474	0.77235	48.0276	52.2443
2.79167	-4.2021	9.57668	4.849	-1.7111	5.45468	6.97628	3.48331	1.84671	3.40099	6.24186	1.94712	3.7431	1.28594	0.69812	-0.2682	0.57892	1.27081	0.71316	48.6675	52.0539
2.83333	-3.2599	9.66344	4.67765	-1.6685	5.72349	7.18012	3.67253	1.79026	4.17993	6.65505	2.04735	3.6588	1.43056	0.81641	-0.2179	0.70964	1.55549	0.83527	49.4396	51.4452
2.875	-3.9247	9.72462	5.70702	-2.0444	5.42849	7.7032	3.09891	1.73486	3.93663	6.49602	1.98188	3.53647	1.21848	0.784	-0.2401	0.70385	1.30714	0.79797	49.5115	50.9371
2.91667	-4.0539	9.35468	4.25846	-2.3461	5.7988	6.32337	2.79311	1.90028	4.38285	6.58964	2.02822	3.26185	1.17918	0.75353	-0.2718	0.68033	1.24059	0.72067	50.2449	50.4216
2.95833	-4.239	9.22211	4.48297	-2.1147	5.53674	6.05073	2.5637	1.9553	4.09485	6.87024	2.08364	3.14177	1.17647	0.78945	-0.2943	0.60034	1.4195	0.77811	50.2152	52.3156
3	-4.0437	9.31106	4.68717	-2.0158	5.46221	7.3997	2.62828	3.20189	4.10866	6.65584	2.09419	3.07136	1.0601	0.85863	-0.294	0.7209	1.39797	0.87002	49.5954	52.4833
3.04167	-3.7295	9.2171	4.88478	-1.4231	5.35103	5.97881	2.97493	3.17847	3.72563	6.77977	2.10773	3.24275	1.148	1.00174	-0.3414	0.70877	1.82578	0.87197	49.0878	52.7892
3.08333	-3.2983	8.72663	4.39941	-2.6909	5.25468	6.68577	3.04216	7.8102	3.59083	6.52764	2.38778	3.2536	1.22425	0.82578	-0.1046	0.72791	1.50528	0.7957	49.0712	52.607
3.125	-3.4215	9.03439	5.59948	-2.3948	5.49767	5.71205	3.48353	6.74626	5.13812	7.42178	2.85602	4.00586	1.7348	1.28129	0.01334	1.08086	1.92266	0.99667	49.5473	53.5636
3.16667	-4.063	8.49516	6.51779	-2.0972	6.91507	5.84821	3.27027	7.48976	5.64703	7.40918	2.88754	3.68308	1.6037	1.38788	0.16366	1.38574	2.08499	1.11769	50.2189	53.4228
3.20833	-4.4623	7.9295	8.06347	-2.4427	6.47157	7.05597	2.98048	6.72083	7.4022	7.73339	3.25232	3.86439	1.72509	1.62608	0.16654	1.56927	2.44259	1.39637	50.0566	54.0921
3.25	-3.837	8.9554	7.42266	-1.9622	6.96804	6.75118	5.4419	6.46154	7.07219	8.53615	3.58997	4.21071	1.91081	1.74631	0.18015	1.74298	2.44876	1.10074	49.7417	54.6168
3.29167	-3.82	9.50874	9.43322	-1.4693	7.33931	7.87932	7.03007	6.05375	6.53373	8.81142	3.96383	4.68142	1.78926	1.90949	0.13856	1.70264	2.77127	1.41832	50.2841	56.6739
3.33333	-3.4505	9.13147	9.39842	0.23024	7.55691	8.25377	6.71034	5.91007	7.09282	8.02087	4.24856	4.8272	2.09246	1.85469	0.11197	1.56634	2.56797	1.27736	51.2284	57.7657
3.375	-2.6544	10.2479	9.8705	-0.0148	8.42932	7.27652	8.35688	5.77614	7.68406	8.28504	4.62303	4.71753	2.02125	1.66112	0.09011	1.70701	2.50646	1.53624	51.2355	58.1136
3.41667	-2.9101	9.87388	9.98704	0.25096	8.7415	7.87367	8.23681	6.04739	7.7642	11.5368	4.78825	4.65711	1.93846	1.65933	0.20515	1.96589	2.42142	1.67252	50.8839	60.6189
3.45833	-2.969	9.79676	11.0968	0.61973	8.26407	7.72428	8.61457	7.26017	7.65607	11.1242	5.0561	4.6461	1.95747	1.784	0.43052	1.65037	2.5662	1.64092	51.0961	62.1087
3.5	-3.0787	10.8331	10.6862	1.39114	8.62418	8.61675	8.08724	7.32546	8.06313	11.2524	4.96805	4.78945	2.27224	2.07163	0.55271	1.94526	2.54715	1.52693	51.9132	63.5054
3.54167	-2.4364	12.5383	12.5325	0.72461	9.10531	8.773	9.26345	8.15162	10.0266	11.1051	5.76083	5.34619	2.47872	2.34022	0.4001	1.8858	2.65959	1.70679	52.3515	63.8872
3.58333	-1.6232	12.0151	12.8231	1.71859	9.11374	9.72682	9.96366	6.7892	8.84912	11.5906	5.75104	4.95617	2.59329	2.08589	0.205	1.90633	2.75883	1.76507	52.4148	64.1861
3.625	-1.593	12.2883	13.0492	1.34895	9.27673	10.2771	10.5236	6.56628	9.01019	11.7177	5.63836	4.91439	2.3046	2.01219	0.22858	1.89186	2.64277	1.72059	53.5207	63.7353
3.66667	-0.7386	12.3938	13.9995	1.45887	9.58976	10.5311	10.6101	8.9743	10.3562	12.0183	5.78116	4.87498	2.33881	2.12018	0.20543	1.84245	2.48469	1.74015	53.5569	66.0794
3.70833	-1.1509	11.739	13.8661	1.34045	9.43275	10.3073	10.3133	7.55763	9.29722	11.4185	5.70976	4.81428	2.29921	2.02645	0.21873	1.90566	2.47146	1.60473	53.8112	65.7463
3.75	-1.3609	12.2015	13.6584	0.51867	9.49376	11.3712	9.96799	7.44771	9.16632	11.7132	5.65695	4.69585	2.36986	2.04073	0.1725	1.83064	2.45764	1.54718	54.2909	65.6453
3.79167	-1.8011	10.9664	13.0347	0.11937	8.79129	10.0635	9.34778	8.15407	8.37212	11.5359	5.55971	4.53293	2.30808	2.00296	0.14647	1.74426	2.44577	1.38711	55.0126	65.8015
3.83333	-1.7238	11.0182	13.7031	-0.1225	8.78665	10.123	9.22032	7.67836	9.29171	11.7896	5.44128	4.45238	2.3288	1.93486	0.1539	1.74623	2.39698	1.46999	55.026	65.1742
3.875	-2.8051	10.9168	12.9144	-0.5117	8.60834	10.1096	9.40858	7.27343	7.93263	12.5919	5.25352	4.36717	2.17027	1.82873	0.3025	1.63515	2.29555	1.3819	55.3745	64.7202
3.91667	-1.9834	11.0544	12.8938	-0.3036	8.59349	10.1189	8.94931	7.42332	8.25531	11.985	5.19289	4.31968	2.37811	2.18503	0.18675	1.54323	2.25455	1.48855	55.1155	65.0047
3.95833	-2.1267	10.8692	13.1933	0.3726	8.8383	11.132	9.79351	7.35076	8.25757	12.4222	5.25149	4.29971	2.33702	1.90604	0.14736	1.62459	2.26265	1.48891	55.0725	66.0208
4	-2.3008	10.4454	12.5254	-0.2141	8.39477	9.46286	10.5785	7.20764	8.64619	10.9949	5.24715	4.27903	2.20588	1.85119	0.32236	1.83067	2.14347	1.58514	55.8104	67.2776
4.04167	-2.8786	11.2699	13.2052	-0.1716	8.7309	9.54751	10.847	8.70971	7.91716	11.5036	5.0013	4.3277	2.32178	2.1861	0.35434	1.78858	2.3245	1.59813	56.8028	67.4526
4.08333	-2.3157	11.1791	12.5668	-0.2241	8.77724	10.2242	11.9661	9.66333	8.66987	10.6053	5.02916	4.40729	2.35411	2.11333	0.49264	1.87172	2.36293	1.53624	58.1367	69.6686
4.125	-2.6053	11.731	13.6247	0.33403	8.95724	9.87115	13.0418	9.82936	10.1872	10.7137	5.51071	4.37087	2.613	2.64008	0.90557	2.26448	2.57011	1.88423	58.7439	70.8902
4.16667	-1.6233	11.1235	13.9123	0.24498	9.12656	11.0454	13.6366	10.3223	9.30132	10.9303	5.67562	4.32681	2.84788	2.76913	0.98036	2.38142	2.8958	2.1433	58.7653	73.1762
4.20833	-2.2825	10.9156	13.3394	0.23614	9.26655	11.2139	14.243	7.63915	9.8924	12.8192	5.85604	4.43158	2.91355	2.93815	1.08529	2.33104	2.80385	2.23095	58.5945	73.228
4.25	-1.4585	10.7128	14.811	0.20226	9.51094	11.5623	13.6581	8.15243	11.2101	13.0355	5.89383	4.98329	3.11731	3.16636	0.80697	2.46529	2.80137	2.87233	58.3984	73.6877
4.29167	-2.341	12.4071	14.4423	0.97306	9.4081	11.9102	13.2503	8.27581	11.4507	14.4008	6.17717	4.91743	3.33533	3.38072	1.08358	3.17433	2.8821	2.29425	57.7028	73.8482
4.33333	-2.1758	13.2696	15.5475	0.58431	9.73171	11.6943	13.5755	10.7847	11.4671	14.4466	5.73031	5.20125	3.41909	3.49742	1.0396	3.28979	3.14961	2.59901	57.6057	73.7218
4.375	-1.3214	12.3048	14.4234	0.22876	10.3679	11.6617	13.121	9.21066	11.6596	14.2333	6.72408	5.61081	3.93327	3.06467	0.97772	3.28953	2.98904	2.46549	58.3804	75.4342
4.41667	-1.2133	12.6524	14.6204	0.24438	10.3826	12.1049	12.1843	9.61772	13.1103	13.3707	6.7461	6.0631	3.55808	3.09642	0.90309	3.09491	2.92821	2.51329	59.4192	77.9115
4.45833	-1.7063	13.3039	14.7574	0.58015	11.3294	13.182	11.9235	9.61704	11.9827	15.2397	6.83079	6.206	3.67642	3.33115	1.22117	3.12706	2.85133	2.75546	59.8497	77.7976
4.5	-1.4387	14.0341	15.2007	2.43553	12.1844	14.2728	13.5733	11.6769	13.8309	16.1468	7.32554	6.20887	4.0086	3.80001	1.69246	3.30302	2.91082	2.90117	61.2022	77.8173
4.54167	-0.7581	12.8202	15.7572	2.12101	12.0101	15.625	13.3697	10.7398	12.5558	15.9135	7.41324	6.31895	3.99325	4.08024	1.71766	3.33726	2.84376	2.89564	61.5313	77.6237
4.58333	-0.0306	13.8743	15.351	1.71449	12.3898	15.3376	13.4844	12.0645	13.2335	14.8748	7.31607	6.44565	4.21882	3.62091	1.27015	4.09452	2.76423	2.79724	61.3858	78.3248
4.625	-0.6445	13.9923	15.6593	1.77639	12.5383	16.1749	13.3927	11.7646	13.6956	14.4977	7.3838	6.40023	4.44994	3.61101	1.21589	4.10064	2.77258	2.70903	61.2246	79.5259
4.66667	-0.6336	13.6197	15.5083	1.71449	11.5497	16.6341	13.0833	11.6488	13.8407	13.6475	7.30083	6.5246	4.29664	3.5773	1.22049	3.89831	2.63325	2.53671	62.21	81.3413
4.70833	-0.4622	13.4835	15.7292	1.86388	11.4509	16.6628	13.3025	14.1634	15.2726	13.7009	7.19474	6.49694	4.20525	3.83925	1.16462	3.96582	2.64243	2.53011	61.997	81.6379
4.75	-0.7916	13.4391	15.3752	1.61214	11.4304	16.6766	12.9739	13.1465	14.9515	15.1029	7.08589	6.49359	4.17597	3.78032	1.21951	3.88653	2.74975	2.4791	62.7744	81.6535
4.79167	-1.1065	12.5411	14.3998	1.34529	11.1895	16.7938	12.9952	12.9234	14.8154	14.6953	7.07476	6.45335	3.98752	3.68463	1.1127	3.6773	2.72193	2.39819	62.9919	82.0645
4.83333	-1.4884	12.3121	14.0994	1.39365	10.2371	16.8054	13.1305	12.0978	14.8258	14.4452	6.91977	6.4039	3.97893	3.86262	1.04896	3.57145	3.00013	2.29423	63.2127	81.7546
4.875	-2.0918	11.6206	15.0794	1.34338	9.67914	16.7168	12.5276	11.4617	14.1236	14.0357	6.84013	6.29578	4.08208	3.49352	1.3164	3.33488	2.59426	2.35415	63.403	81.2736
4.91667	0.8542	11.9465	15.2214	1.81869	9.85532	17.202	12.8747	11.8071	14.7308	13.9936	6.86701	6.39798	4.09277	3.6627	1.08389	3.44719	2.90221	2.53929	63.7103	81.4033
4.95833	0.94098	11.849	16.4132	3.59238	10.5232	17.1328	13.8603	11.6302	15.6362	14.3545	6.93349	6.50802	4.11471	3.80972	1.00044	3.47581	2.85871	2.6312	63.9059	81.21
5	-0.2488	10.9169	14.9191	1.85343	10.0073	16.0394	13.1271	11.1427	14.6153	13.5977	6.81276	6.3058	4.0476	3.88683	1.13982	3.31271	2.90081	2.51844	63.7124	80.8996
5.04167	-0.561	10.5438	15.3879	1.7033	9.88065	16.8943	12.705	12.5259	14.9163	13.4729	6.985	6.2671	4.07223	3.73125	0.94716	3.44152	2.95838	2.62701	63.8899	80.8782
5.08333	-1.1171	10.1472	15.0043	1.74977	9.78503	16.3672	12.3782	12.2018	15.7861	13.3738	7.14574	6.49537	3.83386	3.80707	1.15137	3.33164	2.90887	2.61346	63.7966	81.5497
5.125	-1.6814	10.3742	18.3211	1.76214	10.242	16.1627	14.1396	13.1099	17.3687	12.9915	7.37921	6.7363	4.17051	4.26819	1.63167	3.80556	3.15856	3.11776	63.4718	81.4884
5.16667	-1.1655	10.3772	20.3085	1.99488	11.6389	17.6215	15.5703	13.609	17.6408	14.7375	7.38436	7.10188	4.6251	4.63786	1.93065	3.8534	3.16426	3.41394	63.6188	81.6024
5.20833	-2.5659	9.75445	19.8374	2.16609	11.281	17.2124	13.8054	11.6817	17.7874	15.5556	7.63922	6.90014	4.55791	4.41974	2.00212	3.66315	3.15534	3.38061	63.9433	81.9018
5.25	-3.2623	10.4916	20.8745	2.64686	12.1074	17.026	14.0174	13.1715	17.1504	16.0742	7.55248	7.77691	4.81683	4.76108	2.14266	4.79367	3.63839	4.47454	63.9861	81.721
5.29167	-1.3437	10.4307	19.9977	3.02794	12.2799	16.2565	13.6743	15.1546	17.1011	15.5828	7.63776	7.78769	4.94308	4.69406	1.97849	5.13367	3.55852	4.49959	64.5434	81.6384
5.33333	-1.5414	9.29774	20.5928	2.9557	12.7352	16.4669	14.1077	13.3147	17.175	15.638	7.42016	8.05019	5.2299	5.00809	2.16807	5.57422	3.5884	4.98325	64.4974	81.9143
5.375	-1.7417	9.18255	20.4603	2.85122	13.5202	16.4573	13.9077	14.0712	18.9544	15.8463	7.43349	8.38539	5.74633	4.44579	2.15462	5.36062	3.54105	4.82148	65.0754	82.549
5.41667	-2.0568	9.24008	21.328	3.81586	13.8661	16.8608	13.5267	14.9186	17.6173	16.3404	7.43851	8.37506	5.98234	4.74791	2.19306	5.32719	3.61454	4.80281	66.8059	83.1769
5.45833	-2.1115	9.43299	20.8686	3.94809	14.9069	17.4758	14.5308	14.7902	17.7689	16.203	7.87193	9.07873	6.17046	5.21177	2.35577	5.79075	3.59554	4.92529	67.0417	83.9164
5.5	-0.5139	9.22727	21.0595	3.56153	14.4612	17.9184	15.2501	16.6908	19.5752	16.8357	8.09924	9.37162	5.90239	5.55367	2.30473	5.3934	3.62254	4.96666	67.1245	85.1662
5.54167	-0.2312	9.81967	21.5483	5.84357	15.6727	18.4792	14.9807	14.681	19.9091	16.8324	8.39752	9.17796	6.07735	5.05382	2.61993	5.35082	3.90663	5.08197	67.2548	86.1095
5.58333	0.39534	9.33975	20.6209	5.23206	15.742	18.1758	14.0913	13.2466	17.3821	16.8714	8.55571	8.89425	6.43172	5.35102	2.08902	5.94828	3.8196	4.71115	67.4427	86.2626
5.625	0.16306	8.64888	20.0501	4.7281	15.1583	18.1487	13.5864	12.4725	16.3164	16.4122	8.64195	8.75785	6.12489	5.41778	1.79133	5.29933	3.60376	4.41332	67.2636	87.4929
5.66667	-0.5073	8.10349	19.2553	4.01223	14.9894	17.5223	13.9023	12.4025	16.0264	15.8283	8.52856	8.66075	5.98814	5.18268	1.56289	5.03551	3.41787	4.30299	67.6143	87.6042
5.70833	-0.9233	7.75626	18.8074	3.84157	14.7638	17.1529	13.6598	11.2463	15.4208	15.2667	8.46863	8.47691	5.7952	5.05955	1.45657	4.90997	3.33966	4.14301	67.9671	87.7091
5.75	-1.4127	6.90206	18.3856	3.23116	14.0072	16.9623	13.6529	11.9964	15.14	14.9071	8.26997	8.30509	5.48999	4.88775	1.38076	4.55674	3.29793	3.88956	67.4677	87.4571
5.79167	-1.1821	6.95453	18.0901	4.86358	13.5752	17.5366	13.3993	11.2862	14.8024	14.8949	7.9836	8.29079	5.40593	4.80832	1.30053	4.83073	3.13578	4.0082	67.7649	87.2925
5.83333	-1.7738	6.33638	18.012	2.31838	12.8904	16.1607	12.8454	10.4615	14.2169	13.8609	7.69401	8.12723	5.22111	4.56041	1.08964	4.44495	2.91119	3.73757	67.8038	87.2755
5.875	-2.1412	5.19548	18.3201	1.88535	12.627	15.708	13.3289	10.0874	13.9189	13.9444	7.529	7.87042	5.00631	4.35689	1.04629	4.20573	2.84592	3.61188	67.4856	87.8215
5.91667	-3.0251	5.95043	17.2041	2.33814	12.0935	15.2343	13.0756	9.47924	13.8199	13.351	7.39441	7.74361	4.81622	4.17418	1.0806	4.01274	2.79238	4.17001	67.9851	87.5669
5.95833	-3.0193	5.14699	16.8159	1.72172	12.3776	14.9744	13.0222	9.40378	13.938	13.3368	7.44118	7.66547	4.79973	4.20293	0.99502	3.96599	3.06546	4.1068	68.7261	87.0656
6	-2.5467	5.6209	16.3326	1.95882	12.7083	14.7517	13.6871	9.4891	14.0335	14.0297	7.35777	7.72788	4.9522	4.07042	1.22462	3.94087	2.94039	4.19799	68.357	87.0955
6.04167	-2.3264	4.96014	16.0556	1.85137	12.4998	14.5098	12.7318	9.3363	13.837	13.8412	7.46265	7.69001	4.93689	4.03189	1.15059	4.01302	2.89233	4.05336	68.357	87.0955
6.08333	-2.5455	5.49325	15.302	1.89465	14.4163	15.9257	12.8828	10.4452	14.3526	13.3306	7.55918	7.7569	5.04069	4.14979	1.45916	3.7871	2.86096	4.07037	68.357	87.0955
6.125	-2.8064	4.31909	14.9763	2.65644	12.8679	15.5016	12.1104	9.39292	15.2139	13.5593	7.56028	7.73827	5.12493	4.29275	1.76203	4.23841	3.21893	4.1294	69.5435	88.0517
6.16667	-3.2891	4.39641	14.0316	2.81254	13.4823	15.0088	13.0829	8.93788	14.0365	14.2521	7.22929	7.71513	5.18121	4.14307	1.73635	3.97265	3.15377	4.26761	70.5527	89.3569
6.20833	-2.3134	5.25526	13.9432	3.19288	14.0639	14.6203	11.6457	10.8182	13.634	14.033	7.26647	7.73266	5.13264	4.26202	1.81766	4.20497	3.25447	3.70129	70.1994	90.5476
6.25	-0.8728	6.30001	14.5898	3.56574	15.4181	15.5615	12.4175	10.5078	15.0625	14.0609	7.38764	7.78667	5.10192	4.26181	1.81573	4.37354	3.23257	4.26545	71.5237	91.9049
6.29167	-1.1791	5.54877	15.681	5.00192	15.48	14.2321	12.2756	11.0831	16.15	13.6598	7.47188	8.23269	5.31252	4.306	1.88272	4.69776	3.17015	4.23051	72.6999	93.0664
6.33333	-1.2024	4.78542	15.4392	5.09936	15.4436	14.4066	12.3887	9.78637	13.9215	13.3922	7.60854	8.22687	5.7401	4.03638	1.99251	4.64449	3.48965	4.60656	74.1259	94.6076
6.375	-1.2691	4.90149	15.2218	5.0624	15.4212	14.8938	12.4877	10.4106	14.4553	13.4301	7.43134	8.14006	5.7302	4.02373	1.96461	4.81819	3.53625	4.82109	75.8578	95.9372
6.41667	-1.5434	5.42864	15.2121	6.05717	16.1053	15.8073	14.2383	9.98155	14.17	13.1644	7.61865	8.18327	5.61443	3.99074	1.89513	4.45018	3.82245	4.32492	80.9269	98.1605
6.45833	-1.6986	6.58304	14.3389	7.87678	17.6824	16.7591	12.7804	11.6246	13.9534	14.1364	7.82797	8.24699	5.42184	4.20494	2.11267	4.48474	3.72955	4.52638	86.3397	101.474
6.5	-1.5036	7.02441	15.7653	7.41089	18.2139	16.968	13.5198	10.6533	14.8863	14.8786	8.21636	8.43636	5.12042	4.5922	2.1451	4.26683	3.41608	4.55625	89.7303	105.854
6.54167	-0.6921	8.80845	15.6829	8.81478	18.9259	17.3707	15.4309	12.6527	15.1343	16.0396	8.29098	8.75151	5.29624	4.67707	2.64868	4.51794	3.62192	4.6816	90.9071	106.769
6.58333	-0.9358	8.67091	15.1164	9.70053	19.755	17.6686	15.6753	11.4493	15.7252	16.1013	7.88839	8.62141	5.84656	4.7757	2.63295	4.37436	4.02645	5.13383	91.3202	109.005
6.625	-2.0129	8.0213	14.56	9.20022	19.3956	17.1098	14.7759	10.8041	15.0712	15.3513	7.69987	8.36142	5.82229	4.40713	2.21953	4.18581	3.50836	4.77412	92.3114	110.124
6.66667	-2.6527	7.67071	14.9552	8.3604	19.0157	17.5204	14.4886	10.7505	14.3428	14.8725	7.55492	8.10013	5.57071	4.20926	2.03534	3.88418	3.22238	4.29429	94.9428	110.314
6.70833	-2.9582	7.47939	15.4123	8.28048	18.5526	18.2781	14.1266	10.5035	14.0047	13.4258	7.49542	8.12847	5.3655	4.14185	1.94	3.77098	3.16644	4.23638	95.5473	109.765
6.75	-2.9582	7.48802	15.3296	8.3678	18.6021	16.4511	14.0069	10.1215	14.1756	12.7897	7.37385	8.03278	5.18044	4.21234	1.81574	3.82253	3.10064	4.12991	96.9856	109.181
6.79167	-1.8231	8.21443	15.8698	9.33323	19.3204	16.1373	14.7038	11.2347	15.118	12.3096	7.19765	7.86288	4.865	3.92148	1.7287	3.6256	3.03931	3.92477	98.0766	108.316
6.83333	-2.3706	8.1128	15.9744	9.30123	18.6926	17.5443	14.0164	11.1679	14.5956	12.214	7.20366	7.64817	4.64356	3.72468	1.62977	3.48207	2.95546	4.12396	99.6482	107.178
6.875	-2.7948	7.80549	15.5717	9.05663	18.6639	16.9862	14.3773	11.5076	14.6994	12.8641	7.097	7.52892	4.47505	3.53125	1.50013	3.26658	2.91358	3.93408	100.376	106.503
6.91667	-2.7156	7.78487	15.9332	9.35319	19.0967	16.9816	14.6783	11.4109	14.5347	12.858	7.01871	7.34336	4.40203	3.38311	1.51218	3.22167	2.88147	3.80843	100.445	106.791
6.95833	-3.3063	7.76296	15.9379	9.1717	18.7973	16.4918	14.3717	11.1596	14.3019	12.8733	6.99243	7.21407	4.34822	3.20598	2.31904	3.18899	2.94888	3.76476	100.532	106.049
7	-2.9215	7.26782	15.185	8.60874	18.3877	15.8512	14.2112	11.2946	14.0954	12.8442	6.82502	7.05465	4.13157	3.23553	1.96191	2.8804	2.70268	3.57728	100.466	105.22
7.04167	-2.9115	7.60298	15.3667	8.61085	18.5304	15.7526	14.5981	10.9069	13.6926	13.3142	6.8711	6.86459	4.10549	3.08505	2.0255	2.69939	2.84276	3.61129	99.4663	104.943
7.08333	-3.3213	7.59209	15.4326	8.42074	18.5044	15.5598	14.6157	10.9107	13.6122	13.8913	6.98683	6.75902	3.90085	3.03544	1.92207	2.62737	2.50002	3.56928	99.3005	107.481
7.125	-3.6812	7.75716	14.9422	8.48994	18.8926	15.453	15.2402	11.2297	13.4101	14.9521	6.93969	6.66383	3.82691	3.27469	2.21267	2.46996	2.71682	3.87185	100.833	106.809
7.16667	-2.2474	8.71262	15.809	8.87901	19.4028	15.9602	14.5423	13.5171	13.9415	15.2639	7.0626	6.93493	4.26167	3.50809	2.26381	2.80557	3.47203	4.41244	100.18	106.425
7.20833	-2.2579	8.45948	15.7006	9.53574	19.9379	16.9053	15.4901	14.3587	14.6544	15.2104	7.22099	6.93893	4.17792	3.39225	2.65241	2.77466	3.40575	4.0313	99.3053	107.603
7.25	-1.9247	9.00357	16.0036	9.2085	19.8546	15.9215	16.0155	14.7842	14.7307	16.6024	7.24255	6.97207	4.15164	3.55552	2.84584	2.72869	3.59259	4.04885	99.5816	108.556
7.29167	-1.5648	9.44804	16.2598	9.25432	20.4114	16.1469	16.9027	15.9503	19.5041	16.5585	7.06627	7.30853	4.51845	3.50396	2.79582	2.66115	3.4787	4.06307	100.117	108.959
7.33333	0.10836	9.35254	17.0366	9.28369	20.8024	17.0618	16.791	16.5493	17.1577	17.4312	6.97409	8.02697	4.85856	3.39628	2.98491	2.88189	3.90602	4.17163	100.331	110.469
7.375	0.5979	10.0054	17.2046	9.42341	21.1568	17.3565	18.0965	15.8718	15.6408	17.3125	6.73309	7.80457	5.26794	3.43129	2.52879	2.79388	3.46549	4.17371	103.602	111.696
7.41667	0.44891	10.3518	17.5765	9.50096	21.538	16.347	19.4042	16.952	15.4553	17.2679	7.07916	7.88586	5.54555	3.24125	2.58142	2.58757	3.41158	3.88812	108.19	114.501
7.45833	0.73523	10.6101	17.8452	9.72338	21.7315	16.9447	19.7464	16.8062	15.7865	17.2731	7.4748	8.39747	5.59041	3.21889	2.6815	2.58602	3.28386	3.96455	111.548	116.552
7.5	0.48627	11.2405	18.4132	10.3612	22.7588	18.4103	20.4538	16.9864	19.2211	18.393	7.81488	8.50122	5.55439	3.32041	2.85806	2.80015	3.28471	4.22699	114.406	117.811
7.54167	2.12055	11.6164	19.3348	11.4942	22.2282	18.4286	21.4356	17.1416	21.1009	19.7877	7.74141	8.50362	5.7221	3.48471	3.02282	3.53357	3.53489	4.42295	114.216	118.86
7.58333	1.80439	12.6544	19.9171	11.4456	23.1885	18.7121	21.7295	18.4525	17.6197	19.7929	7.69007	8.23316	5.93864	3.4535	3.00537	2.91786	5.05626	4.84158	114.391	120.682
7.625	3.11073	12.7674	20.0365	11.5787	23.1306	18.7472	22.4187	18.1569	17.3733	19.7605	8.16894	8.17805	6.24802	3.08669	2.74367	3.0019	3.51383	3.8093	116.701	121.972
7.66667	2.91916	13.0806	20.0941	11.5694	23.1314	18.6614	22.6534	17.4613	16.8194	21.0275	7.54966	8.14212	6.12483	3.01643	2.52678	2.88943	3.56454	3.36384	117.551	123.162
7.70833	2.97594	12.9196	20.0436	11.7508	23.3009	18.9627	23.8983	16.7574	16.8043	20.1228	7.51352	8.12899	6.0037	3.20428	2.50349	2.794	3.22491	3.2769	118.011	123.339
7.75	3.24696	13.2715	20.21	12.0701	23.2828	19.5745	23.6506	16.6612	16.6503	20.5774	7.51385	8.46186	6.0781	3.1881	2.41871	2.81484	3.268	3.37576	118.554	123.018
7.79167	3.25563	13.2104	19.9904	12.1091	23.436	19.45	23.5429	16.5854	16.4359	20.3302	7.5234	8.17395	5.99182	3.18623	2.35319	2.89015	3.30104	3.41318	119.511	122.559
7.83333	3.06971	12.984	20.4895	12.1112	23.218	19.296	24.1908	17.4616	16.0346	22.4326	7.53523	8.15734	5.79793	3.1531	2.30608	2.75138	3.06962	3.74001	121.019	122.263
7.875	2.54626	12.4579	20.1067	11.8334	23.0281	19.2632	23.8648	16.6955	15.3801	20.1567	7.40266	8.02318	5.70281	3.09283	2.14452	2.64982	3.27629	3.63054	120.848	120.834
7.91667	3.07808	12.652	19.4057	11.4493	22.9232	19.3024	24.7943	18.7553	15.2253	21.6034	7.358	7.75117	5.54483	3.08501	2.29708	2.69026	3.10918	3.79959	119.768	119.736
7.95833	2.22291	12.1092	18.9194	11.1267	22.8057	19.4192	24.103	18.8141	15.5994	21.1198	7.31702	8.01348	5.44942	3.05631	2.06807	2.77504	3.04346	3.54091	119.037	118.926
8	2.24218	11.9405	18.8731	10.6459	22.4362	19.0736	23.8501	17.8438	13.9609	21.7706	7.21937	7.84644	5.20785	2.86044	1.81901	2.55723	2.99818	3.37458	118.683	118.642
8.04167	2.1145	11.7448	19.3239	10.8963	22.4376	18.7098	23.7672	17.6104	14.3396	21.2434	7.14916	7.78519	5.07238	2.95498	1.85447	2.49262	3.28835	3.57883	117.603	119.245
8.08333	2.0924	11.8033	19.6834	11.1304	22.4509	19.5562	25.243	17.8011	14.1547	21.1451	7.53347	8.01977	5.08005	2.97132	1.93426	2.46505	3.12618	3.72077	117.579	121.225
8.125	2.58023	12.8716	20.5121	11.6704	22.992	19.5313	26.0048	20.714	15.4779	23.2135	7.81345	8.25325	5.10566	3.37348	2.12959	2.64617	3.65383	4.30554	117.293	122.96
8.16667	3.70364	12.913	20.964	11.8553	23.9103	20.0551	26.5278	21.0191	15.9364	23.3249	7.92415	8.53412	5.3095	3.39455	2.15562	2.87152	4.07423	4.84094	117.07	124.227
8.20833	4.92098	13.0128	21.1044	12.0232	23.8096	20.3115	28.9125	20.1944	16.6872	24.4053	8.12513	8.63001	5.27539	3.39378	2.13873	3.065	4.12203	4.75289	117.196	125.296
8.25	5.19267	13.3314	23.2368	12.4524	24.1957	20.4089	29.6223	22.5509	15.4436	25.1368	8.16256	8.5152	5.66618	3.42992	1.98239	3.34431	4.36377	4.8884	117.265	126.969
8.29167	5.4101	13.9127	24.9237	12.7876	24.7441	21.907	31.2149	21.6437	16.9085	25.1197	8.20906	9.0365	5.68414	3.75602	2.75085	3.47841	4.85025	5.21877	117.072	127.227
8.33333	5.60319	14.1513	24.9129	12.8886	24.6396	20.2306	30.6656	23.0725	16.4972	25.3249	8.5713	9.06412	5.82907	3.70787	2.90225	3.62798	4.46115	5.13889	116.515	128.904
8.375	6.09567	14.4709	25.384	13.0653	25.6638	20.6676	30.8162	22.1585	16.5109	24.941	8.07812	8.78984	5.95484	3.69171	3.07274	3.59079	4.29536	5.20104	118.257	132.971
8.41667	6.80519	14.78	26.1799	13.5943	26.1018	21.1189	30.7798	22.4558	18.8178	25.7093	8.07643	9.08516	6.12658	3.68846	3.05431	3.4489	4.27464	5.24116	121.381	136.449
8.45833	7.56149	15.7874	27.4763	14.1331	26.8561	22.3395	31.3718	27.3611	18.7496	27.1333	8.61015	9.5385	6.13357	4.306	3.005	3.3871	4.52495	5.50323	124.62	138.445
8.5	7.93016	16.9204	28.2389	15.0846	28.4786	22.3666	32.7616	32.6253	19.9311	26.863	8.90073	10.0324	6.34479	4.48842	2.75417	3.85405	4.56707	5.58776	126.118	140.295
8.54167	8.15948	16.7913	28.8209	15.6239	28.3451	23.1098	33.8343	31.9571	20.6939	27.6212	8.87095	9.64814	6.61777	4.48185	2.91257	3.96733	5.15798	5.76199	127.372	140.332
8.58333	8.41055	17.7428	29.3139	15.6571	27.9236	24.9175	33.4168	29.0763	20.4133	28.3385	9.27587	9.64104	6.63801	4.96662	2.86817	3.77827	4.80106	5.72721	126.343	141.813
8.625	8.81912	18.0804	29.7488	16.3295	28.5155	25.2139	33.8172	29.1093	20.5405	29.4332	9.47359	9.62508	6.63651	4.60736	2.87946	3.71805	4.85132	5.57781	125.809	141.899
8.66667	8.67474	17.5824	29.3105	16.2293	28.4649	24.9468	33.5488	28.4031	20.0243	28.7596	9.21336	9.50477	6.64033	4.69929	2.74556	3.5961	4.56769	5.51435	125.947	141.69
8.70833	8.94017	17.9737	29.7464	16.349	28.6488	25.2602	33.7679	28.5171	20.0449	28.9787	9.31169	9.90382	6.79604	4.85851	3.68588	4.04272	5.02151	5.93614	127.166	141.292
8.75	9.10209	18.3153	30.0483	16.6231	28.8329	25.5733	33.7336	28.6797	21.083	29.3687	9.31888	9.90752	7.0179	4.77405	3.82061	4.09308	5.07903	5.91189	127.92	140.565
8.79167	9.30625	18.7406	28.876	16.5927	28.6107	26.2475	34.1248	29.1684	20.5856	29.9695	9.28078	9.90659	6.88659	4.78496	3.46696	4.0656	4.97122	5.94518	128.827	141.264
8.83333	9.01991	18.6555	28.9535	16.8487	28.5561	26.0722	33.9048	29.5707	20.5094	30.0827	9.20485	9.91658	6.91856	4.8467	3.43727	4.05952	4.88726	5.99451	129.831	141.065
8.875	8.90951	18.6533	29.0858	16.8622	28.2521	26.2493	33.6471	28.9866	20.258	29.9641	9.21668	9.88339	6.6641	4.96329	3.26412	3.94728	4.88817	5.90941	129.276	140.374
8.91667	9.46978	19.1232	29.9956	16.9408	28.1101	26.664	34.5085	31.4747	20.9098	30.628	9.2611	9.961	6.70732	4.86761	3.10032	3.98453	4.90214	5.93565	130.155	141.635
8.95833	8.60672	18.7667	29.294	16.613	27.7246	25.5298	33.6753	30.7821	20.2528	31.3637	9.13812	9.83567	6.60733	4.70975	3.46626	3.91184	4.86114	5.96997	129.567	142.333
9	8.84964	18.7645	30.0408	16.7628	27.3679	25.7138	33.8148	30.2074	20.0736	33.3664	9.24871	9.82841	6.68087	4.87458	3.31109	4.25009	5.01063	6.34316	129.288	141.665
9.04167	8.76931	19.6044	30.5564	16.8407	27.4648	26.0756	34.0498	30.3487	20.3431	33.9631	9.42771	9.97685	7.10301	5.0555	3.32936	4.21938	5.06066	6.4014	128.282	142.149
9.08333	8.43051	18.9986	31.6808	16.7846	27.0659	25.8124	33.7673	29.8641	21.0248	33.3	9.41561	10.0436	6.91471	4.95714	3.17616	4.24159	5.05037	6.52917	128.306	144.609
9.125	8.59386	18.9242	32.0504	16.9615	27.4845	26.7855	33.0331	30.415	22.1873	37.2666	9.75057	10.0282	7.27261	5.13282	3.15664	4.48949	5.22371	6.78164	128.188	145.987
9.16667	8.72277	19.2996	32.473	16.9258	28.3452	26.7649	34.0952	34.5794	22.7538	39.5645	9.76177	10.268	7.52116	5.04696	3.36	4.75912	5.58996	6.91461	128.273	145.931
9.20833	8.51141	19.4491	32.7608	17.341	28.7504	27.505	34.1554	33.3996	22.696	41.6129	10.1935	10.5704	7.57777	5.44909	3.25499	4.94261	5.74075	6.98568	127.605	146.432
9.25	8.63876	20.2465	33.1455	17.1472	28.4176	27.0032	35.2807	35.653	23.9848	43.8959	10.3684	11.9532	7.632	5.75285	3.01662	5.04927	5.60926	6.96337	126.107	148.696
9.29167	9.64488	19.7781	33.4061	17.8053	28.4476	27.1814	35.2121	35.7504	24.7166	44.0257	10.4525	12.5927	7.70218	5.79246	3.06647	5.04455	5.96759	7.33739	125.848	152.607
9.33333	9.81965	20.0037	34.0499	17.042	29.1423	27.6652	35.5563	35.7576	25.3754	45.2169	10.2757	13.3859	7.91261	5.92505	3.44566	5.54349	5.74289	7.2095	125.231	153.867
9.375	9.95903	20.1833	34.2174	19.9562	29.4958	27.8882	35.6753	35.2584	25.3531	44.8558	10.1208	13.2298	8.16436	6.36542	3.78024	5.03989	6.09088	7.45741	125.671	155.2
9.41667	9.82428	20.5027	34.5414	20.4408	29.5602	29.7825	35.6235	36.7646	26.3291	44.2167	10.0222	13.3275	8.03096	6.32951	3.48452	4.82854	6.19962	7.31636	125.938	159.146
9.45833	8.91027	19.9997	34.1713	19.3997	29.7774	29.7994	35.8358	37.1953	25.0946	42.8198	9.91651	13.402	7.75947	6.47656	2.75201	4.8295	5.83859	7.45718	128.55	163.004
9.5	8.58315	19.5031	33.4851	17.8399	29.2369	29.2896	35.572	36.5462	25.7068	40.4342	10.2269	13.8093	7.75275	6.35531	2.78877	5.16976	5.90542	7.27357	131.782	165.244
9.54167	9.05512	19.8855	34.9715	16.8895	30.6335	29.5547	36.3233	37.0891	25.0469	39.9906	10.3275	15.0919	7.8416	6.28251	3.42933	5.01758	6.06749	6.96865	132.764	165.131
9.58333	8.90195	19.8003	38.1323	16.8599	28.2623	29.352	35.0746	37.135	24.4229	39.7022	10.471	15.1514	8.43423	6.39668	4.5013	5.49994	6.01173	7.14355	132.446	165.663
9.625	8.8813	19.7524	38.3069	16.3354	28.6308	29.8516	36.446	36.1141	24.439	39.976	10.664	15.1584	8.47307	6.39999	3.38294	4.50704	5.68978	6.85588	132.157	166.363
9.66667	8.48146	19.7258	38.1968	16.0231	28.8532	30.0439	36.4885	35.8225	23.9508	39.4587	10.4007	15.2194	8.46721	6.29005	2.92328	4.36556	5.62657	6.86555	132.282	166.971
9.70833	8.50146	19.5816	37.9798	15.5113	28.1637	30.1038	36.0946	35.1235	24.1465	38.5686	10.4182	15.23	8.39153	6.18871	2.92949	4.156	5.45468	6.50789	131.726	166.495
9.75	8.01253	19.0614	37.3154	14.9552	27.9978	29.9771	35.5271	34.0821	23.2185	35.9103	10.3142	15.1401	8.22778	6.0271	2.98289	4.06274	5.53145	6.27135	132.154	166.063
9.79167	7.79291	18.91	38.371	14.5998	27.916	31.5211	34.6022	33.2147	22.5688	35.2734	10.2849	14.9976	8.0163	5.90066	2.92055	3.91766	5.36736	6.25382	135.402	166.378
9.83333	7.15026	18.4907	36.0643	14.2794	27.5902	28.8932	34.0278	32.2017	21.8749	34.9857	10.1655	14.7674	7.87421	5.67614	2.1597	3.9464	5.22987	6.01872	135.351	166.444
9.875	6.81378	18.0861	35.4335	14.4235	26.8567	28.7171	33.7699	32.3299	21.9934	34.9582	9.8942	14.5914	7.84193	5.48453	2.05853	3.70603	5.09429	5.81397	135.558	165.857
9.91667	6.64594	18.0663	35.0318	13.8387	26.6981	28.2189	33.5809	30.9854	21.0077	34.9661	9.68716	14.452	7.65586	5.33574	3.4131	3.78264	4.97631	5.90033	134.873	165.386
9.95833	6.45186	17.4633	33.4092	16.8673	26.5166	28.2092	33.2619	31.3278	20.8271	35.021	9.73669	14.3142	7.53816	5.32278	3.78899	3.84303	5.00695	5.95725	134.355	164.679
10	6.19206	17.2019	32.9729	15.4755	26.2969	27.7296	33.1887	29.7829	19.4652	35.0121	9.50378	14.0999	7.31873	5.09982	3.0651	3.52942	4.78307	5.81953	135.574	164.447
10.0417	5.72229	16.9645	32.715	15.6329	26.0646	27.5969	32.7842	29.2307	19.7831	34.482	9.44252	13.8646	7.27125	5.06473	3.47046	3.74093	4.77432	5.64936	134.947	165.6
10.0833	5.396	16.8303	33.4715	14.9636	26.3413	28.2344	32.6415	28.7695	19.0129	33.8816	9.31956	13.8232	7.23943	5.18494	2.66547	3.54728	4.56544	5.77924	134.158	165.706
10.125	4.95224	19.4443	34.8345	14.8536	26.71	29.5635	32.104	28.8708	19.2184	33.8399	9.40818	13.7721	7.25567	5.21391	3.0488	4.25814	4.9047	5.7268	133.733	165.482
10.1667	5.03668	20.4004	35.1081	15.1342	27.4716	29.0027	32.8875	27.6811	19.6308	34.3422	9.47437	13.7977	7.61114	5.2276	3.1984	4.58311	5.11507	5.71368	132.935	166.176
10.2083	5.04615	20.8363	36.2954	14.0941	27.7993	28.0571	33.608	27.3682	20.7207	35.0991	9.64367	13.6742	7.62593	5.32461	3.26023	4.54506	5.27517	5.79668	134.167	167.236
10.25	4.59713	21.0836	37.0431	17.6088	28.8143	29.0515	33.7967	27.2738	20.044	34.7103	9.52541	13.8795	7.5613	5.51406	2.86948	4.4564	4.89966	5.95541	133.116	168.082
10.2917	6.11012	22.4124	38.2884	17.7408	29.3851	28.424	33.7569	28.0951	21.0983	36.7007	9.61071	12.9289	7.75078	5.51276	3.22439	4.71156	5.48321	5.9211	133.186	168.469
10.3333	6.28078	23.4925	38.8983	17.6854	30.1856	29.332	34.0135	28.7179	22.7798	37.6933	9.94886	13.5746	7.56528	5.6038	3.19689	5.23908	5.48768	5.95915	132.556	168.628
10.375	6.42875	23.1965	38.9511	17.3226	30.0161	30.1286	34.8149	28.6064	22.8899	38.2349	10.1368	13.5498	7.90818	5.77013	3.4222	5.46959	5.40222	6.43459	135.223	169.961
10.4167	6.49518	22.071	39.04	17.6673	31.1743	31.7077	34.5587	28.8108	23.9221	38.4618	9.92454	13.7304	7.77835	5.39709	3.60526	5.22248	5.72975	6.27201	135.669	171.635
10.4583	6.36648	22.016	39.0053	19.0166	30.5984	31.1318	34.274	27.8036	20.6387	37.88	9.78953	13.2079	7.48752	5.47558	2.85076	5.21377	5.70233	6.52236	137.427	172.632
10.5	6.84602	22.6094	39.5909	19.0585	31.5155	31.6458	34.6005	28.4662	21.3034	38.7486	9.96699	16.004	7.82342	5.60024	2.89699	4.8637	5.72396	6.49703	138.613	173.503
10.5417	7.50772	24.4116	40.304	19.9181	31.8266	36.05	35.4117	29.055	23.6423	40.064	10.263	16.3232	7.64053	6.00655	3.1338	4.60859	6.61248	6.78239	138.663	173.336
10.5833	7.34675	24.6664	40.134	19.3648	31.9607	35.4481	35.7214	27.7506	23.5325	40.2938	10.5408	16.3322	8.02678	7.16074	3.5125	4.45509	6.8109	6.61688	137.964	173.962
10.625	6.94455	25.1152	40.6118	19.3891	31.9489	34.7491	36.2457	28.478	23.9974	39.7946	10.2978	16.3738	8.01458	7.22793	3.40035	5.90602	6.75518	6.64132	136.849	173.623
10.6667	6.7445	25.3349	40.7169	19.3805	31.9487	34.717	36.3588	28.3767	24.6807	39.9075	10.2898	16.4575	7.98693	7.2631	3.48453	5.56754	6.72747	6.6538	136.153	173.93
10.7083	6.57066	24.9005	40.6685	19.1719	31.7664	35.7657	35.8456	27.7802	25.2515	39.6256	10.3653	16.3959	7.97443	7.27239	2.81248	5.736	6.56035	6.33675	138.129	174.735
10.75	6.37544	24.2387	40.7749	18.7576	31.5936	35.3607	35.4111	28.0994	25.0115	39.6463	10.2529	16.2581	7.71589	7.28879	2.97416	5.50059	6.38123	6.31	141.422	174.401
10.7917	6.20331	23.8091	40.5876	18.5628	31.3697	34.4965	35.2128	26.8923	24.3973	39.4904	10.0657	16.3612	7.76923	7.0726	2.98105	5.43182	6.22823	6.06955	141.551	173.846
10.8333	6.09034	23.3455	40.2785	17.8609	31.004	34.3223	35.7304	26.4135	23.8519	39.7588	10.1193	16.1784	7.55758	6.88401	2.82575	5.01061	6.0799	6.17775	140.861	173.239
10.875	5.92562	23.1492	40.2626	17.7303	30.8373	35.0979	35.5199	27.2568	23.7826	39.3926	10.012	16.0338	7.69232	6.54953	3.49452	5.01462	6.05661	5.9679	141.054	172.68
10.9167	5.68724	22.5993	40.4609	17.4404	31.2451	34.2776	35.6345	26.4896	22.8219	38.6475	9.90295	15.9713	7.60666	6.36257	3.19429	4.84515	5.96552	6.00551	141.133	172.159
10.9583	5.72378	22.6302	40.5162	18.2602	31.1474	33.8733	34.5265	26.1435	22.394	39.1038	10.0187	15.9734	7.54165	6.39188	3.00148	4.92533	5.97132	6.62358	140.551	171.527
11	5.6828	22.4222	40.2481	16.9197	31.1691	33.9134	33.8782	25.965	22.1947	40.1735	9.97373	15.8814	7.39907	6.20657	3.10286	5.63577	5.95341	6.08351	139.856	170.893
11.0417	5.82842	22.1843	40.4063	16.7014	30.9064	33.8132	34.1876	28.0512	21.8761	40.174	9.85163	15.7729	7.38394	6.29448	2.69283	5.57981	5.888	6.18332	138.775	170.638
11.0833	5.61468	21.4369	40.0712	18.0297	31.1504	35.1956	34.1018	28.8042	21.5832	40.3099	9.93108	15.6679	7.32788	6.12543	3.09708	5.38267	5.88501	6.18685	138.897	170.518
11.125	4.72218	21.5147	40.3919	18.2285	31.3719	34.9328	33.7411	29.8049	21.3559	42.7471	10.3304	15.6887	7.53245	6.34039	2.80634	5.79878	6.17759	6.46969	139.658	171.109
11.1667	4.92027	22.1069	40.698	18.1809	32.9388	35.4799	31.392	29.4919	21.1779	45.8168	10.2352	15.6979	7.53096	6.30291	2.85541	5.58754	6.47188	6.61205	139.359	171.973
11.2083	5.80612	23.2663	40.907	18.233	33.8745	36.0384	32.78	29.722	22.3294	46.5556	10.32	15.8784	7.6623	6.52874	3.82067	5.58475	7.03778	6.75696	138.312	171.51
11.25	6.28117	25.2742	41.8731	18.8946	34.154	36.3457	33.8311	31.791	23.4993	48.4031	10.6555	16.2358	8.1928	6.84539	3.02512	5.85909	6.95385	6.71581	138.974	171.654
11.2917	6.35909	26.8088	42.2968	18.4545	36.4875	36.6791	35.127	33.3071	23.8954	49.3803	10.9837	16.0522	8.43821	6.76377	3.02345	5.697	7.36778	7.04277	139.348	172.911
11.3333	7.13764	26.9733	41.6073	18.4776	34.4257	38.4063	34.9955	33.4638	24.0468	49.977	10.6598	16.1177	8.43717	6.67803	3.02005	5.70717	7.82668	7.38104	138.828	173.773
11.375	7.22322	27.1578	41.6801	18.6556	34.6001	37.6703	33.9511	34.7724	24.2135	50.5301	11.4787	16.3198	8.53362	6.70912	3.57371	5.18654	7.04176	7.40822	138.864	175
11.4167	7.12445	28.1219	42.2981	18.669	35.055	37.5958	33.6056	35.52	24.4819	50.4302	11.7667	16.5342	8.59854	6.67846	3.26596	5.01188	7.0697	7.27896	139.48	175.609
11.4583	7.21663	29.5635	41.8446	19.1581	35.6575	37.6383	33.467	34.3748	25.8159	51.3986	11.9537	16.7325	8.65918	7.42789	3.49618	5.19842	6.96383	7.51593	141.381	176.558
11.5	7.75751	27.8793	42.1753	19.8609	36.1984	38.5523	32.676	34.2942	25.715	54.2135	12.1211	16.9553	8.78567	7.69468	3.11525	5.52401	7.11452	7.51952	143.051	176.624
11.5417	7.53943	28.0139	42.4086	19.7114	35.8421	40.734	32.2058	36.8418	27.5582	54.0861	12.6895	16.8787	9.89234	7.65208	3.45408	4.98687	7.81708	7.64662	143.776	176.521
11.5833	7.75585	29.5763	42.4119	19.3665	35.8532	37.9234	32.3569	36.6047	29.3454	55.1398	12.6977	17.2168	9.51817	7.76083	3.59667	5.43591	7.84001	7.52639	143.933	176.638
11.625	8.03882	30.4622	43.1417	19.8076	36.2908	38.3299	31.9828	36.6263	29.506	55.7119	12.6195	17.1683	9.99745	7.83841	3.91743	6.9035	7.31451	7.62496	143.251	177.767
11.6667	8.20663	30.5088	43.6971	20.088	36.5979	38.7522	32.1289	36.5144	29.4637	55.8696	12.6851	17.1191	10.0982	7.94154	3.70316	6.77515	7.0716	7.24037	143.917	178.381
11.7083	8.22029	30.396	43.5611	20.1327	37.0415	38.7695	32.1524	36.4075	28.7737	55.9403	12.8475	17.3454	10.2224	7.96765	3.98158	6.44578	7.04045	7.56146	143.817	178.014
11.75	8.13518	30.1932	43.2094	19.7041	36.8468	38.6192	32.1891	35.863	29.096	55.9466	12.805	17.1811	10.1475	7.73737	3.29698	6.37505	6.82035	7.09922	143.14	177.638
11.7917	8.67853	29.862	42.6916	19.327	35.8438	38.6971	32.2661	35.7379	28.9779	55.9222	12.5954	17.1004	9.99083	7.75312	3.13855	6.21258	6.78701	6.93047	143.789	177.28
11.8333	8.09016	29.0707	41.9472	18.3175	35.0491	37.4873	32.2291	33.029	28.2188	56.976	12.4086	16.7796	9.85507	7.52434	2.97932	6.05894	6.57978	7.08558	143.428	176.883
11.875	7.13148	28.43	41.4247	17.4733	35.0297	36.76	31.9329	31.1193	27.4862	57.3484	12.2369	16.583	9.65608	7.33799	3.00666	4.94895	6.46356	6.96942	144.004	176.604
11.9167	6.36083	27.4704	40.8922	16.4076	36.2445	36.2482	31.1011	32.0606	27.5241	57.2523	12.0627	16.3227	9.61112	7.31598	2.85706	5.66714	6.29664	7.23461	143.467	176.304
11.9583	5.98308	27.2581	40.6535	16.2888	33.609	34.7262	30.6497	31.399	27.1396	57.6516	11.9189	16.4527	9.54333	7.12198	2.90132	5.53015	6.19438	7.38175	143.865	175.807
12	6.21953	27.7694	40.9328	16.1075	33.5401	34.1017	30.4224	32.6394	27.1644	58.6471	12.0741	16.4389	9.58	7.17807	3.34954	5.35922	6.29007	7.66186	143.279	175.856
12.0417	5.92302	27.8001	41.6647	16.8682	33.4374	34.5583	30.7181	32.6904	27.498	59.1385	11.9545	16.4796	9.80896	7.30652	2.98497	5.20735	6.33928	7.876	143.34	177.002
12.0833	4.98956	27.3762	41.1182	16.3031	33.2083	33.5659	30.3584	32.4984	26.3359	59.1901	12.118	16.4548	9.6189	7.27542	3.02534	4.28378	6.2082	7.86615	143.445	176.864
12.125	4.58577	26.7739	41.3318	15.4522	32.6397	33.2436	29.2579	31.9272	24.3973	59.4308	12.2578	16.2284	9.22013	7.14164	2.83332	4.40359	6.37938	7.79736	143.494	176.718
12.1667	4.01619	27.1163	40.9298	15.7203	31.9898	33.0003	27.4976	31.8341	25.2244	59.505	11.9611	16.1754	9.16112	7.32939	3.3898	4.99166	6.70969	8.14084	143.363	177.266
12.2083	3.57719	26.5266	40.9756	15.0234	32.5373	32.5097	27.2673	33.8573	25.1857	62.0078	12.5908	16.2831	8.87684	7.28523	3.73205	5.39296	7.10975	8.18879	143.239	178.75
12.25	5.34623	26.2035	41.0965	15.0689	31.7023	32.5464	26.6932	32.5382	26.1535	62.0673	12.7648	16.2119	9.15195	7.28267	3.14057	4.483	6.96103	8.21378	143.904	179.593
12.2917	5.85784	28.7637	40.4499	15.0059	31.9202	32.0499	27.3731	32.4745	27.2074	62.85	13.0126	16.2028	9.05796	6.98999	3.40958	4.737	6.77089	8.03517	143.298	179.27
12.3333	6.25833	29.3509	39.9607	14.5372	31.6933	32.1359	26.8213	30.9092	27.2306	62.1196	13.0425	16.2188	8.99787	7.32694	3.18113	5.54923	6.74779	8.13285	143.832	180.276
12.375	4.50283	29.0912	39.8002	14.3919	31.8934	32.6079	26.2669	30.0338	27.5862	61.9535	13.0512	15.8214	8.75048	7.31025	3.35321	6.71368	6.54223	8.3136	142.769	181.067
12.4167	5.04925	28.8695	40.1056	13.986	32.7923	32.1321	26.1657	29.4278	27.4666	61.1742	13.1322	16.4294	8.82474	7.21978	3.2475	6.30191	6.21729	8.29963	142.95	182.445
12.4583	5.36175	28.0893	40.0755	13.8893	32.6489	32.7281	25.6051	28.8897	28.3891	62.4151	12.9026	16.6998	8.83618	7.33679	3.523	5.4677	6.50356	8.30445	144.67	183.433
12.5	5.40897	28.4596	40.361	12.4972	33.6318	32.5387	25.3249	28.0241	30.0929	63.1298	13.4261	16.6989	8.76565	7.29859	3.19866	5.32979	6.58263	8.21016	145.311	183.536
12.5417	5.32223	28.8431	40.3734	13.5796	32.1447	32.7412	25.6203	28.2824	29.239	64.3693	12.828	16.7411	8.45218	7.35315	3.37077	4.94839	6.7163	8.19102	145.356	183.432
12.5833	4.98583	29.0394	40.1839	13.4178	31.4772	31.6114	25.0298	28.4653	30.1196	64.1507	13.2239	16.7489	8.76949	7.66103	4.17758	5.3141	6.70913	8.34256	144.974	183.36
12.625	6.03554	29.4161	40.3377	13.0725	31.2961	31.3861	24.8058	27.9179	28.9853	64.1103	13.943	16.6855	9.03596	7.47073	4.29205	6.53525	6.5481	8.72198	145.442	183.684
12.6667	5.02337	29.5215	40.3238	12.7756	31.0593	31.3915	24.3326	27.415	28.2491	64.0567	13.9809	16.4756	8.90965	7.50642	4.14396	6.61368	6.3266	8.42448	145.908	183.925
12.7083	4.7508	29.1757	40.9935	12.0953	30.9122	31.0361	23.9899	27.5993	27.6715	63.4438	13.8558	16.4773	8.7825	7.32814	3.64311	6.29509	6.16725	8.23912	144.815	183.674
12.75	4.50499	28.9248	40.669	11.7197	30.5412	30.6191	23.4828	26.8132	26.7182	62.9627	13.6389	16.5935	8.72177	7.45186	3.46937	6.25863	6.17469	8.06424	145.366	183.543
12.7917	4.5976	28.8173	40.1252	11.209	30.8412	30.1838	23.0298	26.0415	26.1313	62.4097	13.6765	16.2434	8.61676	7.33385	3.36359	5.20324	5.98869	7.71731	146.859	183.036
12.8333	4.33506	28.5159	40.3673	10.94	29.6001	29.7536	22.6412	25.4604	25.9487	61.942	13.4161	16.0997	8.47026	7.19869	3.35615	5.38242	6.07626	7.58576	147.919	182.676
12.875	5.61045	29.6377	40.7183	11.284	29.7846	30.4163	23.9348	26.0834	26.6437	62.3148	13.2781	16.1713	8.46617	7.21612	3.50135	5.57652	6.04905	8.12763	148.508	182.268
12.9167	4.99847	29.1253	40.5544	10.392	29.4507	29.7546	23.4755	27.8178	25.7911	61.4434	13.0862	15.7525	8.35814	7.01238	3.40322	5.33775	5.99378	7.87126	148.835	182.037
12.9583	6.12759	28.4626	40.2032	10.1644	28.929	29.3265	23.0537	27.2127	25.3042	61.0606	12.7735	15.5205	8.15714	6.80089	3.04465	4.18557	5.78663	7.60503	149.142	181.826
13	5.93823	28.3798	39.8604	9.3363	28.6245	29.0138	22.5354	26.9109	24.3588	60.632	12.5189	15.214	7.89539	6.64756	3.30723	5.06391	5.66321	7.4074	148.782	181.461
13.0417	5.73963	28.5603	40.2906	9.07045	28.3392	28.3337	22.5798	26.5067	24.0175	59.6949	12.4548	14.9247	7.71883	6.6389	3.00422	4.9525	5.6727	7.25393	149.633	181.045
13.0833	5.89853	28.2375	40.4099	8.89451	29.6098	28.0885	22.2382	26.4705	24.1015	59.1522	12.3624	15.1864	7.65553	6.47846	3.16488	3.98673	5.54376	7.32078	149.799	181.406
13.125	6.04738	28.2964	40.5921	9.55711	29.1322	28.7515	22.004	26.8288	23.9352	59.0411	12.4268	15.3656	7.77224	6.60446	2.86766	4.33791	5.84731	7.16402	149.664	181.32
13.1667	6.39824	28.7581	41.0547	8.69092	30.4044	29.5822	21.4987	28.1077	23.1691	60.0079	14.3124	15.758	7.76776	6.61933	3.06371	4.51527	6.28441	7.38137	150.609	181.38
13.2083	6.54777	29.5857	40.828	8.81133	30.4807	28.9641	21.9809	28.7813	23.8026	60.5846	14.7877	14.643	7.78556	6.3958	3.25346	5.21952	6.51968	7.61287	152.537	181.807
13.25	7.47228	30.5095	40.8819	8.63449	33.5134	29.5872	23.3064	29.1574	25.321	61.8372	14.7333	15.6593	8.41945	6.5355	3.20275	4.97594	6.43243	7.72306	151.983	181.833
13.2917	8.60872	30.5938	41.8828	9.75495	35.8947	29.7109	24.2633	28.7852	24.7998	62.772	14.6677	15.6393	8.58246	6.66721	3.366	4.90759	6.5628	7.99088	151.751	181.87
13.3333	8.36187	30.3773	42.3541	10.3547	35.4544	29.8454	23.9494	28.4805	24.7855	63.4245	14.7844	15.4154	8.52078	6.81735	3.45954	4.79099	6.58167	8.10628	152.553	182.565
13.375	7.51426	30.1691	42.4599	11.0608	35.1063	29.6903	23.4235	27.8353	24.6296	63.0886	14.564	15.7955	8.34751	6.66326	3.96961	5.26095	6.54977	8.12889	152.613	182.756
13.4167	7.23501	30.1779	43.1816	10.9939	37.7258	29.9532	23.0231	27.1974	24.3015	64.6356	14.5101	15.7608	7.91179	6.5049	4.2803	4.96601	6.3559	7.79669	152.407	183.033
13.4583	6.80666	30.6614	43.3857	11.5754	36.6137	29.7726	22.635	27.8749	24.9843	66.5827	14.478	15.8295	7.96755	6.70932	3.78411	4.8548	6.60798	7.86201	153.772	183.167
13.5	8.36173	31.4776	44.188	15.7271	38.8706	29.6793	22.4934	27.9277	25.7886	66.6388	14.5061	15.6543	7.85313	6.65101	3.95316	4.50116	6.76338	7.77404	154.245	183.146
13.5417	7.75063	31.7454	45.4419	12.9171	37.1855	30.5636	22.8535	28.2521	26.365	67.1499	13.8491	15.9732	8.01706	6.69342	3.85126	4.54854	6.22596	7.39274	154.371	182.799
13.5833	7.31906	31.9635	45.4852	12.5554	36.2626	31.044	22.1716	27.7244	27.9073	67.4475	15.0793	15.6443	8.09073	6.7278	4.65425	3.83974	6.95316	7.78699	155.992	183.521
13.625	6.99621	31.8473	45.7527	12.1935	36.4729	30.9026	22.0375	27.3274	27.8796	67.5739	14.977	15.8657	8.28458	6.72647	3.66343	4.53464	7.15068	8.21329	157.623	183.688
13.6667	6.47113	31.6522	47.9405	11.6177	36.2058	30.7223	21.8252	26.8468	27.701	67.2067	14.7843	15.8225	8.17623	6.61842	3.41043	4.41252	6.67622	7.63736	158.567	184.208
13.7083	5.59082	30.995	46.6008	10.9062	35.7734	30.5948	21.9146	26.2347	27.3324	66.3164	14.5405	15.569	8.02261	6.69677	3.20296	4.21084	6.36113	7.48751	158.643	184.903
13.75	5.00618	30.6412	46.2458	10.0745	35.5967	30.0922	21.5785	25.5456	27.233	65.727	14.328	15.3739	7.93115	6.53246	3.31939	4.14408	6.48405	7.56356	157.944	184.936
13.7917	5.11575	30.5787	46.1541	9.95719	35.6224	29.9073	21.4317	25.3301	27.1114	65.6764	14.2119	15.1561	7.9213	6.38483	3.0461	4.34822	6.32403	7.74682	157.221	184.963
13.8333	4.42643	30.4161	45.8526	9.52779	34.2834	29.3234	21.0694	25.8452	26.8658	65.0994	13.943	14.9312	7.75293	6.29249	3.23681	4.18015	6.20259	7.62832	157.764	184.826
13.875	3.88386	29.8818	45.325	8.83766	33.8542	28.7026	20.9179	25.7841	26.0415	64.9862	13.6979	14.7912	7.26188	6.28098	3.02651	3.89386	5.9408	7.41886	157.747	184.393
13.9167	2.55862	29.2075	44.8471	5.8004	35.49	27.9106	20.263	25.3823	26.0177	64.5163	13.677	14.8321	7.59709	6.24417	2.98979	3.86168	6.25602	7.13271	157.544	184.274
13.9583	2.0861	28.673	44.915	5.58072	33.9403	26.6679	19.9607	24.3599	24.9142	64.5786	13.3474	14.5687	7.54068	6.11323	2.86566	4.77919	6.00284	7.00282	157.666	184.104
14	2.84966	27.1641	44.5181	5.2693	32.756	26.0357	19.1031	24.1481	24.6487	64.3341	13.1722	14.3411	7.4701	5.9849	2.81434	4.93728	5.79452	6.85715	157.768	184.179
14.0417	2.283	26.5923	44.0777	4.24482	32.1605	25.0943	18.5433	23.5685	24.2011	63.6406	12.9127	14.2376	6.96573	5.98455	2.95287	4.4753	5.76882	6.98245	158.11	183.61
14.0833	1.69036	26.0087	44.5254	3.756	33.3137	24.2644	17.8563	23.1816	24.7376	63.1942	12.941	14.0671	7.18412	6.07133	2.91959	4.39295	5.66682	6.91761	159.415	183.542
14.125	1.46664	26.4755	44.2387	2.75148	33.3426	24.5198	17.8354	22.6978	24.4451	63.2699	13.0355	13.842	6.97492	6.13281	2.88861	4.07179	5.4327	7.46595	159.606	183.911
14.1667	2.67663	26.5759	43.8842	2.15934	32.9266	24.7279	18.3101	22.6472	24.0602	62.4408	12.9846	13.6992	6.9366	6.16743	2.81088	4.12481	5.51007	7.59594	159.892	183.831
14.2083	2.4347	29.1177	45.006	2.19951	32.6103	24.4809	20.0461	22.1115	26.0285	64.2594	12.7785	12.3631	6.85654	6.54484	2.94615	5.08744	5.7068	7.29396	160.03	183.898
14.25	2.16493	29.2157	44.3287	3.07558	33.1011	25.1234	20.1086	21.6048	28.2731	64.4032	13.0137	13.1313	7.11865	6.40828	3.09415	4.48339	5.86947	8.05002	160.126	184.054
14.2917	1.84124	31.1104	44.1398	4.21548	33.3594	25.2121	23.176	21.9706	29.4952	66.775	12.1169	12.8764	7.43951	6.65006	3.24432	4.75826	6.14708	8.11826	160.242	184.637
14.3333	2.44617	31.1341	44.7832	4.17841	33.9894	25.5787	24.5297	21.8336	30.1257	66.9325	12.4773	12.6577	7.36544	7.23986	3.10545	4.06205	6.58555	8.6912	160.517	185.49
14.375	2.64857	30.7605	45.6784	4.50113	35.8763	25.6964	27.188	23.3656	31.148	68.2567	12.6344	13.0607	7.65548	8.36928	3.38664	4.46115	6.49526	9.28558	160.696	185.641
14.4167	3.16049	31.8526	46.0685	6.22279	35.3695	26.87	25.8928	24.03	33.216	68.6559	12.5208	13.317	8.00537	8.54821	3.63341	4.65304	6.4464	10.2591	161.021	186.196
14.4583	4.1511	32.7347	46.709	8.75165	36.0539	25.9883	27.1765	24.6012	34.0072	70.6893	12.7065	12.6708	8.24036	9.1214	4.41677	4.32462	6.78044	10.782	162.98	188.448
14.5	5.57698	34.0931	47.5107	9.80381	38.413	27.4451	27.5823	24.9639	34.4181	72.0961	13.1267	13.7104	8.27561	9.30818	4.75426	5.20288	6.70041	10.8826	163.821	187.491
14.5417	6.23492	35.7076	48.7628	10.7503	37.1681	28.173	27.9894	25.1935	35.047	73.147	13.425	14.1422	8.5827	10.0608	4.49671	5.6209	6.89849	11.3204	163.775	187.961
14.5833	6.22744	35.0219	47.8061	10.9038	37.3549	28.9364	28.937	25.7307	35.5177	73.2334	13.8251	14.6331	8.47451	10.3095	4.47337	5.38668	7.14052	11.357	163.751	188.503
14.625	6.52533	35.1876	48.3359	11.5818	37.7222	30.0503	28.8671	25.8514	35.9711	74.6725	14.573	14.6503	8.55859	10.5014	4.35161	5.47472	7.40679	11.3797	163.234	188.782
14.6667	6.88665	35.5786	48.4938	11.7264	37.9987	30.9058	28.8056	26.1296	36.0873	74.2802	14.5954	14.7133	8.58755	10.5865	4.31174	5.71567	7.37374	11.9	163.407	189.493
14.7083	6.69094	35.2601	48.5492	11.6999	38.7638	30.7854	27.4287	26.0208	35.684	79.0373	14.5431	15.0815	8.40206	10.5926	4.42376	5.80304	7.31707	12.0435	163.655	190.147
14.75	6.58558	35.483	49.665	11.5135	38.5988	31.1609	28.0027	26.8902	35.5096	79.9967	14.4887	15.1172	8.47326	10.6074	4.42376	5.80304	7.31707	12.0435	165.969	190.573
14.7917	5.63937	34.0397	48.7686	11.0874	38.3195	30.4838	27.2483	26.0187	34.6977	80.7271	14.8664	15.5322	8.60697	10.6775	5.00843	6.15998	7.84309	12.8444	166.059	190.931
14.8333	4.83151	34.6518	48.5816	10.2886	37.7708	31.3154	26.7808	25.488	35.0589	80.3272	14.9407	15.4881	8.86319	10.9066	5.57654	5.8019	8.17584	13.3129	165.319	193.113
14.875	5.10243	34.5706	48.6431	10.1695	37.7822	31.3836	26.3845	25.3427	34.5189	80.8367	15.1384	15.8293	9.15003	10.9469	5.44267	6.14667	7.79464	13.2899	164.838	195.144
14.9167	5.19389	34.766	48.9234	10.1405	37.9117	31.4045	26.426	25.8896	34.5005	82.0527	15.2242	16.0384	9.87833	10.9991	5.55514	5.6901	7.63175	13.7618	164.602	194.616
14.9583	5.11335	34.7093	48.9664	10.6685	38.0607	31.8267	25.8255	25.6779	34.7081	82.4828	15.0669	15.7944	9.29369	10.9752	5.53325	5.76206	7.59395	13.809	164.464	194.742
15	4.81553	34.1055	48.34	10.1081	37.7874	31.6524	25.4711	25.4477	34.3164	82.4722	15.1106	15.5169	9.46837	11.0308	5.38257	5.44138	7.50564	13.6615	164.595	194.978
15.0417	4.96555	34.6019	48.4524	10.1313	38.1967	31.9248	25.5646	25.6389	35.0847	83.7097	15.1245	15.7295	9.25438	11.1121	5.508	5.51054	7.57101	13.8319	164.595	194.978
15.0833	4.77366	33.81	48.2795	9.74497	38.8852	31.3529	25.2478	25.0834	34.2119	82.4012	14.8236	15.5186	9.31862	10.9403	5.28784	5.32392	7.4834	13.6299	164.595	194.978
15.125	4.42414	33.6451	48.1087	9.1543	37.7786	29.4591	24.7603	25.8867	34.1059	83.683	14.7574	15.43	9.26673	10.963	5.09321	5.47047	7.36883	13.4115	166.922	198.505
15.1667	4.25847	33.7358	48.1434	8.71102	37.4195	29.8644	24.6371	25.742	33.7999	83.2909	14.7388	15.3916	9.2427	11.0164	5.19702	5.78152	8.1842	13.2617	168.453	202.597
15.2083	4.13468	34.0301	48.0661	8.84174	37.6618	29.3253	24.5454	25.8693	33.8373	83.2519	14.9431	15.4368	9.45592	11.0398	5.43846	5.60052	7.83565	13.2105	169.115	204.857
15.25	4.88007	34.8406	48.3634	8.74863	38.9855	30.4484	25.0897	26.1285	34.5511	83.6289	15.2576	15.4749	9.32468	11.0698	4.95702	5.10371	8.00441	13.0822	169.592	210.438
15.2917	4.7744	35.627	49.2969	10.8965	38.2518	31.0837	25.5629	26.1296	34.3729	83.9091	15.3188	15.557	9.42863	11.4265	5.02592	5.47883	8.62867	12.8546	170.12	214.532
15.3333	6.25221	35.9833	49.5039	11.5645	39.8807	30.9299	27.4782	26.7775	34.142	86.5785	15.6377	15.9297	9.68928	11.7775	5.72549	6.00865	8.94778	13.0049	170.489	218.196
15.375	6.77545	35.6621	48.9268	11.7615	38.9037	31.863	25.9667	27.3766	34.3706	87.2553	16.2323	16.2169	9.96515	12.1379	6.14987	6.29735	9.27425	13.2694	170.86	221.431
15.4167	6.23399	35.8356	48.6341	11.6822	40.0388	30.8508	25.3101	27.7396	34.4735	86.777	16.2296	16.4419	10.5473	12.1136	6.31788	6.54493	9.38402	13.8416	172.233	224.829
15.4583	9.78075	35.6484	49.2764	12.4444	40.4929	31.4564	26.7216	28.0305	34.577	86.3811	16.023	16.5465	10.5016	12.2837	5.90332	6.89495	10.062	13.9008	174.492	226.613
15.5	10.1273	35.9255	49.2362	11.8418	40.6979	31.5998	26.7177	27.8866	34.753	86.8234	16.3509	16.8973	10.9027	12.1034	6.61821	7.14896	10.1187	14.1189	176.349	228.171
15.5417	9.56498	36.5082	49.6635	12.801	40.1439	32.0387	26.9182	30.1418	34.4568	88.1469	16.4066	17.0979	11.222	12.3548	6.96315	7.45991	11.0464	14.0074	177.187	228.735
15.5833	10.485	36.2487	48.55	11.3333	39.1311	31.892	28.6779	29.7573	34.4678	86.6857	16.5504	17.0582	11.1302	12.5417	7.35743	7.69406	12.1261	13.9767	176.876	230.139
15.625	9.24168	35.6356	48.2532	11.2219	39.2213	31.8295	28.3105	29.3404	34.0792	86.8508	16.4164	17.3064	11.4093	12.2681	7.61677	8.54752	11.9277	14.0741	178.067	231.234
15.6667	9.73236	35.4293	48.2272	10.9304	39.9526	31.3678	27.813	28.8973	33.6895	86.7816	16.3453	17.1325	11.2173	12.164	7.08436	7.79914	11.5026	13.5496	178.942	232.114
15.7083	8.59668	35.7287	48.2243	10.5644	39.1066	30.8866	27.1849	28.0796	32.9212	86.6548	16.4998	16.9823	11.5847	12.3302	7.18712	7.28086	11.0421	13.6915	178.768	232.203
15.75	8.39861	35.5859	47.7564	10.4588	39.0819	30.6651	26.9042	27.8564	32.7304	86.6066	16.506	16.7054	10.3692	12.4324	6.73223	7.12179	10.7728	14.308	180.217	232.039
15.7917	9.7251	35.8995	48.0661	11.1274	39.1494	30.6342	28.6273	28.9328	33.5221	87.4205	16.322	16.5302	11.2474	12.3622	6.8577	6.96903	10.023	14.2068	182.732	231.721
15.8333	8.70103	36.2411	48.6994	11.6753	39.538	30.9237	28.7537	31.656	32.4672	88.2951	16.2176	16.5096	11.8581	12.2329	6.28513	6.7534	9.68918	14.1241	184.46	231.369
15.875	8.54962	36.2839	49.0144	11.415	39.6187	31.1076	28.4272	30.2731	32.8434	88.4773	16.4808	16.423	11.6433	12.5186	6.25776	7.2874	9.48872	14.4025	185.421	230.755
15.9167	8.55793	35.9931	49.5615	11.4622	39.9266	31.1095	28.2275	31.5487	33.2628	89.3596	16.5204	16.1322	11.1287	12.3794	6.02776	7.05812	9.39773	14.1668	185.249	230.297
15.9583	8.70307	36.5633	49.4282	13.4029	39.8373	30.7989	27.9145	30.5484	32.9558	89.5217	16.3255	16.442	11.4622	12.3178	5.69813	6.84867	9.21588	14.0699	185.283	229.732
16	9.04526	36.3757	49.4784	12.3295	39.6458	30.5442	28.062	30.164	32.682	89.8217	16.1883	16.1473	11.4042	12.2005	5.58605	6.65913	9.01266	14.7398	184.155	229.144
16.0417	8.96462	36.1728	48.7802	12.0359	39.6603	30.8436	27.7856	30.8184	32.4687	90.372	16.1911	15.9906	10.8591	12.2192	5.53552	6.46398	8.64164	14.7609	183.8	229.186
16.0833	8.80482	37.4135	50.1637	13.9647	39.5925	30.2944	28.0806	30.5396	32.1262	90.4524	15.8655	16.0911	10.8784	12.3128	5.28434	6.31284	8.55937	14.7027	186.363	229.465
16.125	8.37769	38.1024	50.4103	12.8443	39.9576	29.8508	28.0164	30.2565	31.568	90.3657	15.7164	15.9446	11.3331	12.1369	5.56346	6.033	8.95031	14.3905	188.241	229.703
16.1667	9.07007	38.7226	50.2883	14.3801	39.7984	29.8707	28.1159	30.0531	32.6511	91.3576	15.7566	15.923	11.2723	12.0693	5.54958	6.11521	9.49243	15.1968	188.272	229.678
16.2083	8.92456	39.2614	50.0555	14.8141	39.7814	30.2896	27.9846	30.7589	32.6336	93.2688	15.969	15.9984	10.7045	12.1541	5.67973	6.37467	9.6614	14.8661	187.957	230.661
16.25	8.77278	39.6422	50.2305	15.4377	41.5281	31.3662	28.6142	30.8357	32.8972	94.1928	16.2582	16.034	11.2744	11.9836	5.8944	6.30829	10.1065	15.2629	186.991	231.772
16.2917	8.91762	39.9214	49.8414	15.8997	40.7383	31.2209	29.207	31.7859	33.8935	95.3804	16.4917	16.28	10.738	12.2726	6.22745	6.38565	10.3069	15.5782	187.59	232.413
16.3333	9.64594	42.9791	50.6429	16.586	42.2513	31.2913	30.5876	32.1316	33.8532	96.0162	16.4495	16.4372	11.0679	12.7121	6.70012	6.61443	10.3459	15.5957	188.562	233.683
16.375	10.8655	41.8605	51.1378	16.4188	43.3504	31.5795	30.7619	32.5094	34.1307	96.714	16.5548	16.5704	11.2872	12.9234	7.06445	6.71522	10.0477	15.6844	189.483	234.894
16.4167	10.5716	41.5083	50.941	16.8209	44.1239	31.7194	30.7602	32.669	33.3924	97.36	16.7006	16.8069	11.6079	13.128	6.43453	7.13715	10.5569	16.1851	192.991	237.123
16.4583	10.4968	41.839	51.777	17.2137	43.5301	31.9542	30.8217	34.5467	34.1362	97.8611	16.5175	17.3295	11.7084	13.1144	7.03633	7.03862	11.6997	15.9602	195.928	238.147
16.5	10.8405	42.7537	51.983	18.5827	44.2947	32.4765	31.4545	35.4625	35.1476	98.5448	16.6599	17.3876	11.2663	13.2346	7.36353	7.03621	11.9747	15.6113	197.598	239.068
16.5417	10.5544	45.8125	52.7863	18.6845	44.0768	32.8265	31.3038	36.1729	36.9667	99.2582	16.8922	17.9734	11.5304	13.2837	8.10698	7.14872	12.0976	16.111	198.675	240.337
16.5833	10.9632	46.7405	53.9483	19.5326	45.905	33.1933	32.4613	36.9154	38.4213	101.284	17.3477	18.5697	11.8748	13.7678	9.05359	7.51616	12.6262	17.8159	198.912	240.741
16.625	10.9886	46.9235	54.4577	20.1008	45.8898	34.2188	31.9287	37.7495	38.8433	101.623	17.3984	18.4761	12.5543	13.5033	8.77275	7.95275	12.5717	17.2217	199.631	242.471
16.6667	11.8014	46.6358	54.0291	19.6228	43.3773	34.6568	32.6541	37.4307	38.7901	101.563	17.2549	17.8916	13.0536	13.3358	8.50444	8.16122	12.2368	16.3862	200.173	242.584
16.7083	11.0094	46.0257	55.3495	19.7159	42.9772	34.0369	32.5914	37.2392	39.7887	101.564	16.9549	17.6275	12.7717	13.603	8.4396	8.05821	12.0258	16.4263	202.541	243.007
16.75	10.5093	45.6862	54.9527	19.5273	42.926	35.1764	32.6274	37.4407	39.6275	101.728	16.7714	17.5304	12.1821	13.5868	8.22418	7.20151	11.7843	15.983	204.499	243.579
16.7917	10.256	45.3105	54.563	19.5016	42.7783	34.5584	32.0365	37.1873	40.3002	101.459	16.8066	17.4117	12.2081	13.1256	7.18525	7.93371	11.4184	16.4991	205.349	243.765
16.8333	10.7535	44.939	54.5065	19.1981	42.165	34.3456	31.4794	36.8054	40.0442	101.1	16.4486	17.1943	12.1762	12.9646	7.23251	7.60814	11.2427	16.3589	211.3	243.235
16.875	10.1677	44.7251	54.3312	19.6852	42.0548	33.8733	31.9394	36.6458	39.707	101.042	16.4708	16.8468	12.1117	12.864	6.85602	7.30642	10.8642	16.4634	212.034	242.736
16.9167	9.65579	44.4978	54.1975	19.3471	41.9091	33.5987	31.9598	36.1219	39.4126	100.729	16.4961	16.9945	11.9388	12.8948	6.58671	7.727	10.6572	16.4364	212.704	242.136
16.9583	9.29251	43.9602	53.7362	19.0638	42.2784	32.9688	31.5881	36.0469	39.1141	100.779	16.231	16.9223	12.1117	12.5223	6.40615	7.49973	10.7593	16.1743	214.255	241.602
17	9.30869	44.0969	53.8258	20.6038	41.8749	32.377	31.6934	36.0336	44.3953	101.363	16.1387	16.6529	11.8646	12.489	6.0497	7.3456	10.4758	15.9358	214.033	241.308
17.0417	9.81387	43.7697	53.8997	20.234	42.4565	32.1795	31.4354	35.6582	42.6957	100.973	15.9729	16.7381	11.8582	12.5813	6.59178	7.44165	10.3664	16.2719	213.067	241.159
17.0833	9.35303	44.6604	53.6769	20.2121	42.223	32.088	31.2114	35.314	41.6434	101.463	15.8461	16.4734	11.6037	12.4213	6.3727	7.25725	10.2251	16.0971	214.872	241.12
17.125	8.9539	43.8125	53.7134	20.3454	41.6487	31.535	33.8093	35.1994	42.3304	102.481	15.7908	16.2333	11.8124	12.4183	5.98291	6.71022	10.0564	15.9003	215.116	241.472
17.1667	8.94294	43.8574	53.5107	20.6176	41.7731	31.3705	31.9596	36.309	41.8205	103.302	15.6925	16.4251	11.5289	12.5031	6.07097	7.02891	10.14	16.4336	214.995	242.836
17.2083	9.52861	45.6806	53.4851	20.2458	40.561	30.9434	32.3764	36.0256	41.9577	103.618	15.7787	16.5059	11.1128	12.4471	6.13601	6.38319	10.396	16.2007	217.364	244.649
17.25	9.96784	47.5976	54.1338	20.9276	41.61	30.8613	32.6565	36.4149	42.1348	104.971	15.8296	16.8452	12.1906	12.5338	6.49026	6.51276	10.5938	16.2087	216.85	247.101
17.2917	9.95877	48.6105	54.9976	20.8429	41.8724	30.9851	35.0679	36.7833	42.2263	105.789	15.846	17.0647	11.9894	13.2872	6.46416	7.12256	10.8534	16.7698	216.336	249.553
17.3333	10.9973	48.6429	55.5717	20.6605	43.1424	31.1909	36.6512	35.9346	42.3145	106.449	16.1124	17.3985	12.2243	13.3155	6.57431	7.04371	11.0152	16.9508	217.288	252.365
17.375	11.4792	46.3336	56.7999	20.5271	42.9449	31.4945	36.6871	37.4114	42.9154	108.799	15.918	17.4063	11.8019	13.6491	6.89771	7.3098	11.2415	17.4443	219.743	254.43
17.4167	11.371	47.3958	57.4503	20.9715	43.4963	32.1311	37.6875	36.6625	41.7168	110.515	15.7619	17.3535	12.5421	13.5156	6.26567	7.74238	10.7994	17.6308	219.986	256.642
17.4583	11.2298	48.343	58.0191	21.0186	43.5857	32.3247	37.5548	37.2007	41.3947	111.373	15.7686	17.4946	12.7015	13.4219	6.06794	8.03753	10.696	17.281	222.4	258.244
17.5	11.7063	48.0376	58.9128	21.0213	42.7035	32.3539	37.7899	38.1734	41.5682	112.405	16.006	17.9908	12.8245	13.433	6.46789	7.85181	10.9645	17.2242	224.181	258.729
17.5417	12.5789	48.4277	58.0548	21.4687	43.7929	32.6125	37.8626	39.676	42.3326	113.697	16.0272	18.0003	12.4738	13.4302	7.55331	7.42292	11.1055	17.175	225.036	259.425
17.5833	12.4011	49.6439	58.303	21.9341	44.1792	34.5676	38.6386	39.6815	42.0604	114.263	16.453	18.3771	13.305	13.685	8.23325	7.50775	11.2538	17.3411	225.339	261.347
17.625	12.2135	50.0128	58.4344	21.7254	44.3979	32.4884	38.9184	39.9291	41.9063	115.108	16.1335	18.4436	13.2678	13.2576	7.98059	7.47722	11.1965	17.3844	224.763	262.871
17.6667	12.4839	50.0512	59.8584	21.7878	46.593	32.3598	38.6267	40.4085	41.9643	115.254	15.8902	18.4713	13.2902	13.1365	7.59151	7.59211	11.4339	17.274	225.265	263.183
17.7083	12.8105	50.1578	59.3152	21.9942	45.5421	32.6355	38.5214	40.6754	41.7295	115.412	15.6831	18.2419	13.5127	13.3847	7.48168	7.19501	11.222	17.3669	226.667	264.094
17.75	12.8534	51.0129	59.7994	21.8096	45.2188	32.4668	38.6564	41.5132	41.7741	115.369	15.68	18.2426	13.4519	13.4299	7.16509	6.86782	11.2684	16.9641	226.503	264.644
17.7917	12.778	50.9633	59.5826	21.8262	45.774	33.6311	39.029	41.553	42.1766	115.197	15.639	17.7312	12.9959	13.3604	6.89047	7.20198	11.1217	17.1013	227.352	264.826
17.8333	12.6977	50.5545	59.3954	21.3787	45.8187	32.8452	39.0345	41.4123	41.9373	115.131	15.8198	18.119	13.1339	13.1732	6.95916	6.88024	10.9774	16.8285	228.575	265.389
17.875	12.733	51.7223	59.4024	21.4193	45.2802	32.5108	38.5616	41.2746	41.753	115.309	15.886	17.8611	12.8946	13.2332	6.79035	7.3765	10.9409	16.7228	228.88	266.611
17.9167	12.5285	50.8182	59.1161	21.3164	44.663	32.3023	38.6477	40.8864	41.2256	114.402	15.6726	17.7413	12.8631	13.0774	6.68004	6.69243	10.7464	16.9379	228.763	267.144
17.9583	12.3118	50.2041	58.1346	20.9354	44.461	31.9709	38.4898	41.3351	41.0139	114.389	15.5024	17.3538	12.8118	12.8402	6.49072	7.21368	10.4512	16.7481	228.486	267.83
18	12.1528	50.1501	58.0304	20.8309	43.4899	32.1224	37.575	41.1382	40.6879	114.862	15.5302	17.3425	12.3064	12.6844	6.14943	6.57969	10.4333	16.5189	227.777	267.649
18.0417	11.887	51.4277	57.9483	20.7004	44.3244	31.5578	39.5744	41.323	41.1146	113.917	15.3627	17.1045	12.8981	12.8939	6.18187	6.95401	10.2514	16.5806	227.208	269.156
18.0833	11.8918	51.074	57.8534	20.6873	44.4389	31.4272	39.5529	41.5678	40.65	114.65	15.3413	17.0563	12.7625	12.5231	6.14654	6.82694	10.2712	16.5728	227.634	270.528
18.125	12.1074	50.8341	56.6606	20.7315	43.0656	31.3651	38.8062	41.8885	40.598	114.462	15.6094	17.1387	12.6664	12.5772	6.03184	5.66144	9.93693	16.6075	228.885	271.457
18.1667	11.6189	52.258	56.3715	24.1763	43.8642	32.3679	38.778	41.3492	41.4675	115.329	15.8086	17.0002	12.021	12.9028	6.34881	5.70972	10.8129	16.9902	229.446	271.848
18.2083	12.6768	51.3651	57.2522	23.2115	43.6366	33.1541	38.9118	41.5436	41.6552	115.678	16.0381	16.9799	12.6507	12.8834	6.1544	6.38131	10.8633	17.2331	229.002	272.85
18.25	12.9951	52.0346	58.0213	25.346	43.5994	31.5619	39.8488	41.5247	42.5991	116.45	16.2136	17.37	12.4491	12.8434	6.34626	6.82108	11.3837	17.1886	228.127	272.85
18.2917	14.072	52.7583	58.3544	26.2047	44.908	32.2505	40.2215	41.5315	41.8371	116.453	16.3953	17.8854	12.8765	13.1577	6.82653	7.47817	11.3253	17.4446	228.452	274.267
18.3333	14.6001	54.4804	58.9644	26.3568	44.9705	32.2782	39.3864	42.312	42.2253	117.596	16.4153	17.7343	12.6402	13.2573	6.71695	7.34623	11.2686	17.786	229.113	275.669
18.375	14.6915	54.4967	59.4664	26.638	46.9054	32.7039	40.886	42.4795	43.9054	117.464	16.6571	17.3457	13.2499	13.3213	6.41712	7.31583	10.9626	18.0086	229.901	276.114
18.4167	14.6903	54.3092	59.5049	26.7274	46.7804	32.6234	41.4568	42.644	43.0691	118.736	16.7277	18.0349	13.4481	13.4248	7.0362	8.15913	11.291	17.8313	230.558	277.516
18.4583	15.9715	54.7757	60.1537	26.4051	46.1378	32.8307	41.4613	42.8788	43.1818	120.154	16.9912	18.1274	13.7952	13.263	6.79312	7.83282	11.5116	17.7792	232.685	279.358
18.5	16.7668	56.1882	60.7382	27.2641	46.0921	33.0111	42.2512	43.332	44.8457	120.424	17.0397	18.3174	13.6534	13.3713	7.72581	7.54257	11.4277	17.8569	232.731	281.668
18.5417	16.6051	58.0316	61.2445	26.2966	46.4075	33.1889	42.2727	44.0085	43.5943	121.217	17.3787	18.4178	13.4068	13.442	7.90986	7.28482	11.345	17.6893	233.243	282.849
18.5833	15.8972	58.0617	61.4154	27.6629	45.4493	33.6202	43.1682	44.257	44.1185	123.099	17.5991	19.1956	13.5241	13.2477	8.73481	7.62905	11.375	18.056	233.439	283.292
18.625	16.0817	57.9349	61.4569	27.7951	46.2736	34.0576	43.0241	44.4728	44.2414	123.173	17.6833	19.0852	14.5476	13.5981	8.26658	9.54532	11.8502	17.9831	232.814	283.788
18.6667	17.2393	58.2488	61.6246	28.0398	46.3143	36.324	43.2731	44.3388	45.7167	123.355	17.6484	19.0389	14.5558	13.5939	7.7786	10.5065	12.9556	17.2033	232.665	283.877
18.7083	16.0906	57.7453	62.5232	28.1514	45.9383	36.7412	43.0367	44.4086	46.0466	123.668	17.5262	18.8572	14.423	13.8839	7.78844	9.8732	12.706	17.2682	231.767	285.866
18.75	15.9314	57.6342	62.1323	27.9928	46.1186	37.0002	42.8973	44.4708	48.5287	123.671	17.5033	18.3722	14.2688	13.8885	7.6019	8.3161	12.132	17.8627	232.006	286.202
18.7917	14.7483	57.6137	62.1323	27.9928	46.1186	37.5391	43.3825	44.9191	49.425	123.671	17.2983	18.4047	14.7494	13.7615	7.56312	8.82151	11.8215	17.5718	234.548	285.724
18.8333	14.9265	57.4171	62.1636	27.9223	46.4548	37.6924	43.0639	44.7835	49.9489	123.489	17.1026	18.1956	14.3784	13.676	7.37824	9.12323	11.7901	17.2897	236.22	285.718
18.875	14.1241	56.7483	61.3982	27.5267	44.9916	37.4602	41.8823	44.3279	49.6808	123.192	16.8824	17.8936	14.051	13.1577	7.5497	8.08306	11.2145	17.216	236.848	285.551
18.9167	14.1932	56.0313	60.8939	26.9495	44.4479	37.6628	41.4992	43.8724	48.5634	122.563	16.7423	17.7097	14.0262	13.0612	7.37217	8.21719	11.2358	17.8451	237.125	285.289
18.9583	13.6867	55.5011	61.1743	27.0495	43.5891	36.5457	41.1966	43.7275	48.3978	122.332	16.7354	17.7607	13.8417	12.9554	7.23594	8.27734	11.0913	17.685	238.201	284.959
19	12.9681	54.7279	61.1853	26.0229	43.19	35.9047	40.518	43.4553	47.5685	122.423	16.4934	17.5569	13.5876	12.9351	6.99597	8.29421	10.9062	17.4619	237.569	284.533
19.0417	12.8443	54.0449	60.9267	25.8605	43.3545	33.5292	40.081	42.8449	47.4899	121.92	16.3883	17.3739	12.8327	12.6512	6.79064	7.02715	10.7895	17.4813	235.713	284.959
19.0833	12.1979	53.2861	60.8091	25.5475	43.1607	33.343	40.4777	42.5143	48.5125	122.14	16.2859	17.2527	13.2405	12.878	6.78091	7.9031	10.628	17.2857	236.08	285.44
19.125	12.0154	52.7724	60.8227	26.1114	42.9897	33.2558	39.1502	42.3165	45.9723	121.198	16.6419	17.4052	12.8576	13.3831	6.78119	6.08563	10.6296	17.627	236.167	285.939
19.1667	11.7099	52.8208	60.7111	26.2677	42.9314	33.1161	37.2352	42.6415	44.3292	121.421	16.6037	17.4802	13.171	13.6448	6.59703	6.80729	10.8944	17.9859	236.324	286.322
19.2083	11.7531	52.7808	60.9556	25.7092	43.0597	32.5449	38.4767	42.567	44.1429	121.782	16.8132	17.8009	13.1753	13.7573	6.84756	6.64821	10.8429	18.394	236.503	286.723
19.25	11.9183	52.2264	61.5381	26.4142	42.6687	32.4912	39.1416	45.4069	43.8298	122.053	16.8821	17.7526	12.7665	13.9628	6.98762	6.83268	10.8783	17.8637	236.517	286.879
19.2917	12.1854	51.6511	61.8994	27.3529	42.6602	33.0646	40.2083	47.5113	43.4415	122.231	16.8043	17.9351	12.863	14.0978	7.24681	6.68807	10.8934	17.6465	235.73	288.53
19.3333	11.8683	50.4106	62.8581	27.3275	42.4864	32.2216	39.4017	46.2166	42.8651	122.902	17.056	17.9611	13.2854	14.1588	7.7983	6.33484	10.928	18.2804	236.075	289.218
19.375	11.731	50.0826	62.9554	26.7741	42.4113	32.5597	39.144	45.8001	43.6111	122.928	17.0234	18.0664	13.5332	14.2336	7.68211	6.81626	10.958	18.0366	236.041	290.305
19.4167	11.0282	51.1661	63.0386	27.047	42.0005	32.4836	38.693	45.5923	42.9536	122.732	16.9197	17.9774	13.6201	14.3774	7.75969	6.92312	10.7888	17.7809	235.808	290.065
19.4583	11.6661	50.782	63.7411	27.0177	41.9469	36.0469	37.8664	45.5018	42.6713	122.656	17.0749	17.8394	13.5354	14.7944	7.7219	6.57082	10.8755	18.3069	236.826	291.582
19.5	11.6544	51.1577	64.0596	26.8946	41.2689	36.8918	40.0157	45.7214	44.4572	122.881	17.114	17.838	13.7965	14.815	7.96928	6.62298	10.9154	18.1173	237.985	292.869
19.5417	11.5678	51.9082	65.1583	27.7627	42.3232	37.4041	39.3482	46.1696	44.8166	124.6	17.607	18.1578	13.0696	15.2191	7.90199	7.26557	11.5286	18.0686	238.762	293.295
19.5833	12.9014	52.7434	65.6821	26.8685	43.1236	35.6657	40.7706	46.4626	43.2827	125.206	18.3255	18.7739	13.338	15.7409	8.38484	7.60928	11.9698	18.6103	238.326	293.607
19.625	13.3221	54.8464	65.949	27.3448	42.6204	38.3798	41.445	46.9906	43.7671	125.94	18.5922	18.8349	14.0206	15.6627	8.69773	8.59536	11.3626	18.6912	238.222	293.979
19.6667	13.578	55.4115	65.9645	27.4881	42.4779	38.8561	41.6984	47.2892	43.9409	126.499	18.5858	18.7765	14.4016	15.5854	8.50113	8.51433	11.3206	18.5472	237.551	294.571
19.7083	13.1567	54.7873	66.4594	27.3276	42.8733	39.768	41.6397	47.2323	44.0336	128.194	18.6975	18.981	14.553	15.5706	8.38425	8.34904	11.5342	18.5349	238.386	295.845
19.75	12.8389	54.6695	66.1337	27.0284	42.5074	39.5754	41.5802	46.8692	43.7883	126.825	18.7844	18.8304	14.6751	15.5056	8.48429	8.55487	11.3701	19.1033	238.227	296.181
19.7917	13.2545	54.031	66.3174	26.6226	42.3542	39.3558	41.5115	46.6317	43.3866	126.949	18.6577	18.6025	14.5541	15.3765	8.36769	8.2774	11.5834	19.2599	238.94	295.772
19.8333	13.1007	53.8345	66.5474	26.4055	42.2805	39.3382	41.633	46.5369	43.4444	127.006	18.574	18.8386	14.5305	15.4392	8.06239	8.23142	11.9092	19.1684	240.375	295.547
19.875	13.2053	54.2311	66.6253	26.5396	42.1827	39.4407	41.7306	46.3399	43.6075	127.156	18.943	18.7058	14.562	15.3257	8.17785	8.41994	11.7684	19.0791	240.666	295.427
19.9167	11.697	53.2078	65.6439	25.4688	41.6398	39.9302	41.2623	45.5588	42.2063	126.314	18.8632	18.6006	14.2011	15.0028	8.01049	7.9765	11.4162	18.7526	241.186	295.071
19.9583	11.4392	52.6876	65.2401	24.9254	41.5161	40.0732	42.179	45.514	42.1356	127.008	18.7352	18.5788	14.1955	14.9538	7.62055	7.65744	11.562	19.0833	241.407	294.652
20	11.1529	52.4014	65.7799	24.646	41.4354	39.7575	41.8935	45.237	41.8038	126.329	18.7004	18.3978	14.3573	14.8189	7.87056	7.73007	11.3713	18.9622	241.083	293.632
20.0417	11.1662	52.3651	65.8885	24.6078	41.7059	41.0121	41.9592	45.3634	41.7735	127.214	18.82	18.3449	14.2819	14.7721	7.58563	7.73302	11.3047	18.9894	241.098	293.898
20.0833	10.6815	49.4552	66.2034	24.0252	41.454	41.0587	41.238	45.1574	41.3488	126.783	18.765	18.2588	14.3507	14.8229	7.40987	7.95018	11.3967	19.0711	241.363	293.992
20.125	10.7375	50.8346	66.1239	24.2567	41.4643	41.4854	42.9893	45.9621	42.4286	127.747	18.9158	18.3922	13.6476	15.096	7.64078	7.46914	11.8	19.7593	241.81	294.464
20.1667	11.0903	54.0844	66.8766	24.3137	41.8167	44.926	43.2189	46.5219	43.0509	127.289	19.0543	18.8992	14.4483	15.2017	8.32951	7.64893	12.2644	20.0074	242.018	295.754
20.2083	11.5989	55.2345	67.1193	25.0153	41.9626	40.6016	43.7626	48.4591	43.0704	128.083	19.709	19.2694	14.436	15.1178	8.50221	8.20981	12.3033	19.9313	241.58	296.572
20.25	12.132	55.5742	67.6157	25.9731	43.605	41.4121	44.4051	48.9687	44.1681	129.376	20.0931	19.3057	14.4911	15.5497	9.1454	8.69436	13.0289	20.0107	241.842	297.087
20.2917	11.9133	56.8112	68.2037	26.8397	44.5389	42.791	44.9638	49.41	47.2855	130.06	19.9773	19.8664	15.0587	15.784	9.30401	8.58302	12.9238	20.0928	240.657	298.072
20.3333	12.8708	57.131	69.8775	26.9916	44.5852	42.7737	45.7209	49.8624	45.539	132.609	20.9726	19.8467	15.163	15.927	8.89751	8.88917	12.862	19.9147	240.77	300.055
20.375	13.3361	57.6388	70.3131	27.039	45.0315	43.2956	46.6793	50.1137	46.0933	133.537	21.1074	19.998	16.0251	16.0746	9.54304	9.1364	13.178	20.5034	241.249	300.026
20.4167	13.7787	57.2486	71.0657	27.1841	44.6774	43.7119	47.0815	50.4061	47.0258	134.079	21.5152	20.0867	16.1147	16.1942	9.48608	9.63553	13.1614	20.7733	241.74	300.094
20.4583	14.7308	58.4443	71.3346	26.9673	44.7884	44.4552	47.4015	50.7719	48.1632	134.472	21.5764	20.4315	16.2836	16.2568	9.42438	9.25916	13.1126	20.8312	243.003	300.264
20.5	13.867	60.3665	71.1458	28.5654	44.7987	43.3373	48.1708	51.2311	47.4727	139.319	21.7548	20.5694	16.2888	16.5465	9.709	9.31354	13.7959	20.7117	244.74	300.506
20.5417	14.1318	59.9683	71.9261	29.9914	45.083	44.1724	49.1921	51.2321	50.1361	139.982	22.2387	20.588	16.0022	16.4701	9.52816	9.0604	13.6996	21.1386	244.624	301.409
20.5833	14.9122	61.1252	73.1873	29.2992	44.7302	44.2048	49.4047	51.0862	47.8181	140.675	22.5846	20.6477	16.3583	16.1979	10.6872	9.29392	14.2764	21.0864	244.391	301.843
20.625	15.1608	61.1251	71.9739	30.0528	44.7271	44.5395	48.9264	51.4235	48.0827	140.566	23.066	20.7658	17.078	16.4092	10.6665	10.0572	13.8236	21.6323	245.053	301.945
20.6667	15.5854	61.6886	72.5485	31.2148	45.1982	44.954	50.3405	51.7397	48.8736	141.025	23.141	20.4962	16.9463	16.431	10.0698	9.8723	13.9331	21.7907	245.921	302.067
20.7083	15.842	61.3487	72.4711	30.9422	45.2559	45.5778	49.9335	51.7189	48.8311	139.955	23.0159	20.4868	16.9214	16.513	10.4037	10.0406	14.2807	21.7174	246.337	302.241
20.75	15.6769	61.1315	72.9664	31.3152	45.0724	45.6804	49.9814	52.0266	48.881	139.728	22.7962	20.3367	16.6847	16.4443	10.6311	9.84983	14.1536	21.9441	245.981	302.271
20.7917	15.8519	61.2547	72.5642	31.605	45.1759	45.5139	49.9775	52.0557	48.9476	140.758	23.0767	20.1854	16.4244	16.2151	10.3521	10.2614	13.8984	21.9353	246.364	302.397
20.8333	15.1562	60.8411	72.2198	30.9728	44.8776	45.2039	49.6832	51.6847	48.2185	140.573	22.587	20.3616	16.3317	16.1479	10.1766	9.85665	13.9878	21.7558	246.554	302.454
20.875	14.6306	60.2917	71.7057	30.7615	44.1362	44.5533	49.1471	51.3057	47.7809	139.913	22.3398	20.1696	15.7899	15.9915	8.97987	10.2109	14.4989	21.4173	247.534	302.38
20.9167	14.459	60.1569	71.9351	30.0215	43.7251	43.6201	49.0055	51.0254	47.3844	139.602	22.1706	19.9996	15.6566	15.9881	9.42865	10.0382	14.1662	21.2742	247.485	302.22
20.9583	14.0663	59.9224	71.5407	29.6289	43.5282	43.6893	47.656	52.619	46.7106	139.174	21.9235	19.7722	15.5915	15.8583	9.29005	10.0254	13.9945	21.4633	247.744	302.19
21	13.6817	59.6416	71.6208	29.1673	43.2841	43.3581	47.4313	52.3942	46.0853	139.112	21.6673	20.0044	15.6672	15.8717	9.25524	9.72274	13.8021	21.4304	247.937	302.338
21.0417	12.637	58.8066	71.4496	28.4255	42.7938	42.5261	47.4696	52.0394	45.6253	138.903	21.3503	19.8312	15.693	15.8523	8.65325	9.99286	13.1126	21.0258	249.063	302.419
21.0833	11.7665	58.2614	70.4545	29.0477	42.2595	43.3252	46.6983	51.857	45.1697	138.517	21.6181	19.5237	16.0586	15.8967	8.96851	9.24308	13.3311	21.2623	248.79	302.839
21.125	12.1354	57.9931	70.7118	28.9452	41.6053	43.0921	46.2502	52.0252	43.9839	137.776	21.6845	19.9656	15.5545	15.7935	8.6081	8.70272	13.6047	21.3572	248.934	302.828
21.1667	11.7292	58.1092	71.3574	27.7386	41.5403	42.6968	46.4888	51.7388	43.4676	137.663	22.1711	19.7623	16.3269	15.8892	9.09693	9.24672	13.6459	22.6214	248.917	303.462
21.2083	11.235	57.4031	69.806	27.4612	40.3203	42.1323	45.8274	51.5813	43.8225	137.385	22.2192	20.0143	15.8245	15.8871	9.11636	9.25002	13.9812	23.1753	249.644	303.652
21.25	10.9647	56.7485	71.0841	27.7475	39.9462	40.8992	45.7046	52.338	43.2065	137.017	22.568	20.3338	15.889	16.0441	9.58086	8.64793	14.0382	23.2582	249.772	303.777
21.2917	9.60761	55.6172	72.1841	28.0621	39.5388	39.799	44.5397	53.0072	43.9072	137.548	22.6407	20.6671	16.1768	15.9093	9.95864	9.20547	14.1785	22.6648	250.326	303.922
21.3333	9.66607	54.7018	73.9951	25.5434	40.2756	39.5804	43.7691	53.623	43.4944	138.103	22.7945	20.6972	15.9509	15.8122	9.52493	9.17303	13.8228	22.9991	250.845	304.13
21.375	8.88702	54.2543	73.4652	25.2604	39.6898	39.8991	46.326	52.9773	42.2575	136.5	22.3865	20.3082	16.1591	15.6223	10.3038	9.97814	13.5412	23.1394	251.141	304.499
21.4167	8.32652	53.8964	72.348	24.6594	39.1569	39.0838	43.6886	52.3162	41.8404	136.798	23.1248	20.2799	16.4411	15.5275	9.91803	9.8483	13.3779	23.0111	252.349	304.544
21.4583	7.93083	54.7045	70.5882	24.4476	38.9679	38.7602	43.4153	52.1923	42.027	136.226	23.2025	20.3171	16.6257	15.5501	9.43554	9.10111	13.1733	23.1698	253.877	304.663
21.5	7.76773	53.653	70.7967	24.6217	38.6497	37.4927	42.2163	51.8042	41.201	139.068	23.0121	20.1583	16.4916	15.2853	9.83842	8.83026	13.3241	22.9938	257.585	304.61
21.5417	7.7778	54.7726	71.134	25.5777	38.7544	36.9367	42.4323	50.8511	41.2866	138.88	22.968	20.5233	15.9776	15.4382	10.1714	8.62662	12.9265	22.3326	259.362	304.879
21.5833	7.70226	55.1096	71.2212	25.135	37.8433	35.6037	41.6839	50.5899	41.8892	139.017	23.1274	20.8218	15.9741	15.0517	11.1502	8.66841	12.9338	22.064	259.599	305.044
21.625	6.4493	54.7039	71.0207	24.8371	39.6826	36.2102	41.6488	50.6224	41.1915	138.953	23.5201	20.9569	16.6588	15.1764	11.1667	8.92303	13.1434	21.337	259.577	305.086
21.6667	6.04507	54.6522	70.8045	24.89	38.0605	36.1482	41.3637	50.2973	41.2573	138.526	23.3183	20.8556	16.3209	15.0191	10.5109	8.91664	13.0383	20.9657	258.726	305.107
21.7083	5.60536	54.42	70.0057	24.8522	37.4663	35.9258	41.0382	50.5943	40.921	137.836	23.1567	20.6513	16.206	15.0397	10.3781	8.64947	13.2942	20.8168	259.273	305.036
21.75	4.79351	54.2279	69.4805	24.2654	37.0807	35.0872	40.5981	50.0837	40.6798	137.812	23.3321	22.5003	16.3441	14.8413	10.1838	9.48834	13.9483	21.5469	261.356	304.957
21.7917	4.502	53.8155	68.9847	23.8026	37.4536	34.7776	40.3384	49.7443	40.177	137.072	23.5275	22.7631	16.5297	14.9253	10.589	9.27371	13.6688	21.4404	260.497	305.017
21.8333	3.93031	53.3863	68.6943	23.3579	36.955	34.5456	40.191	49.1473	39.7992	136.735	23.2763	21.9594	16.2359	14.7472	10.1301	8.88732	13.3356	21.176	261.298	304.934
21.875	3.67135	52.6831	68.1477	22.8618	36.306	34.1544	40.0415	50.0302	39.3116	136.391	22.9959	21.3215	16.0035	14.6088	10.1218	8.59513	13.1925	20.5919	261.955	305.058
21.9167	3.13192	52.5976	69.4373	23.6451	36.0764	34.0548	39.7879	49.2923	39.0642	136.251	22.7826	20.8829	15.8183	14.5708	9.25952	8.3516	12.9126	20.3484	262.796	305.052
21.9583	3.09521	52.0408	67.6475	22.1721	35.6315	33.8513	39.3573	49.1162	38.5813	137.619	22.5539	20.3888	15.3521	14.3854	9.84426	8.26917	12.6711	20.5711	262.443	304.973
22	2.71538	51.9732	67.0964	21.8391	35.499	33.1532	39.1259	49.1758	37.9415	136.025	22.1299	20.0615	15.5276	14.3095	9.41322	8.25845	12.3552	20.7124	262.72	305.161
22.0417	3.00273	52.8529	68.1455	22.5158	36.2238	33.0962	39.4869	49.5372	38.4034	136.816	22.3309	20.1224	15.733	14.6517	9.80672	8.29848	12.434	20.5993	262.29	305.192
22.0833	3.54037	52.7488	68.4385	22.5709	36.416	32.6325	39.1824	49.5667	39.5353	136.824	22.3014	19.5881	15.2411	14.516	9.93675	8.09915	12.2964	20.6034	262.766	305.073
22.125	2.93464	52.3896	68.2655	23.1359	36.7847	33.4689	39.8942	50.1921	39.7407	137.099	22.8031	19.4477	15.818	14.6659	9.68999	8.06348	12.9027	20.8559	261.764	305.125
22.1667	2.14534	52.3032	67.5377	22.6738	36.9153	33.5787	40.3126	49.85	39.882	138.405	22.8645	19.7723	15.7899	14.8929	9.94314	8.1624	13.1543	21.0801	262.072	305.198
22.2083	1.33598	52.2007	67.3251	23.9337	37.036	33.9229	39.6233	49.4922	38.5165	138.891	22.8237	19.6965	15.5655	14.8291	9.76473	8.94764	13.3734	20.8588	262.284	305.301
22.25	2.19727	52.6341	67.2434	23.9636	37.3307	34.1571	40.857	50.5835	38.3004	140.877	22.6419	20.0643	15.3148	14.9327	10.7226	7.96683	13.4879	20.9161	262.204	305.515
22.2917	1.41871	52.1732	67.0748	25.6238	37.1301	35.0817	39.8605	50.9587	36.8096	140.973	23.2305	19.9796	15.6436	15.1393	10.0531	7.65273	13.4746	20.9365	263.961	305.882
22.3333	1.1417	52.3199	67.0765	25.0914	36.6732	34.828	40.5943	50.6353	36.5356	141.82	23.0262	20.2396	15.8434	14.7571	9.92678	8.71441	13.1396	21.4066	264.567	306.547
22.375	0.87209	51.7627	66.9274	24.9275	36.4894	34.7341	40.3351	50.1011	36.7315	141.574	23.2243	20.0553	15.6035	14.5508	10.1692	8.64594	12.9787	21.6808	264.637	307.742
22.4167	0.71413	51.2411	66.6921	24.9646	36.7565	34.5175	40.3495	50.145	36.7599	141.323	23.3151	19.8834	15.8192	14.5329	9.8645	8.74533	12.6763	21.7233	265.356	309.37
22.4583	0.45792	51.6757	66.6022	25.9742	35.8685	34.2376	40.0047	51.7554	36.8465	140.144	23.3068	19.5426	15.7039	14.4018	10.1037	8.4959	12.3066	22.0128	266.288	310.989
22.5	0.39638	50.912	66.5201	26.8162	35.8978	33.903	39.9903	48.7457	38.0118	140.247	22.5672	19.8062	15.3022	14.3204	10.0678	8.4933	12.4324	21.2901	265.73	311.646
22.5417	-0.2457	51.8371	66.9835	27.6679	36.2781	34.7918	40.293	49.9053	36.9326	141.215	22.3548	19.7647	15.319	14.4997	9.74211	9.55439	12.7902	21.2694	265.481	312.06
22.5833	-0.1333	51.4971	66.6886	28.4616	36.3226	35.1916	40.3865	49.9349	36.3997	142.124	21.8532	19.6194	15.8077	14.6802	11.7144	9.45818	13.2623	20.7568	265.576	312.505
22.625	0.23383	51.4365	66.4804	28.4149	36.2552	35.428	40.2263	49.876	36.1208	142.113	22.2408	19.4774	15.6003	14.6462	11.6196	9.34289	13.606	21.1944	265.462	312.601
22.6667	0.27015	51.7995	66.3334	28.3264	35.5634	35.7886	40.2909	49.9648	36.3717	142.028	22.596	19.4157	15.7275	14.6124	11.4339	8.90966	13.5288	20.6409	265.709	312.992
22.7083	0.71865	51.7896	66.2392	28.0587	35.5402	35.6699	40.6861	49.8626	36.3975	141.748	22.4139	19.6292	15.6532	14.6445	11.062	9.53403	13.4299	20.5748	266.534	313.03
22.75	0.30323	51.9161	66.6344	27.8608	36.5711	36.0765	40.446	49.7682	36.3885	141.576	22.3548	19.6445	15.4197	14.5472	10.4992	9.75335	13.3653	20.8133
22.7917	0.30323	51.9161	66.6348	27.77	36.1221	36.8046	41.0876	50.2531	38.21	141.835	22.7346	19.4967	15.9343	14.762	10.2868	10.5241	13.4735	21.2249
22.8333	1.30495	51.1382	67.8989	25.5224	37.1719	36.7793	41.0804	50.187	37.8854	141.68	22.8347	19.5167	15.8751	14.6826	10.44	10.2918	13.1837	20.7304
22.875	1.27795	50.4661	67.7845	25.0687	36.7107	35.7605	40.8492	49.6688	37.3793	141.358	22.6016	19.3436	15.6614	14.5032	10.182	9.95602	12.9991	20.614
22.9167	0.59305	48.9479	67.0933	24.6388	36.3629	34.774	40.0437	48.802	36.9995	141.157	22.3584	19.3029	14.9602	14.5675	10.0185	10.0354	12.7561	20.6946
22.9583	-0.0406	48.7135	67.7509	24.4983	37.4815	34.0999	39.4488	48.9763	36.7102	140.505	22.3217	19.2818	15.109	14.3687	9.73642	9.84798	12.5194	20.8142
23	-1.5401	48.4525	66.8263	24.0145	37.0198	33.3488	38.8153	48.5136	36.4323	140.004	22.1427	19.1091	14.8527	14.2866	9.60302	9.30561	12.5147	20.7514
23.0417	-1.7215	47.8042	67.8057	24.1802	36.6212	32.997	38.8209	48.0587	37.8031	139.057	22.0103	18.8559	14.6701	14.3593	9.81115	9.22934	12.6114	21.1604
23.0833	-3.0183	47.4723	66.727	24.0665	36.2653	32.3144	38.1352	47.7378	36.8768	139.068	21.8946	18.9491	14.9182	14.1365	9.61265	8.24378	12.4781	20.7358
23.125	-2.9704	48.5291	67.6414	24.5351	36.754	32.0626	38.178	48.4998	37.4326	138.696	22.0443	18.9428	14.6252	14.6176	9.53374	7.6819	12.5918	20.7944
23.1667	-2.7401	48.261	67.9453	23.753	36.4499	32.0574	38.44	48.6604	36.932	138.833	22.4325	19.0474	14.9041	14.9662	10.0129	7.90661	13.7065	20.9314
23.2083	-2.8438	47.7061	70.0928	25.5006	36.6466	32.0278	38.4417	49.1793	37.2431	139.838	22.4707	19.1097	14.916	15.4715	10.0499	8.21766	13.5865	21.1581
23.25	-2.7496	47.6342	69.5406	24.9325	37.8311	32.5454	38.3269	49.5345	37.9419	140.248	22.5816	19.2698	14.9327	15.2375	10.1165	8.6237	13.4986	21.4811
23.2917	-2.4647	47.8233	70.3782	24.8581	37.7111	31.9886	38.5272	48.8928	37.4842	140.724	22.5152	19.3699	14.9863	15.5283	9.98787	9.01504	13.7761	21.3323
23.3333	-2.1796	48.1213	69.1187	25.8517	37.991	31.7607	38.1095	48.6599	37.6781	140.829	23.0527	19.1328	15.514	15.2426	10.1295	8.78422	13.3059	21.9379
23.375	-2.486	48.0244	70.8568	24.2222	37.8795	31.0519	38.0654	48.4438	36.6476	141.432	22.9753	19.1688	15.4457	15.107	10.1885	9.00799	13.9343	21.7944
23.4167	-2.6905	48.2327	70.699	27.6095	37.6651	31.186	37.7978	48.2801	36.0422	141.096	22.7671	19.0153	15.9456	15.451	10.277	9.0288	13.6285	21.8788
23.4583	-3.5886	48.3027	70.3362	27.0297	37.5165	31.2116	37.9202	48.5668	35.9675	141.221	23.3015	18.9365	16.045	15.6734	10.1376	9.74421	13.6733	21.7719
23.5	-3.3504	49.0279	71.2426	28.8248	37.6609	30.8648	38.9812	49.9417	37.5236	141.565	23.431	19.2775	16.0782	15.8242	10.1463	8.5841	13.6378	21.4585
23.5417	-4.0044	50.4619	71.2309	29.6517	37.3464	31.0168	38.021	49.9815	36.6652	143.794	23.9527	19.6053	15.0739	15.8749	9.90703	8.70762	14.2643	21.5323
23.5833	-3.0592	50.3892	72.41	30.1839	37.6091	31.0246	37.9796	49.7838	36.6967	143.756	24.283	19.7655	15.5172	15.5956	9.88328	9.51884	14.5781	21.4722
23.625	-3.149	50.1046	71.9165	29.8801	37.277	31.0449	38.6168	49.4822	36.6463	143.854	24.527	19.5245	16.0422	15.4595	11.6406	10.1625	14.845	22.0161
23.6667	-3.1373	49.8997	71.8371	29.681	36.9905	30.5291	38.8649	49.2243	37.31	143.502	24.4176	19.5957	16.2336	15.3576	10.6559	9.61731	14.9525	21.7061
23.7083	-2.7228	49.3059	70.9324	29.6006	36.7021	30.3723	39.0903	48.879	37.5664	143.121	24.2644	19.4495	15.5741	15.1463	10.9391	8.75764	14.7475	21.6489
23.75	-2.8831	49.0265	70.6255	29.1109	37.0398	29.8847	38.7817	48.5416	38.1027	142.87	24.0342	19.2987	15.7215	15.2941	10.3775	9.47737	14.8721	21.2527
23.7917	-3.3749	48.7234	70.0365	29.1876	36.7312	29.876	38.3658	48.189	38.2082	142.434	23.6607	19.464	15.6671	15.1601	10.1453	9.04452	14.1972	21.0099
23.8333	-3.0674	48.6297	69.6752	28.8506	36.6353	29.5254	38.1745	47.8721	38.0054	141.811	23.3337	19.3945	15.5115	15.174	10.0452	9.0817	13.7586	20.8674
23.875	-3.18	48.6286	69.4469	28.7303	36.6122	29.1183	37.6117	48.0164	37.4519	141.81	23.1082	19.3265	15.1685	14.9627	9.11113	8.96553	13.878	21.2993
23.9167	-3.2278	48.3291	69.0831	28.532	36.7011	29.142	38.4024	47.1065	36.8643	141.606	23.2758	19.1287	15.2373	14.7703	10.0321	9.29196	13.6223	21.283
23.9583	-3.3788	48.4257	68.8483	28.0072	36.6366	29.0446	37.8369	46.9281	36.6128	141.776	23.3085	18.8736	15.0931	14.7669	9.8637	8.86499	13.6642	21.146
24	-3.394	48.2876	68.909	28.2514	36.2992	28.8211	37.8017	47.0827	37.709	141.973	23.0197	18.9269	14.3241	14.8265	9.56048	8.92538	13.9432	21.0935
24.0417	-3.29	47.7621	68.4027	27.2948	36.234	28.7551	37.9336	47.0279	38.1769	141.43	22.9002	18.8321	15.1176	14.7705	9.50426	8.87915	13.7442	20.8906
24.0833	-3.5614	47.9492	66.9479	27.2447	36.3342	28.3079	37.8925	46.7138	37.6021	141.118	22.9097	18.6512	14.4285	14.7918	8.54442	8.50489	13.4065	20.6079
24.125	-3.8993	47.402	69.8525	26.4786	36.1154	28.1362	37.3898	48.6548	38.5363	141.588	22.5596	18.6539	14.5484	14.5383	9.30859	8.23424	14.5519	20.8401
24.1667	-3.747	46.865	71.6498	26.7654	37.2415	28.4228	37.2408	48.652	38.9377	141.578	22.5881	18.8583	14.7054	14.8879	9.7054	8.80942	14.2294	21.628
24.2083	-3.1227	47.0313	71.6538	26.4341	37.4684	28.4519	37.6129	48.53	40.9494	142.972	22.8478	18.8252	14.6606	14.9705	9.49158	8.91528	13.5671	21.5091
24.25	-3.2148	48.1612	73.0085	27.4036	37.6084	28.3025	37.552	49.3326	41.4408	146.26	22.9948	19.5552	14.3485	16.2225	9.90277	9.32936	13.7996	21.4404
24.2917	-2.7166	47.7337	73.5305	27.4317	36.9193	28.0031	38.1922	47.5409	40.3862	145.954	22.54	20.1644	14.3041	16.3694	10.3503	9.50784	14.2516	21.7754
24.3333	-2.22	46.6865	73.2289	26.7494	36.6217	28.0824	37.8527	47.706	40.6903	146.549	23.2435	20.2781	14.477	16.6473	10.4948	9.98477	14.5233	22.4161
24.375	-2.7235	46.6143	72.7418	27.445	36.8121	27.9027	37.5506	48.28	42.5201	147.608	23.1491	20.421	15.06	17.0631	11.3193	9.89923	14.4277	22.2344
24.4167	-2.5571	46.5562	72.7126	27.6818	36.7674	27.7056	37.4726	48.7157	41.476	147.722	23.1657	20.2492	15.1773	16.6561	10.9641	9.52627	14.2609	21.8907
24.4583	-3.4897	46.5262	72.8484	28.1791	36.6263	28.4223	38.7608	47.5145	40.6508	148.354	22.7947	20.326	15.1574	16.5924	10.3007	9.96287	13.5059	22.5651
24.5	-3.663	46.6073	73.1375	28.2089	36.3213	28.7441	38.0005	47.6624	41.4956	148.158	22.6477	20.0838	14.548	16.7877	10.8466	9.65522	13.5004	22.1653
24.5417	-4.0198	46.9457	75.007	27.5739	37.3009	28.1142	38.1329	47.4127	39.945	148.831	22.3189	20.178	14.0891	16.6245	10.7057	8.87621	13.4921	22.4343
24.5833	-2.6317	46.9892	75.0133	27.6031	36.9228	29.4835	38.4518	48.8496	41.7589	148.63	23.146	20.1686	14.527	16.6269	11.0594	9.20254	14.0457	22.7496
24.625	-2.8303	47.0198	75.0017	27.4117	36.5224	29.921	38.5031	48.6605	41.0345	149.389	23.7799	21.5557	15.4636	16.8756	11.3649	10.2158	14.0878	22.4438
24.6667	-2.6765	46.938	74.7564	27.3447	36.1294	29.56	38.5217	48.5442	41.1203	149.556	23.5651	21.4692	15.405	16.8317	11.3128	9.85563	13.6817	22.8545
24.7083	-3.7061	46.8798	74.1404	27.2325	35.6521	29.7978	38.4421	48.4006	40.9877	149.546	23.369	21.2934	15.2664	16.9132	10.8704	10.1244	14.334	22.7265
24.75	-3.1749	46.6317	75.0488	28.0119	36.4651	29.6968	38.6365	48.059	40.7221	149.688	23.1856	21.0586	15.2087	16.8244	10.8551	10.1356	14.0043	21.7726
24.7917	-3.4312	46.4319	74.8715	27.9429	35.782	29.5037	38.7008	48.024	40.4188	149.435	22.9545	21.1788	15.0185	16.6588	10.5517	10.0704	13.8268	22.3761
24.8333	-3.6868	46.4815	74.5179	28.0621	35.3805	29.6997	38.6192	47.3903	40.2427	149.715	22.6881	20.9178	14.5586	16.4765	10.0347	9.4161	13.4806	21.6223
24.875	-3.8801	46.2147	74.0649	27.9738	35.4072	29.2655	38.6472	47.2053	40.1329	149.632	22.3903	20.8747	15.1779	16.4279	9.90707	9.33864	13.2005	21.9446
24.9167	-4.0867	46.1275	74.082	27.9082	35.3399	29.9892	38.8178	47.2696	41.0674	149.442	22.2374	20.6924	14.7571	16.5453	9.51898	8.72891	12.9725	21.7061
24.9583	-3.07	46.3232	74.1648	28.016	35.4972	30.1863	38.9522	48.2756	40.5572	150.168	22.0319	20.7491	15.0649	16.5716	9.63852	9.00697	13.4577	22.252
25	-3.1573	46.2994	74.3831	30.0833	35.5129	30.4432	38.9424	47.7777	40.4151	151.733	21.9708	20.7544	14.9092	16.4594	9.73385	9.18701	13.3041	21.8451
25.0417	-2.7368	46.531	73.9436	29.9743	35.6422	30.6801	39.1553	48.3492	40.3843	152.77	21.8672	20.7253	14.3014	16.4469	9.40821	8.831	13.2214	22.141
25.0833	-3.1247	47.8205	73.7121	29.2762	36.1924	30.992	39.8194	47.9339	40.6188	152.619	22.0081	20.4772	14.9376	16.4567	9.27979	8.73076	13.2591	22.55
25.125	-3.516	46.928	73.835	30.1807	35.9459	31.5641	40.6877	48.1391	40.984	154.353	21.9677	20.6557	14.5674	16.4962	9.4208	8.48576	13.4083	22.1923
25.1667	-1.9098	46.9021	73.2819	30.092	36.7103	31.8985	41.4812	48.0037	41.113	158.583	22.202	20.7819	15.1211	16.7342	10.181	9.07352	13.9804	23.1514
25.2083	-1.3652	47.2769	75.4138	30.0792	36.6899	32.1793	41.6807	48.2407	41.454	161.611	22.4072	21.1591	15.1808	16.8022	9.71087	9.64049	13.777	23.2706
25.25	-0.5923	48.6295	76.1185	30.6036	36.9455	31.7426	42.1491	49.0717	43.3041	164.071	22.7635	21.1783	15.0712	17.0415	9.78123	8.5805	14.0918	22.897
25.2917	-0.013	48.8357	77.2831	31.0097	37.276	32.9969	43.1376	51.0327	43.7372	165.532	23.0559	21.1781	15.4624	17.4062	10.4883	9.29632	14.7805	23.3482
25.3333	1.94606	47.7898	76.5862	31.089	37.3859	33.9369	43.3899	51.207	42.5892	165.974	22.9573	21.6534	15.8455	17.3848	10.7532	9.61681	15.0441	23.4151
25.375	2.65767	47.873	75.031	31.0529	37.5982	34.0779	43.0171	51.8049	42.8127	166.545	23.0433	21.277	16.7565	17.5456	10.7393	9.98631	15.584	23.4975
25.4167	4.17841	48.109	75.2891	31.3554	37.8172	34.399	43.0811	52.6943	44.141	170.817	22.9157	21.5119	17.0676	17.5121	11.2615	10.6623	15.4398	23.4024
25.4583	5.57543	47.8862	75.6426	31.9366	37.9369	34.7515	43.6172	52.1843	43.6792	171.771	22.9971	21.8402	17.1524	17.5976	10.624	10.3621	15.4288	23.5777
25.5	5.48162	50.6268	76.0329	32.0116	38.1151	34.9285	44.1036	52.945	44.0195	171.413	23.1274	22.3156	16.6747	17.6773	11.0844	10.4437	15.7272	23.6083
25.5417	5.41789	51.4717	75.7553	33.8988	38.6122	36.1963	44.5446	53.9332	44.6231	172.554	23.3194	22.2692	16.8837	19.6046	10.9458	10.2735	15.5622	23.9854
25.5833	6.98256	50.5986	77.5835	32.8955	39.4986	37.99	44.6199	54.4177	46.4745	173.362	23.711	22.5212	17.359	20.1902	11.537	11.1755	15.0064	23.6684
25.625	7.15132	50.722	77.5834	32.913	38.9596	37.9276	45.5327	54.5758	44.9589	175.269	24.7253	23.1428	16.9357	20.1245	12.143	11.232	15.0723	24.3097
25.6667	7.09938	50.8624	76.8506	33.2149	38.9413	37.8355	45.7275	54.7647	44.9387	175.783	24.495	23.1347	17.329	20.1446	12.0806	10.6867	15.097	24.25
25.7083	7.66485	51.2461	76.7684	33.3764	38.8173	38.2113	45.4321	54.833	45.2668	176.409	24.4143	23.1711	17.3757	19.8409	11.9234	11.3324	14.9966	24.336
25.75	8.23838	51.5907	76.6445	33.6271	39.0354	38.4674	45.9589	55.8646	45.8654	178.025	24.4299	22.9821	17.0499	19.6983	12.4555	11.0309	15.3187	24.3949
25.7917	8.62045	51.8291	76.9179	33.6326	39.1425	38.6215	45.8737	56.5654	46.6865	178.662	24.5306	22.8487	17.121	19.7162	12.3162	10.9972	15.4309	24.4281
25.8333	8.90064	51.7143	77.3504	33.9395	38.9267	38.7878	46.4342	56.8925	46.7515	178.97	24.3004	22.7936	17.041	19.8239	12.3522	11.1488	15.2559	24.3822
25.875	8.77203	51.0587	77.0046	33.851	38.4558	38.6424	44.1761	57.0886	46.4171	178.807	24.0334	22.4803	16.9055	19.5206	12.2728	10.8991	15.2389	24.1416
25.9167	8.75234	52.5504	76.5448	33.3389	37.5449	39.1376	43.5831	56.6423	46.0723	178.866	24.2732	22.6059	16.568	19.4663	12.2679	10.131	15.5592	24.0156
25.9583	8.76346	51.8117	76.1322	33.6716	37.3638	38.1511	43.4101	56.6577	45.4607	179.581	24.0824	22.7156	17.2422	19.4871	12.1862	10.5956	15.3889	24.0192
26	7.19188	50.1761	75.8064	32.6051	37.5324	37.7554	43.3188	56.5081	45.2251	180.613	23.9773	22.7247	17.2501	19.1878	11.5312	10.519	15.1663	24.7427
26.0417	7.92466	49.3442	75.7212	32.284	37.4776	37.6883	43.7312	57.0246	45.6868	180.711	24.2834	22.3998	16.6539	19.2498	12.362	10.5933	15.3141	24.6401
26.0833	7.0628	50.2574	74.7149	31.8515	37.8167	37.0352	42.5803	55.3643	46.511	180.804	23.9804	22.1335	16.8662	19.3958	11.7825	10.3577	15.2423	24.468
26.125	6.64148	49.9734	74.5743	32.2752	38.1178	36.5153	43.0788	55.3096	46.2251	180.999	24.0159	22.3184	16.9242	19.8926	11.9892	10.1329	15.4361	24.4655
26.1667	6.12835	49.4231	74.0735	32.3969	37.8869	35.4352	42.5388	55.1434	45.083	181.429	24.2455	21.9313	17.2534	19.7888	12.3812	10.6697	16.0614	24.481
26.2083	5.81337	47.7351	73.2526	32.7733	37.3084	34.6935	42.8316	53.4876	44.4319	181.89	24.4258	22.3902	16.9117	19.3901	12.0274	10.2053	16.057	25.6213
26.25	4.93938	47.0595	72.4467	31.7567	37.5306	33.6604	42.1891	52.4088	45.0536	182.111	24.53	22.5227	17.0268	19.7047	12.2625	10.729	16.2044	25.3031
26.2917	6.1171	48.1056	72.2001	31.2623	37.347	32.2946	42.6611	50.3109	44.4707	182.257	25.0533	22.8053	17.0984	19.8824	11.8772	9.95734	16.1268	26.2898
26.3333	4.89387	47.4255	71.6435	31.0622	37.1235	31.8939	43.4742	49.0984	42.6259	182.608	25.0573	22.0867	17.0861	20.0067	12.196	10.5041	15.9412	26.4585
26.375	4.39588	46.2794	72.1968	30.741	37.198	31.5724	42.9128	50.4001	42.4552	182.654	24.4544	22.757	17.8365	19.8494	12.9642	10.3093	16.3242	26.5256
26.4167	4.60273	46.2664	73.3095	30.9111	37.2763	31.1599	42.2527	49.0084	42.1817	182.915	24.594	22.6595	18.2735	19.9396	12.5028	10.8673	16.07	26.6624
26.4583	4.28012	45.9024	73.2992	30.8155	36.9326	31.2698	42.8902	49.3836	42.875	183.32	24.9604	23.065	17.5159	19.8933	12.2742	10.7648	15.923	26.4366
26.5	5.17253	48.1091	73.5595	30.588	37.8077	30.8816	43.1398	50.2851	42.3118	183.366	25.3456	23.2439	18.2185	20.1375	12.9285	10.9215	16.7075	26.8984
26.5417	7.06961	48.782	75.0553	31.7555	37.0776	31.7517	44.2793	50.6988	42.1498	183.686	25.2574	23.2967	18.0286	20.2421	12.6645	10.7275	16.4219	26.3748
26.5833	7.7777	47.8139	74.5517	30.494	37.6386	32.1777	43.2024	51.6002	44.214	184.238	26.7116	23.4904	17.8363	20.5609	13.0425	11.3265	16.3144	26.6331
26.625	8.29685	48.264	74.6333	30.9248	37.7766	32.7425	43.4089	51.6851	43.1151	184.374	27.2093	24.2486	18.9782	20.6952	13.6651	12.601	16.1651	27.3436
26.6667	7.99538	48.2567	74.0922	31.2016	37.7147	32.6119	43.4762	52.6291	43.1926	184.475	27.0623	24.0835	18.8415	20.6295	13.4303	12.2828	15.8406	27.033
26.7083	7.57061	47.6426	73.5263	31.2699	39.0577	32.4751	43.2726	51.9755	42.6708	184.319	26.9728	23.206	18.855	20.5155	13.3246	11.7008	16.1139	26.4481
26.75	7.28074	47.9842	72.7448	31.2284	38.9186	32.0727	43.2283	51.5194	41.9925	184.309	26.4948	23.5806	18.2634	20.2126	12.8959	12.0144	17.917	25.7228
26.7917	7.03395	47.1582	71.8684	30.6434	38.8867	31.6935	43.6351	51.3672	41.4539	184.23	26.9047	23.101	18.5684	20.4319	12.9033	11.2707	17.4463	25.6658
26.8333	6.11619	46.3487	71.4198	29.881	38.6032	30.8553	43.1243	50.2108	40.8509	183.691	26.5562	23.451	18.3744	20.1973	12.981	11.9577	17.1993	25.6786
26.875	5.93599	47.0302	70.7599	31.2549	38.6178	30.7709	42.8209	50.1442	40.3835	183.386	26.3166	23.189	18.1356	20.1152	12.731	11.6044	16.7012	25.4652
26.9167	5.30696	46.083	70.4552	30.2923	38.5669	30.5754	42.9218	49.6399	40.233	183.769	26.3222	23.1185	18.3615	20.2978	12.5352	11.1754	16.4625	25.8827
26.9583	3.83759	47.3068	69.7951	30.3126	38.6869	30.8105	43.4037	49.6363	40.1437	183.8	26.5897	23.0323	17.4196	20.3626	12.5956	11.5677	16.0847	26.0897
27	4.87103	46.4297	69.33	30.0419	38.5909	30.3044	42.9984	49.6552	41.3412	183.586	26.412	23.032	18.255	20.2344	12.4275	11.4419	15.8083	25.7465
27.0417	4.75429	46.5181	69.7128	30.3599	38.6274	30.7225	43.1814	50.0867	39.9209	183.84	26.7287	23.1808	18.1763	20.3537	11.9428	10.8733	16.2222	26.0127
27.0833	4.65719	47.895	69.3342	30.5615	39.0661	31.1175	43.8648	50.6303	40.0714	184.672	26.2263	22.2387	17.5709	20.2126	11.9966	10.6704	16.1138	26.2858
27.125	5.26831	46.992	69.3003	30.7018	39.011	31.1586	44.093	50.1006	40.103	185.166	26.6125	22.6638	18.3672	20.1034	12.0162	10.4841	16.3549	26.6919
27.1667	4.24484	47.4198	69.27	30.6572	39.6555	34.2372	44.1161	49.9021	41.5657	186.17	26.8665	22.8671	17.7135	20.1053	12.6487	11.0502	16.4875	27.3431
27.2083	4.76269	47.5603	69.2006	29.9952	39.4737	33.7198	44.6464	50.9677	41.6676	185.896	26.3997	23.6062	17.8666	20.1968	12.7221	10.5332	16.3657	27.2959
27.25	5.05205	47.8131	68.8134	30.861	40.3336	33.8696	43.5489	49.4767	40.4705	186.695	27.4046	23.7012	17.6145	20.2644	12.773	11.1146	16.5455	26.9154
27.2917	4.67569	48.7921	69.0983	30.6919	41.6958	32.2813	44.6304	50.6208	40.9458	187.206	27.9807	24.19	18.0398	20.057	12.5517	11.2894	16.4517	26.683
27.3333	5.67802	46.9111	69.2848	30.4382	40.7023	32.8556	44.2015	49.8582	39.6258	187.527	28.1314	23.7721	18.5614	20.0892	13.3847	11.4492	17.0398	26.7389
27.375	5.06412	47.5582	68.793	30.4266	40.4153	32.7426	44.1175	49.9371	39.8095	188.043	28.3233	23.3309	18.0724	19.6854	14.3287	11.7263	16.5493	26.8368
27.4167	3.66157	47.5276	68.4288	30.1917	40.0729	32.716	43.8893	50.1251	39.5182	187.979	28.2861	23.77	18.4122	19.6744	13.7045	12.1883	16.2829	26.9105
27.4583	4.35302	48.0318	67.7576	30.2067	39.7276	32.468	43.4515	50.0062	39.0257	188.145	28.3663	23.8632	18.7781	19.6118	13.3072	12.0412	16.2095	27.219
27.5	2.46972	49.2464	68.2429	29.5464	40.0459	32.0143	43.2887	50.4642	39.1974	188.133	28.0339	24.1073	18.383	19.8124	13.2906	12.0095	16.5025	26.1427
27.5417	3.91819	49.6335	67.1629	29.6903	41.6197	31.8661	42.4566	50.052	39.6226	188.196	27.6283	23.7771	17.889	20.4525	13.4424	11.8665	16.0604	26.6033
27.5833	2.20685	49.5325	68.3875	30.0568	41.3791	32.6397	43.0344	50.9181	39.3475	188.372	28.5095	24.4535	18.1957	20.1345	13.7141	11.5512	17.1111	26.2552
27.625	2.1801	49.689	70.3094	30.3748	41.6229	33.0083	43.076	50.8909	39.2332	188.354	28.894	24.422	19.4073	20.8823	13.7131	12.4115	17.548	26.6847
27.6667	2.10406	49.6493	69.3482	29.8549	41.1537	32.718	42.953	50.4856	38.8682	187.703	28.8998	24.3162	19.226	20.4915	14.3045	11.1671	17.1323	26.2202
27.7083	2.30478	50.0928	70.6742	29.9008	41.1803	32.6997	43.3667	50.7121	39.0041	188.363	28.8814	23.9932	19.0816	20.658	13.2586	11.5763	17.843	25.7339
27.75	1.77084	49.202	69.7243	29.5674	40.8575	32.6042	43.0161	50.2611	38.5443	188.505	28.7013	24.1219	19.1427	20.5877	13.6329	11.7987	17.5379	26.4913
27.7917	2.40348	50.4845	70.3555	28.7255	40.7327	32.797	43.5602	50.5968	38.9489	192.253	28.3733	23.8846	19.1866	20.2601	13.5318	11.4734	17.0844	26.4553
27.8333	2.55509	49.9092	71.5572	29.2632	40.7971	32.6811	43.8817	50.7126	39.4741	192.831	28.3625	23.7768	19.1525	20.5688	13.4255	12.0379	16.3891	26.1919
27.875	2.56855	49.97	71.4328	28.8826	40.8475	32.239	43.411	49.6399	38.6898	192.737	28.017	23.7483	18.7361	20.4059	13.6382	11.8402	16.0954	25.7954
27.9167	3.26496	50.8331	71.4258	29.3129	41.5424	33.5125	43.8311	49.6348	38.8888	191.79	27.9071	23.4943	18.0857	20.2181	13.5393	11.1746	15.9209	25.6069
27.9583	3.16844	50.897	71.1091	30.5094	41.5655	32.629	43.7449	50.1453	40.6012	192.414	27.7476	23.3923	18.4053	20.321	12.3064	11.5997	15.8436	25.5815
28	2.48299	50.0763	71.449	30.3644	41.698	32.5078	43.7624	50.2155	40.342	200.657	27.3599	23.3478	18.1693	20.0756	12.9915	11.4103	15.3131	26.1743
28.0417	2.70163	52.6067	71.4821	29.864	41.6477	32.4566	43.798	50.4001	40.797	203.659	27.3054	23.1167	17.8929	19.9445	12.7688	11.1451	15.3779	25.8295
28.0833	2.60566	51.943	71.9729	29.8598	42.1907	32.9857	44.3889	50.9306	41.6545	205.841	27.5146	23.1284	18.0752	20.0016	12.5855	10.0953	15.2958	26.3732
28.125	2.88804	52.4977	72.644	30.8185	42.3877	32.3653	45.0316	51.1365	41.7598	209.189	28.268	22.9037	17.895	19.4378	12.3076	10.2986	15.946	26.1415
28.1667	3.43578	53.2508	73.2068	30.4356	44.0407	32.22	44.7771	51.1407	42.5595	212.455	28.5043	22.8861	17.9883	20.2164	13.1187	10.9287	16.305	26.953
28.2083	5.21425	53.4288	73.0166	31.4388	46.5609	32.4159	44.7258	51.2323	45.0744	215.898	28.6048	23.0414	18.51	20.1727	12.3845	10.8274	16.625	27.2777
28.25	6.28998	56.8388	73.6011	34.2599	46.7635	32.9757	45.137	52.5693	45.6808	219.204	28.4587	23.7021	18.508	19.727	12.6371	10.5734	16.5851	27.124
28.2917	6.44197	57.8208	74.6958	32.3598	47.9421	33.5103	45.4204	53.4695	46.7911	218.988	28.4476	23.7481	17.9133	19.9037	12.7977	11.4482	16.8161	27.2333
28.3333	5.66132	57.0097	76.3179	32.6367	48.5387	34.3938	45.8835	53.0205	46.7916	218.125	28.292	23.9582	18.4571	19.6435	12.5709	11.1057	17.01	27.3722
28.375	6.11021	57.7782	76.642	33.4717	48.9221	35.273	46.1118	53.3518	46.3782	218.282	28.7033	23.9808	18.3082	20.2473	12.7603	11.1776	17.154	27.6511
28.4167	6.02228	58.1615	77.7156	37.0128	49.2564	35.5611	46.5682	54.1846	46.9651	219.437	28.5639	24.3298	19.0068	20.7225	13.0488	11.7288	17.1709	27.7887
28.4583	6.12404	59.8947	78.1821	37.0722	49.1957	36.6955	48.9334	54.8792	45.7399	222.458	28.8385	24.0522	19.2826	20.0726	12.7631	11.3572	17.1535	28.3912
28.5	6.08869	60.2373	79.4871	36.113	51.0882	36.8088	47.6903	56.0881	46.7147	224.161	28.8067	23.7652	19.4312	20.2279	12.5737	10.6952	16.7109	28.399
28.5417	7.80514	60.1156	81.8156	35.9428	49.8078	36.5096	48.5195	55.8293	48.113	226.911	28.2744	23.923	18.3762	20.2269	13.7321	11.0852	17.1065	28.5397
28.5833	6.84964	61.1399	82.1292	36.287	50.8248	37.4751	48.7711	56.6964	47.5375	231.983	29.1541	25.0338	18.3526	20.6776	12.7696	11.4952	17.3093	29.0406
28.625	7.28658	61.3714	82.2274	37.6368	51.119	37.5266	49.3144	56.4466	47.0022	233.544	29.9953	25.0312	19.2172	20.8872	13.6779	12.863	16.4038	28.891
28.6667	6.53871	62.113	81.5572	35.8952	51.2675	37.9509	49.155	56.4607	46.1116	233.057	29.8766	24.734	18.9935	20.7532	13.6462	12.1777	16.4096	29.3967
28.7083	6.64145	62.3801	81.7522	35.4338	51.269	38.6979	48.9282	56.2292	46.1882	231.336	29.8477	25.0151	18.451	20.5515	13.3383	11.6884	17.3303	29.2483
28.75	6.33664	62.2761	81.5084	34.9694	51.3517	38.4845	49.0488	55.9317	45.3125	230.595	29.5776	24.76	18.5077	20.5234	13.1628	11.9087	16.9383	29.0603
28.7917	6.39041	62.1318	81.3013	34.9117	51.3547	38.8836	48.881	56.0554	45.32	232.589	29.2706	24.7011	18.9198	19.9238	12.6764	11.1306	16.5132	28.5671
28.8333	6.02146	61.7721	81.0785	34.3793	51.2174	38.5814	48.5882	55.6222	44.8293	234.48	29.5602	24.556	18.6998	20.2595	12.8598	12.093	16.3314	28.2596
28.875	6.32547	61.9167	80.9465	34.5294	51.5175	39.3369	48.6813	55.6351	44.363	236.282	29.3963	24.4992	18.4506	20.1597	12.892	12.2611	16.5237	27.6935
28.9167	6.85803	62.3668	81.2348	34.856	51.7874	39.8062	48.8015	56.1607	44.9295	235.468	29.8269	24.4619	18.4098	20.088	12.6223	11.4387	16.3302	27.6414
28.9583	7.19204	62.9928	82.6281	34.9661	52.3175	40.3936	49.2	56.6657	45.4401	241.288	29.9227	24.7392	18.2464	20.3413	13.202	12.3838	16.3565	27.9665
29	7.80787	63.566	83.5963	36.3557	53.3358	41.2164	50.2758	58.3661	46.4565	246.393	30.5065	24.7074	18.9282	20.1509	13.003	12.0907	16.7975	28.4869
29.0417	7.46311	63.2403	83.3528	36.2903	52.8891	41.3904	49.987	56.9006	45.5601	247.983	30.4652	25.0462	18.724	20.6992	13.058	12.3845	16.6035	28.9086
29.0833	7.23574	63.6487	82.7029	38.6818	54.2913	40.8621	49.4163	57.7731	47.158	246.868	30.3218	24.1815	18.4153	20.1607	12.5311	12.0543	16.1814	28.303
29.125	7.7881	64.0259	83.2432	41.5737	53.0708	41.4155	50.9097	57.6895	47.2735	246.694	29.9078	24.4674	19.1023	20.5085	12.3308	11.4504	16.731	28.5801
29.1667	7.9234	64.4156	82.3229	40.7472	53.0164	41.5386	50.9275	59.2231	47.8707	252.546	30.1959	24.6269	19.0043	20.4791	13.4078	12.0214	17.4258	29.224
29.2083	8.73439	65.9061	83.9786	37.8454	53.7611	41.3439	50.8455	59.4564	49.2537	256.359	30.5233	24.676	18.4787	20.6709	12.8723	12.1475	17.5972	29.266
29.25	8.95662	66.97	84.2891	38.4163	53.9771	41.2634	51.8383	58.7258	48.7263	257.148	30.168	24.8205	18.5281	21.1344	13.4209	11.6816	17.5804	28.9851
29.2917	8.88506	68.1098	84.3309	38.3935	54.6406	41.9229	52.0731	59.6828	48.9026	260.963	30.1581	24.8681	18.596	20.8415	13.1039	13.229	17.8168	29.0392
29.3333	9.21686	67.4273	84.5779	37.9851	54.542	41.9742	52.489	60.3697	49.1121	261.064	29.9648	24.8836	18.9831	21.5778	13.9322	13.4952	17.0681	28.7953
29.375	8.9102	67.169	84.7577	38.0227	54.7156	42.0175	52.7806	60.2435	49.4062	261.752	30.8793	25.1548	18.8695	21.523	14.1439	13.6046	17.9051	29.2106
29.4167	8.96992	68.0311	85.3667	37.8596	55.6277	42.1026	52.8428	60.6955	49.4508	261.174	31.0106	25.1967	19.1502	20.9859	13.6466	13.7154	17.6635	29.0786
29.4583	9.34571	68.7624	85.8587	38.8002	55.8486	42.5731	54.2948	62.2905	50.6076	262.61	31.8739	25.0351	19.1759	21.2271	13.9042	12.0693	18.6723	29.3395
29.5	9.33369	69.8971	85.678	38.8461	56.8898	42.9997	54.6074	62.8329	52.4143	262.443	31.9922	24.7427	18.2176	21.82	14.0532	12.8225	18.413	28.9958
29.5417	10.6154	69.4882	86.8428	39.0251	56.9709	43.273	54.6029	62.7285	52.3913	264.02	31.6343	25.346	18.1534	20.9684	13.5052	12.2887	18.4019	28.7039
29.5833	8.95588	70.3006	85.8802	38.8841	57.2115	43.3818	54.7468	63.8053	52.6763	264.679	31.8222	25.7926	18.7129	20.5338	13.9529	12.891	18.118	29.0113
29.625	8.51409	69.5164	85.5657	38.1132	57.4112	42.9635	54.3197	62.1261	52.679	263.627	31.9252	26.0678	19.5639	21.3359	14.6125	13.8327	18.1716	29.5428
29.6667	8.4464	69.1897	85.1058	37.4879	57.1331	42.7057	54.2521	61.5685	52.4614	262.763	32.0114	25.8681	18.7726	21.3064	14.4545	13.1533	17.5703	29.4885
29.7083	8.21187	68.75	85.4644	37.9037	57.1906	42.4545	54.0324	61.6891	51.9927	262.041	31.8352	25.6643	19.1437	21.3562	14.2323	14.0387	17.3486	29.1107
29.75	8.4714	69.1656	86.3499	36.9896	57.2982	42.9924	54.3019	62.0832	53.1044	261.739	31.5046	25.6018	18.1059	20.8635	14.1198	13.0773	17.1259	28.8869
29.7917	8.4714	69.1656	86.3499	36.9896	57.2982	43.0937	54.4537	62.0937	53.2428	261.614	31.8928	25.6909	19.4919	21.3092	14.2513	13.0152	17.649	29.1018
29.8333	7.95189	68.572	85.4629	35.757	57.1295	43.1097	54.2068	62.1929	52.8748	260.787	32.2619	26.3198	20.1147	21.3511	14.0345	13.4874	17.8563	29.0593
29.875	7.68322	67.7365	84.8794	35.3903	56.5171	43.2646	53.7088	61.5927	51.9735	261.637	32.326	26.7927	20.121	21.8807	14.0243	13.7727	18.2511	29.476
29.9167	7.30439	67.4484	84.3566	36.7621	56.2221	42.039	53.4689	61.0164	52.2904	263.346	32.4575	26.819	20.127	21.7148	13.8317	13.7399	18.0575	29.9302
29.9583	6.64805	66.8479	84.0249	35.7512	55.7135	42.5806	53.2021	60.8791	51.1173	261.6	32.3038	26.312	19.5837	21.3265	13.6299	13.1156	17.6535	29.9684
30	6.19848	66.1757	83.4699	35.3557	55.2631	40.5724	52.9607	60.2358	50.4053	263.414	32.0107	26.0283	19.4259	21.0297	13.3925	13.1099	17.2041	29.895
30.0417	5.34869	66.4048	83.252	36.4106	55.1765	39.6117	52.885	60.6934	49.4942	271.756	32.3733	25.6834	19.5565	21.3332	13.1396	12.9639	17.0356	29.9432
30.0833	5.15972	66.0162	83.3856	36.8086	55.0574	39.6462	53.4037	60.4481	49.2047	272.791	32.199	25.0197	18.9136	20.9353	13.3272	12.5415	16.4132	29.8197
30.125	5.05534	66.5664	83.1437	34.5873	54.8146	39.2503	53.4611	61.0752	51.482	274.844	32.2769	24.9094	19.1424	20.6862	13.8093	12.4077	16.2975	30.1985
30.1667	4.73291	65.7911	82.9499	35.2253	54.6737	39.1175	53.6641	60.7019	50.6212	278.646	33.0862	25.3602	19.8519	20.9267	14.0059	12.2756	17.0363	30.5923
30.2083	5.22996	67.0711	83.5746	35.1432	54.2699	38.8062	55.1657	60.7725	52.997	281.995	33.2858	25.3382	19.9462	20.7844	14.4723	12.9957	17.2495	30.7221
30.25	6.11175	68.1578	82.8698	39.1222	54.3423	39.3102	55.2339	61.4157	52.6669	283.58	33.3193	25.5343	20.622	20.9406	14.7051	12.6536	17.489	31.0909
30.2917	6.42757	70.0433	83.6119	38.0537	53.1146	39.6123	56.8623	61.8306	52.1178	287.163	33.7611	25.2014	20.3304	21.0726	15.5496	12.2564	17.639	31.173
30.3333	6.13333	70.1035	83.2829	37.8981	53.271	39.5915	55.6034	61.4493	51.8591	287.159	34.5861	25.3286	20.7624	21.4325	16.2234	12.676	17.6345	31.5729
30.375	6.00908	71.9113	83.1937	38.6908	53.4614	39.6127	55.3307	61.6635	51.4948	287.498	35.7025	25.5718	20.7427	21.3506	17.0764	12.794	18.0656	31.9951
30.4167	5.92629	72.1938	83.5763	37.2462	53.5258	41.0788	55.3393	61.6477	51.0243	286.889	35.7981	25.4453	21.3032	21.7614	16.4444	13.4416	18.4217	31.7318
30.4583	5.53767	75.1268	83.5647	37.6404	53.8879	41.394	55.3065	63.1713	51.6645	289.357	35.7797	25.618	21.1158	21.8498	16.0947	12.9726	18.1339	31.7256
30.5	5.79461	75.0548	84.0745	37.8575	54.212	41.6283	56.5727	64.0966	52.2111	291.523	35.9277	25.9901	21.3256	22.0098	16.8093	13.207	17.3605	32.3108
30.5417	6.77507	75.7663	84.6313	41.6397	54.6173	42.6125	55.542	63.834	51.0931	293.4	35.5856	26.2962	20.8955	21.6558	17.5534	13.0631	17.4711	33.0216
30.5833	6.41624	75.7624	85.3563	40.1091	55.4346	41.5418	56.4059	63.7157	51.8695	294.574	36.8954	26.2354	21.2288	22.1569	18.1439	13.2231	17.9357	33.2713
30.625	6.068	75.6522	85.487	39.7239	55.6996	42.8427	56.1619	63.974	51.5676	294.341	37.4357	26.8086	22.0738	22.306	17.9138	14.4523	18.0409	33.9629
30.6667	6.17937	75.8771	85.3183	39.5846	55.8343	43.3692	55.8925	64.0718	51.4061	295.354	37.3475	26.6909	21.9943	22.4462	17.5825	14.1224	18.6766	33.7892
30.7083	6.19952	75.9469	85.5132	40.5584	55.8589	43.484	55.9881	64.0441	51.3579	297.577	37.0558	26.6431	22.0516	22.212	17.2823	14.2394	18.8247	33.4195
30.75	6.53082	76.188	85.6568	39.1733	56.1847	44.0122	56.4005	64.1417	51.3794	301.066	36.8278	26.5907	21.7376	22.2294	17.2001	14.0328	18.9601	33.6628
30.7917	6.62115	76.2788	85.8339	38.9176	56.2068	44.5604	56.2773	64.32	51.4299	300.352	36.762	26.7864	21.4295	22.265	16.8788	13.992	18.5353	33.8403
30.8333	6.49768	76.2219	85.9451	38.8086	56.2391	44.6447	56.1563	64.5221	51.4073	299.909	36.4846	26.821	21.4484	22.2434	17.2799	13.8402	18.6008	33.3012
30.875	6.22493	76.3162	86.0337	40.2794	56.7865	44.6777	55.903	64.6586	51.7679	300.314	36.6861	26.4649	21.5307	22.3466	17.2886	14.029	18.5102	33.1638
30.9167	6.32727	76.5891	85.9747	40.0091	56.5553	45.2071	55.9855	64.7033	51.7602	300.735	36.8681	26.4245	21.3836	21.5529	17.1694	13.8049	18.4794	33.2705
30.9583	6.23614	76.6626	86.1914	39.7724	56.5948	45.2135	55.8114	64.8838	51.763	300.978	36.6914	26.6731	21.249	22.3328	16.9282	13.7925	18.7344	33.0384
31	6.16575	76.9174	86.2574	40.6155	56.582	45.1807	55.7366	65.6161	52.4835	301.96	36.5425	26.4055	21.9382	22.2077	16.9435	13.5891	18.3106	33.0812
31.0417	6.15617	76.6285	86.406	40.655	56.945	45.436	55.9275	65.4839	52.6874	305.191	36.8251	26.6273	21.8575	22.3235	16.8973	13.3795	18.68	33.045
31.0833	6.48727	76.9199	86.2347	41.2191	57.1191	45.3766	56.0355	65.8283	52.4388	310.01	36.8921	26.2874	22.0392	22.4216	16.8299	13.5753	18.0996	33.1926
31.125	7.56716	77.5376	87.6981	41.1726	59.0476	46.3161	57.2452	68.4097	53.3591	311.492	37.3202	26.4098	22.435	22.6903	17.5987	13.0698	18.0783	33.7773
31.1667	8.01359	78.1953	87.2703	41.6871	59.0741	46.5031	58.2411	67.1964	52.6048	311.092	38.0304	26.7617	22.9516	23.0483	18.1582	13.1297	18.5208	34.6181
31.2083	6.95497	77.5442	89.5787	41.9245	59.3334	46.2343	56.9387	67.8534	53.4706	312.133	38.5385	27.3174	23.0485	23.2709	19.4911	13.7889	19.6499	35.2398
31.25	7.32079	79.4826	90.3112	41.592	59.3727	46.8457	57.3916	68.2811	53.5462	311.324	39.1432	26.9593	22.9336	23.1861	20.1443	13.6396	19.4853	35.4472
31.2917	7.23532	79.009	90.7638	46.2682	59.5023	45.7938	57.6673	67.7852	52.9278	313.767	39.6072	27.5904	23.4983	23.9029	20.5651	13.6777	19.5662	35.1296
31.3333	8.26913	79.6342	90.1631	45.8166	59.5596	46.3564	58.132	68.3329	52.8202	314.049	40.5599	27.5647	23.6067	24.0708	20.7082	13.3301	19.9066	35.2326
31.375	6.63352	79.4325	89.9563	48.4156	59.2618	45.9604	58.1444	68.645	52.8645	317.487	40.6588	28.0657	24.3533	24.3348	19.6529	13.7726	19.5004	34.7156
31.4167	6.04778	79.2429	89.6322	47.7557	59.0876	45.8528	57.8073	68.5975	52.1775	315.859	40.5764	27.654	24.3284	24.1245	19.7547	14.5319	20.3471	34.6004
31.4583	6.16147	78.8567	89.3593	44.1387	58.9064	45.5748	57.6869	69.8798	51.3262	316.818	40.7292	27.7458	24.7221	23.8046	19.7703	14.6845	19.9818	34.379
31.5	6.17426	79.2071	89.3039	43.9122	59.1437	46.0407	56.4162	68.7883	51.7171	316.245	40.7134	27.452	24.1662	23.6667	19.8701	14.6316	19.4558	34.3006
31.5417	5.99335	78.8852	88.4225	44.248	58.3757	45.9528	56.6259	68.938	49.7944	318.728	40.2354	27.9537	24.2453	24.0184	19.416	14.4816	19.5528	34.2639
31.5833	5.09539	78.0284	88.2431	41.2741	59.6418	45.9899	56.434	68.2125	49.5277	320.362	40.697	28.0437	24.6098	24.37	18.9288	14.5576	19.7894	34.2395
31.625	4.6164	77.7076	87.8328	40.823	58.3551	45.5887	56.1323	67.8122	49.0685	321.344	40.0387	27.8089	25.0359	24.6975	18.637	15.0273	20.4516	34.403
31.6667	4.49544	77.6987	88.4456	40.4989	58.0767	45.8166	55.5927	67.7784	48.8156	323.801	39.9135	26.8751	24.8772	24.3138	18.3139	14.5269	20.4574	34.2655
31.7083	4.21601	77.4374	88.4045	40.8411	57.8568	47.4297	55.0932	67.608	48.3339	324.783	39.6018	27.6094	24.3948	23.7519	18.0493	14.5469	19.8644	33.9231
31.75	4.3208	77.0756	88.3849	40.653	58.0157	47.3222	54.2106	67.4477	48.0715	324.274	39.7267	27.0835	25.0755	23.91	17.8141	14.6156	19.8262	34.1942
31.7917	4.11305	76.9958	88.3135	40.0306	57.6168	46.8342	53.6761	67.5074	47.6794	324.398	39.6818	27.0693	24.7015	23.451	17.4289	14.5292	19.7257	34.0371
31.8333	4.47822	76.8216	88.3795	39.9714	57.502	45.5893	53.9172	67.4108	47.6978	323.996	39.372	27.1751	24.47	23.8054	17.3564	14.6555	18.8049	34.0841
31.875	4.36472	76.8675	88.3674	39.611	57.419	45.5733	53.5171	67.4183	47.6526	323.915	38.896	26.8211	25.4683	23.6198	17.2735	14.5121	19.9437	33.6195
31.9167	4.32391	77.0325	87.9144	39.4583	57.5573	45.3406	53.4186	67.726	47.698	323.502	38.6474	26.7376	25.317	23.6834	17.0383	14.2528	19.6435	34.0479
31.9583	4.57282	77.1288	88.6481	38.9821	57.4714	46.4649	53.416	67.2488	47.8025	323.73	38.2706	26.7449	25.1246	23.6276	16.6611	14.3797	19.6992	33.9146
32	4.41793	77.1144	88.5987	39.5791	57.7125	46.6043	53.3176	67.2842	47.903	323.361	38.4276	26.5551	25.6258	23.4613	16.9082	14.2135	19.7816	33.8464
32.0417	4.44168	77.9642	88.7581	39.6872	57.3646	46.394	53.5215	67.7592	48.0082	325.798	38.3578	26.7982	25.509	23.8009	16.7583	14.1133	19.1325	33.7943
32.0833	4.0215	77.1255	88.3719	38.914	57.2988	46.6175	53.1218	67.6905	47.4259	327.606	38.1025	25.8987	25.3618	23.1585	16.518	14.0545	18.8086	33.4361
32.125	4.64516	76.143	88.2671	38.4745	58.8522	46.3319	54.6821	67.782	47.5312	328.869	38.7015	25.9766	24.6764	23.7555	17.0722	13.606	18.7256	33.3116
32.1667	4.09115	76.6651	88.8088	39.2103	58.5278	46.2272	54.7876	68.0483	47.703	334.299	38.9774	26.4679	25.9217	23.9165	17.6438	13.8416	18.9767	33.773
32.2083	4.40752	79.9312	88.6554	40.9795	58.9573	46.3016	55.535	68.0077	48.1492	338.821	39.0843	26.4275	25.7569	24.0758	17.6106	13.8422	19.3675	34.4117
32.25	5.30011	79.0775	90.4454	38.98	61.9866	46.1504	55.7035	68.8028	50.1428	343.39	38.7186	26.8678	25.1635	24.2256	17.6787	13.9084	19.0042	34.3938
32.2917	6.36233	80.6804	90.9353	40.4806	66.5926	47.1945	56.6114	70.2977	51.3746	346.203	39.8307	27.4336	26.1417	24.5362	20.3971	14.3127	19.2368	35.5747
32.3333	6.79823	79.7	90.8991	41.844	65.7244	48.9464	55.7153	70.1346	51.0977	348.088	39.954	28.0242	26.5137	25.1636	19.5708	13.7683	19.7827	35.5151
32.375	6.59709	79.9271	91.2887	41.9014	65.694	48.2706	56.54	70.2608	51.3232	349.722	40.3292	27.7743	26.3586	25.8201	19.9363	14.3547	20.1874	35.3843
32.4167	6.56661	80.1989	91.1146	42.4955	65.8747	48.7807	56.6165	71.1301	53.3638	352.096	40.7274	28.323	26.8702	26.0467	19.9902	14.3845	19.5204	35.1385
32.4583	6.98913	82.8333	92.232	42.7921	65.877	49.453	57.6445	71.4703	55.3431	353.433	41.22	28.6575	27.1678	26.1615	20.0615	14.3907	20.5206	35.7199
32.5	6.55186	81.3799	91.8348	42.5074	66.0281	49.706	58.1995	71.2772	54.4421	353.639	41.2157	28.8734	27.1594	25.7015	19.4941	14.4114	20.5743	35.6747
32.5417	7.3983	81.5765	92.4461	43.2685	66.3619	49.1647	58.4958	72.1725	55.582	352.819	41.3441	28.5445	26.955	25.981	19.4137	13.7936	20.4546	35.7037
32.5833	6.96083	80.2665	92.5746	42.4863	65.8868	49.7817	58.0297	72.416	54.9008	354.094	42.3154	28.9548	26.4136	25.766	20.3551	13.8794	21.5764	36.0264
32.625	6.84867	79.9555	92.0908	42.4888	66.023	49.4569	57.799	72.0987	54.425	354.564	42.4499	29.0945	26.8745	26.3428	20.1911	14.2058	22.2519	36.1993
32.6667	6.96897	79.6769	92.1234	42.751	65.7666	49.65	57.7587	71.9326	54.4045	356.035	42.7749	28.8655	26.7748	25.9895	19.8768	13.2559	22.4399	36.0063
32.7083	6.76399	79.8424	91.9007	42.4141	65.4902	50.0551	57.6124	71.7936	54.5796	356.217	42.3442	28.8634	26.5944	26.2107	19.6141	14.1543	22.4682	35.8964
32.75	6.45647	78.1818	91.5692	43.5738	64.9786	48.9735	58.3089	71.7092	54.122	355.603	42.5142	28.479	26.5822	25.8627	19.2866	13.97	21.7741	35.665
32.7917	6.32941	78.2002	91.5185	42.027	64.9662	48.9435	58.2824	71.5703	54.1197	355.603	42.0292	28.7146	25.7206	25.6946	19.5982	14.0064	22.3154	35.6864
32.8333	6.22499	78.1728	91.4611	41.7203	64.4826	49.0465	58.2554	71.518	54.1012	355.982	41.4958	28.4256	25.8718	25.6438	19.171	14.1344	22.0566	35.3816
32.875	6.33828	76.8766	90.7619	41.0563	63.8	48.2232	58.1859	71.0081	53.9609	356.561	40.9208	28.39	25.6477	25.4122	18.8125	14.1089	21.7186	35.2636
32.9167	5.29299	76.4564	90.3711	40.8598	63.0958	47.8378	59.5518	72.9983	53.5066	356.939	40.9539	28.1794	25.5748	25.5389	18.3799	13.7309	21.4193	35.0732
32.9583	5.74067	76.2713	90.6682	40.1731	63.2755	48.5006	59.7958	73.257	53.5633	357.361	40.4281	27.734	25.471	25.4548	18.3885	14.1248	21.5387	34.9637
33	5.7509	76.7585	91.1338	40.0668	63.1603	47.6963	59.0522	73.1339	53.8111	359.329	40.1359	28.1868	25.0641	25.355	18.2574	14.2866	21.5881	34.9461
33.0417	6.40664	76.493	91.1073	39.9544	62.9709	47.6136	59.8835	73.3477	53.7227	361.191	40.1971	28.2807	26.2212	25.3975	18.3539	14.2203	21.8411	34.8384
33.0833	6.61195	77.3969	91.1258	39.579	62.8013	47.3499	59.6217	73.1736	53.7178	361.308	39.9897	27.5759	25.5314	25.3922	18.8332	13.5283	21.5619	34.735
33.125	7.40292	77.7122	91.8626	40.3515	63.0708	48.0265	60.2057	74.8936	56.4186	364.694	40.4202	28.0141	26.1437	25.5678	18.752	13.3617	21.7743	35.7019
33.1667	7.98592	77.7969	93.6166	40.3486	63.6504	48.7945	61.0997	75.9878	58.3932	368.192	40.7188	29.0177	26.767	26.1282	20.5216	14.022	21.7876	36.3962
33.2083	7.92867	78.5302	93.934	41.4113	64.6348	49.1654	61.9354	78.3816	58.6476	370.144	41.3844	29.7108	26.5266	25.8446	20.3785	14.5653	22.2933	36.5553
33.25	8.19784	80.0103	93.8109	41.0775	64.8602	48.7734	62.3267	79.8227	59.0256	372.043	41.23	30.0032	27.2474	26.1058	20.6965	14.4381	21.9759	36.5586
33.2917	8.39754	80.9669	94.5545	42.053	65.271	49.221	62.5549	81.6409	59.6592	376.228	41.8528	30.3562	27.1933	26.3542	21.1053	15.6814	21.9672	36.4684
33.3333	8.64303	80.1656	94.5765	42.203	63.3905	49.1431	61.9777	81.8629	59.3122	377.918	42.3443	30.1615	27.7342	26.5982	21.5869	15.7855	21.9753	36.326
33.375	8.60295	79.9413	94.7569	41.9103	64.4397	49.3454	62.0319	83.8839	59.5942	379.149	41.7543	30.9602	26.9136	27.0078	21.5489	16.1976	22.7662	36.7006
33.4167	8.72079	80.2833	94.6503	43.0876	63.448	48.8917	61.9215	84.54	59.3651	380.683	41.8745	31.0427	26.8064	26.8097	21.2387	15.9689	22.5362	36.7276
33.4583	9.61266	80.3291	95.2469	43.1927	63.7194	48.9409	61.947	84.814	59.5192	382.017	41.9312	31.7609	26.5664	27.0921	21.4363	16.1306	22.6193	36.9635
33.5	10.3812	80.49	94.7623	43.1054	64.8802	48.0439	61.814	86.1374	59.8088	382.723	42.4166	31.3983	26.5752	27.218	21.4393	15.8399	22.2521	36.5548
33.5417	8.38952	80.7819	95.2078	42.7213	65.3344	48.5668	61.8416	87.1177	60.5354	385.609	43.1376	31.5574	26.7696	26.8994	20.9804	15.3823	22.2759	37.1045
33.5833	9.13212	81.2347	95.6429	43.8992	63.7052	47.6851	62.1325	87.7401	61.7166	386.735	43.8921	32.3141	27.4374	27.1883	21.0143	16.1952	23.2341	38.4082
33.625	9.16079	81.0213	95.3707	44.183	64.2521	47.5484	62.1222	87.5319	62.9472	386.474	44.5126	32.3957	27.3303	27.2176	20.8937	16.6357	23.2026	37.8244
33.6667	9.49439	81.2185	95.6087	44.1793	64.0984	47.5967	62.1173	87.909	62.9875	386.471	44.3877	32.3376	27.1092	27.2977	20.8509	16.536	23.4527	37.6978
33.7083	9.5942	80.4848	95.3816	43.7184	64.1529	47.0171	61.2365	87.1398	62.344	386.865	44.5264	32.3049	27.4621	26.9679	21.0309	16.0903	22.9425	38.2827
33.75	7.95472	78.7213	93.4269	41.772	62.9904	45.4448	59.611	85.2813	60.8117	385.543	43.6806	31.8361	27.7573	26.6559	20.6521	15.9938	23.3371	37.8549
33.7917	7.24535	78.2231	92.108	40.5456	62.2132	44.3512	58.8836	84.2615	59.549	385.558	43.2161	30.9563	27.461	26.2266	20.2672	15.8891	22.9514	37.4039
33.8333	6.36922	77.4266	91.3701	39.7407	62.0922	43.336	58.3444	83.335	58.6673	385.511	41.9868	30.9275	27.5549	26.0687	20.006	14.9943	22.7083	36.6752
33.875	5.72596	76.5768	90.4067	38.4933	61.6335	43.1606	57.1502	82.7318	57.9704	384.659	41.7464	30.577	27.1699	26.1773	19.6462	15.2427	21.8011	36.2694
33.9167	5.133	76.2327	89.8742	37.6628	60.9178	42.1696	56.3866	82.2332	57.3871	385.058	41.9292	30.275	27.0056	25.9912	19.4738	15.3386	21.9896	35.9437
33.9583	4.65416	75.8097	89.0483	37.5499	60.8572	41.8004	55.7276	82.15	56.4678	384.799	41.0784	29.8514	26.8348	26.0918	19.3337	14.4316	21.5859	35.5648
34	4.11648	75.2959	88.5769	39.6967	60.5951	41.2774	56.4656	81.6175	56.0029	384.923	40.5794	29.9657	27.028	25.9066	18.5127	15.2073	21.6265	35.9108
34.0417	3.50578	75.1787	88.685	39.2802	60.2003	40.7351	55.8207	80.7012	55.3916	387.647	40.2406	29.6816	25.8671	25.7191	18.4038	14.8803	21.1514	35.4944
34.0833	2.96095	75.2933	88.3063	38.5821	59.8733	40.2304	55.3282	80.4981	54.8935	387.515	40.0156	29.7086	26.733	25.0126	18.8712	14.2864	21.0533	34.4503
34.125	2.6438	73.3882	87.3413	37.4887	59.7187	39.9453	54.0141	78.4075	55.2997	390.918	40.1936	28.8355	26.5164	25.4127	20.0958	13.6096	20.7684	35.618
34.1667	2.48813	73.5431	87.2023	36.458	61.9639	39.9513	54.1492	78.0987	55.2803	393.753	40.8545	29.2489	27.6151	25.7429	21.7462	13.7355	21.2622	35.9324
34.2083	1.95255	73.334	87.2201	35.6293	58.997	39.7432	54.2545	78.0579	53.8607	394.6	41.0755	29.1005	27.2006	25.6113	20.73	13.6487	20.8693	36.0117
34.25	4.79977	74.5786	87.3679	36.1676	58.75	39.3489	54.6958	77.6837	53.8833	396.356	40.9504	29.1842	26.0259	26.1116	20.9952	14.0742	20.5959	36.0429
34.2917	3.90676	75.1987	87.9744	35.1156	59.9328	38.9596	54.1563	77.7135	53.103	396.137	40.1325	29.5237	26.0022	25.5369	21.7055	13.449	21.196	35.927
34.3333	4.04905	74.7569	87.516	34.5334	59.7909	39.2859	54.4606	76.5946	52.5867	396.382	39.5185	28.0304	25.916	26.7964	21.7109	12.9581	21.3665	36.3945
34.375	3.45238	74.45	87.3152	34.3048	59.4357	40.9525	54.4269	76.1965	52.4371	395.765	39.6801	28.8399	25.9421	27.1982	20.8938	13.2579	22.2519	37.0728
34.4167	3.49546	74.3009	87.4608	35.0583	59.4506	39.048	54.341	75.7781	52.0429	396.234	40.232	28.9816	26.6715	27.377	20.9532	14.2608	22.1905	37.2076
34.4583	3.74175	75.4851	87.1566	34.0451	59.2273	39.2329	54.2932	76.1098	52.0705	396.729	39.9297	28.8993	26.7146	27.0516	21.1483	14.2773	21.688	37.5222
34.5	3.91675	74.3261	87.1023	34.0188	60.4181	40.1539	54.2169	76.3484	51.5116	398.329	39.9328	28.9628	26.6115	27.4775	21.0486	13.2211	21.3545	38.1104
34.5417	3.08112	75.9067	87.4431	35.6882	59.0343	38.9345	54.0378	76.2698	50.9966	398.329	40.5555	29.3688	26.3521	27.3946	21.0222	12.9229	21.1227	36.5487
34.5833	3.53644	72.6965	86.8876	34.066	58.6583	39.1197	53.8324	76.8704	50.7577	397.133	40.7676	29.9685	26.7282	27.3056	20.6604	13.632	21.5512	36.8125
34.625	3.3626	72.5907	86.5693	33.717	58.3433	39.3632	53.7418	77.011	50.7029	397.907	40.8098	30.0574	26.9505	27.5729	20.3823	14.3512	21.3892	37.3117
34.6667	3.55748	73.0277	86.6242	33.941	59.0657	39.5006	53.8237	76.8823	51.0543	397.55	40.6147	29.9876	26.7449	27.6124	20.3613	14.1443	21.7659	37.0598
34.7083	3.65634	71.6019	87.9762	33.8651	59.1489	39.4307	53.8744	77.0877	51.1673	397.094	40.5328	29.7395	26.6201	27.5478	20.3779	12.9065	21.9128	37.0835
34.75	3.33904	71.4613	88.0088	33.9803	59.1018	39.6291	53.7836	77.0156	51.1775	398.264	40.9867	29.7731	26.4379	26.9624	20.0971	13.7184	22.0171	35.6743
34.7917	3.34268	71.1727	87.4483	33.8335	58.8868	40.1037	52.9721	77.288	51.0705	397.803	40.2621	29.8128	26.289	27.2794	20.4714	14.2277	21.9068	35.3496
34.8333	3.34268	71.1727	87.4483	33.8335	58.76	40.0628	52.9011	77.2631	51.1616	397.712	40.0209	29.318	26.6824	27.1271	20.0266	14.0525	21.612	35.57
34.875	2.86554	71.2859	87.3484	33.8953	59.0681	40.0028	52.7301	76.0608	51.2084	398.783	39.7235	29.1813	26.6972	26.7828	19.798	13.4698	21.4586	35.2475
34.9167	2.51387	70.8761	87.3626	33.8749	58.8159	39.544	52.196	75.6554	51.0651	400.749	39.5822	28.8297	26.6335	27.0145	19.5403	14.0822	21.2701	35.9149
34.9583	2.40555	71.774	87.6375	34.3018	59.973	39.4525	53.0082	75.5849	51.1617	400.485	39.7246	28.8665	26.6471	26.845	19.2409	13.5643	20.6925	35.9886
35	2.6756	70.8621	88.5642	34.9384	59.8414	39.8385	53.4754	75.8244	51.8962	403.708	39.7806	28.3007	26.8752	27.4802	19.3061	13.9121	21.7358	35.9059
35.0417	2.40223	71.2203	87.7236	34.8208	59.4284	39.9284	53.5318	75.948	51.9035	407.276	39.497	28.1778	26.9236	27.4371	19.2044	13.4854	21.5398	35.9214
35.0833	2.32185	70.9034	88.9706	35.2039	59.2143	39.7034	52.5756	76.1835	51.9755	408.033	39.839	27.8839	26.2557	27.2034	19.4139	13.5848	21.6717	35.6785
35.125	2.41506	71.8583	88.1673	38.2299	59.7114	39.9425	55.353	78.0364	52.5437	410.755	39.5574	28.3896	27.3117	27.3065	19.2258	12.5767	21.0534	36.0772
35.1667	2.04357	71.7856	87.7659	37.5315	60.7106	40.9018	56.8174	77.9205	52.2774	411.731	39.6949	28.8777	27.4227	27.4398	20.0467	13.2416	21.637	37.5456
35.2083	1.9531	71.8087	88.4162	39.2739	60.25	39.8342	55.9761	77.5567	52.1216	416.248	40.4193	28.9118	26.976	27.356	19.8388	13.5268	21.5712	35.8679
35.25	2.27827	72.2636	88.3205	40.6156	61.9277	41.5117	56.1693	78.2721	52.2307	414.896	40.7619	28.7421	27.0519	27.8598	20.4625	12.8985	22.1168	37.1706
35.2917	2.40208	72.7105	89.1877	40.7976	62.0619	41.1008	57.0113	79.3939	52.3972	418.025	39.8328	28.1938	26.888	28.0762	21.6893	13.6975	21.5979	37.378
35.3333	2.84663	73.0053	89.1139	42.8226	63.7278	41.6755	57.9044	81.2083	52.6845	420.23	38.5123	28.7937	27.0595	28.2261	20.4624	14.1758	20.8332	36.3438
35.375	2.61553	73.006	88.8818	40.6036	64.0058	41.7717	57.6881	81.4506	52.9835	419.536	38.8841	29.2332	27.8869	27.965	20.494	14.3609	21.5099	36.9259
35.4167	2.58118	73.3179	88.6538	40.3056	64.675	41.6638	58.1306	81.2654	52.9784	422.482	38.7379	29.3802	26.8504	27.8499	20.7845	14.4141	21.6135	36.7145
35.4583	2.24176	73.5618	88.6088	41.8238	64.0357	41.7168	58.2062	81.5423	53.4634	425.657	38.5227	29.2193	27.2299	27.8074	20.4109	14.5821	21.3046	36.8408
35.5	2.46353	73.8362	89.8257	41.8553	64.2526	43.8575	58.4214	82.0898	53.6543	429.197	39.0805	28.9583	27.1713	27.3787	20.6844	13.909	21.5747	35.6901
35.5417	2.21313	74.3106	90.4211	43.9704	63.8657	42.7825	57.7564	84.5054	53.7112	430.004	39.0204	29.0202	27.17	27.1786	20.5058	13.1353	21.4182	36.9479
35.5833	2.44415	73.9936	89.3374	44.2243	63.2446	42.0253	58.3181	82.2762	53.529	429.953	39.5757	28.9978	27.3523	27.1868	20.6189	13.8577	21.5914	37.197
35.625	2.14541	73.796	88.5785	44.0587	63.3956	42.2244	57.8839	82.6294	53.2951	429.9	40.0906	29.0571	27.7919	27.2527	20.2693	14.0006	21.8689	37.6386
35.6667	2.22548	74.0288	88.4893	43.7696	63.3556	42.0386	57.4853	82.3538	54.3947	428.822	39.5881	28.9857	27.5062	27.2503	20.0148	13.5746	21.8692	37.6733
35.7083	2.28696	74.1063	88.4571	43.3194	63.2242	42.3749	57.6716	82.3152	54.4622	426.954	39.3239	28.8674	27.5436	27.3059	20.0287	13.5663	21.9473	37.6146
35.75	2.00255	74.1076	88.3079	42.8653	63.1269	42.1976	57.5619	83.6971	54.1191	427.092	38.3116	28.8317	27.6687	27.0323	19.7461	13.3197	21.7787	37.4891
35.7917	2.06602	73.9957	88.9146	43.0048	64.0786	42.3724	57.0657	83.1889	54.3815	427.56	37.9175	28.4323	27.1329	27.1177	19.3781	12.6873	21.3858	37.3049
35.8333	1.99442	74.0126	88.1229	42.5037	63.7212	42.0619	56.8441	83.106	54.5311	428.02	37.7512	28.9608	27.291	27.0886	19.2815	13.5495	21.5188	36.3328
35.875	2.13324	73.9008	87.9933	42.3368	63.6289	41.7636	56.492	82.7446	54.3847	430.6	37.8807	28.7726	26.8699	26.9915	18.7559	13.5649	21.4506	37.321
35.9167	2.08714	73.932	88.9522	42.1297	63.3554	42.3743	57.4976	82.38	54.3206	428.984	37.7932	28.552	26.0975	27.1354	18.8122	13.1497	21.3778	37.1289
35.9583	2.03958	73.9803	88.7721	41.5807	63.5371	41.7228	57.1309	82.6971	55.1156	430.017	37.712	28.1887	26.3577	27.0886	18.1518	13.2789	21.8256	36.8618
36	2.17323	74.1396	91.1618	41.3943	63.0772	41.74	58.1996	82.4656	55.024	433.494	37.3237	27.828	26.2818	26.9242	18.0692	12.9933	21.6453	37.4353
36.0417	2.15978	74.0893	90.8422	41.7581	63.2734	42.0455	58.6166	85.6849	54.9184	436.16	37.2045	27.9544	25.612	27.1117	18.9016	13.0704	21.4895	37.2955
36.0833	2.01412	74.2971	92.8246	41.6606	63.1053	42.0572	58.5207	86.1822	55.0941	436.874	37.1517	28.025	26.071	26.91	19.0835	12.6872	21.2725	37.1901
36.125	1.8434	74.6878	91.2992	42.2712	63.3002	42.8881	56.8249	87.343	55.144	438.351	37.9416	27.8548	25.7335	26.8069	18.9976	12.6375	21.1302	36.3266
36.1667	1.83886	74.6991	90.8071	42.0943	63.1447	41.5916	57.9704	87.3823	55.6081	440.502	37.9602	27.1185	26.1475	27.3573	18.2089	13.4485	21.6336	36.6853
36.2083	2.43936	75.0855	90.5063	41.8153	64.4498	43.5665	58.058	87.4742	55.9841	445.391	38.3762	28.1286	26.2125	26.4558	18.4081	13.6223	21.2284	36.6187
36.25	3.3097	74.9511	91.153	41.957	64.3137	42.2285	59.9606	89.043	57.0836	447.477	38.8092	27.9391	25.6523	26.9953	18.9475	13.4374	20.9459	37.516
36.2917	4.19762	75.7497	93.0176	42.557	64.7374	42.8737	61.4085	90.4586	57.681	449.253	39.857	27.7134	26.2896	27.4206	20.0408	13.9972	21.1347	38.083
36.3333	4.33501	75.7084	95.263	42.7735	64.8159	43.0519	62.8739	92.7535	57.6297	449.352	40.6327	28.5022	27.0585	27.1742	21.6366	13.9721	21.1151	37.52
36.375	4.49162	75.9701	94.4817	42.7819	65.352	43.2858	62.7406	87.9883	57.9296	452.855	41.0869	28.3588	26.9605	28.0125	20.2994	14.1931	21.8993	38.3422
36.4167	4.23105	75.8207	96.4271	42.8674	65.5013	44.3943	62.7394	90.5544	57.8212	456.243	41.9311	28.323	27.4221	27.6046	19.8922	13.8543	21.954	37.9034
36.4583	4.25583	76.6691	93.9922	43.3671	66.9523	45.0577	62.7187	89.7418	57.9538	457.154	42.0981	27.8001	27.1026	27.3653	20.326	14.1996	21.5259	38.0262
36.5	4.11387	76.9665	95.0164	44.0001	66.6941	44.5877	64.9542	92.9747	58.8764	456.678	42.7348	28.3612	26.7246	27.7621	20.5831	13.9973	21.8483	37.7813
36.5417	3.7562	77.1798	96.4699	42.8664	67.5252	47.9976	64.8836	93.3638	59.7082	456.752	42.8888	28.0822	26.6681	27.9112	20.2181	14.2404	21.3637	37.8223
36.5833	4.50894	76.7852	95.4484	42.764	68.89	47.0512	64.9588	93.8841	59.5552	458.595	41.9083	28.6373	27.3488	27.8473	20.9958	15.5331	22.2968	37.2633
36.625	4.41757	77.103	96.0984	42.84	67.7044	49.0836	64.7485	93.713	59.1631	458.864	42.4562	29.3124	27.6169	27.8583	20.9962	15.8326	22.4343	38.2436
36.6667	3.74317	76.8415	96.4295	42.3933	67.9789	48.749	64.0785	93.5332	59.4549	458.781	42.0911	28.899	27.2031	27.6045	20.7906	15.3373	22.1629	37.8782
36.7083	3.71379	76.8918	95.6442	41.9722	68.5837	48.7807	63.7599	93.2229	59.3263	457.813	42.0565	28.8362	27.3982	27.7496	20.7083	15.1893	22.5697	37.9865
36.75	3.70933	76.9371	95.3477	41.8005	68.479	48.9556	63.6076	93.6422	59.4831	457.562	42.012	29.0164	27.1624	27.7135	20.644	15.5058	22.3413	37.4608
36.7917	3.71966	76.8369	95.0452	41.4086	68.3917	48.7179	63.9849	93.5632	59.3047	457.481	42.062	28.274	26.3446	27.4641	20.644	15.5058	22.3413	37.4608
36.8333	3.44428	76.6438	94.4752	39.9757	67.8887	48.7482	63.9352	93.4858	59.1721	457.84	42.062	28.274	26.3446	27.4641	20.8071	15.5392	22.3338	37.57
36.875	2.12136	73.4706	94.3336	38.9181	67.0122	48.561	63.1716	92.6462	58.1683	457.477	42.6021	28.82	26.6251	27.7485	20.7834	15.9284	22.5202	37.9886
36.9167	1.80791	72.8027	91.9789	38.3974	66.6606	47.0695	63.8057	91.87	58.143	458.755	42.9695	28.8459	26.6983	27.9072	20.7441	15.8377	22.7279	37.982
36.9583	1.85816	73.0022	93.2027	38.0322	66.1552	46.5929	64.1235	90.9339	58.5833	460.47	43.0292	28.7437	26.6909	27.8066	20.9118	15.685	22.6565	37.6314
37	1.9744	72.3425	92.0844	40.2406	65.9933	46.0633	63.5069	90.372	58.3661	462.759	42.7816	28.7256	26.558	27.6918	20.7048	15.7258	22.4847	37.6859
37.0417	2.1157	72.096	92.4665	39.9884	65.8358	45.6458	62.2137	89.9718	58.6973	464.82	42.8219	28.2824	27.1158	28.0776	20.4928	15.6268	22.5761	37.648
37.0833	1.824	71.6044	92.5036	39.6937	65.6427	45.0105	60.5853	88.9935	58.2059	465.53	42.8154	28.0435	26.8177	27.9029	20.4947	15.4436	22.3998	37.4617
37.125	1.44358	70.8076	91.0728	39.8729	65.279	44.3754	60.3522	88.4684	58.5712	468.629	42.5577	27.9647	26.918	27.7774	20.6838	15.574	22.7751	38.3487
37.1667	2.30392	70.6333	90.699	35.9236	64.8704	43.9518	61.0274	88.5154	58.8879	469.844	43.1004	28.6466	27.1403	28.0977	21.5157	15.9871	23.4015	38.2491
37.2083	2.82151	70.7069	91.138	36.1295	65.4248	44.0108	60.881	88.877	59.1931	472.165	43.2004	28.5055	27.6756	28.2239	21.7298	16.5795	22.9992	38.5495
37.25	3.42854	71.1705	91.0502	40.817	65.1495	43.8994	61.956	90.6809	62.7668	476.264	43.191	28.7034	27.3572	28.3457	23.436	16.5711	23.335	38.6509
37.2917	4.53623	74.0398	91.1514	38.1096	65.4715	47.2924	62.774	91.6318	63.0451	479.764	43.5441	29.1952	27.7022	29.0044	23.8692	16.2354	23.8254	39.3211
37.3333	4.24371	76.1239	91.9289	37.6316	65.7712	47.357	64.3	91.4903	63.3648	480.609	43.976	29.2966	28.1431	29.2487	25.3837	16.961	24.4171	39.7054
37.375	5.0058	76.3398	97.5286	38.1473	66.3992	47.8032	64.1655	92.9702	64.405	484.039	45.9781	29.2168	28.7987	29.6419	26.0043	17.5319	25.4203	39.944
37.4167	5.38136	76.6719	97.3731	37.7013	66.5244	48.7255	64.886	93.4482	65.3062	486.453	46.9374	30.178	29.5699	29.7359	25.7536	17.9136	25.7892	40.1193
37.4583	5.23584	79.494	97.6865	37.5236	67.0483	49.0668	65.0523	93.5206	65.0133	488.008	47.0681	30.6503	29.9174	29.6767	25.2118	17.6049	25.6525	40.053
37.5	5.31472	79.3199	97.6545	38.6944	66.8177	51.161	65.0715	93.4797	65.134	488.624	47.2129	30.6746	30.1434	29.6755	25.4634	17.7154	25.7348	40.14
37.5417	5.61908	80.1474	97.225	39.7846	67.4008	50.2045	65.3397	94.7584	64.9864	492.849	46.7134	30.5869	30.0203	29.7079	26.3706	17.8748	24.9285	40.9763
37.5833	5.52691	77.9277	97.3131	39.3316	67.2921	49.7321	65.2052	95.1138	65.5943	495.888	47.0379	31.0754	30.6767	30.728	26.576	18.2103	25.9363	41.2832
37.625	5.28808	78.0849	97.2453	38.7549	67.6533	49.8821	65.5929	95.0874	66.2425	497.327	47.5032	31.5294	31.0012	31.3434	26.6134	19.0715	27.0254	41.5546
37.6667	5.29394	78.1452	99.6988	38.1676	67.2038	49.4305	64.9746	94.8471	65.397	498.868	47.8133	31.4267	31.0487	30.9816	26.5604	18.8037	26.5307	41.5288
37.7083	5.31392	78.5724	99.2782	38.2657	67.0868	49.9003	64.663	94.4591	64.9617	499.745	47.3586	31.3733	30.7109	30.6874	26.2255	18.5477	27.0822	41.4997
37.75	4.80861	78.3236	99.0856	37.884	67.1715	49.7261	64.2227	94.3748	64.8964	498.228	46.5993	31.015	30.5837	30.9522	26.2008	18.9089	27.1994	41.5656
37.7917	4.79405	78.1439	99.1279	37.3746	67.0481	49.498	64.0782	93.9968	64.6091	499.263	46.5007	31.037	30.6805	30.9193	26.5105	18.721	26.7394	41.3209
37.8333	4.05807	77.3894	97.8886	35.8757	66.3302	49.1055	63.2656	93.4707	63.1979	500.91	45.9831	30.4587	30.3165	30.4054	26.0575	18.0679	26.2802	41.2192
37.875	3.85518	76.8317	97.1558	35.3925	66.3449	48.8213	62.7801	93.2035	62.6269	501.729	46.2825	30.6754	29.878	30.3544	24.9209	18.309	26.1313	40.8829
37.9167	3.28934	76.2293	96.112	34.4084	65.9037	48.8034	62.0547	92.3504	63.9688	501.442	45.8084	30.1037	29.6685	30.0247	24.5979	18.1568	25.8153	40.6693
37.9583	2.43711	75.8133	95.0994	33.7749	65.7568	48.4633	61.6582	91.8471	63.6111	502.266	45.219	29.3451	30.2595	29.3291	24.7393	17.7813	25.7185	40.4647
38	1.95615	75.322	94.0317	32.9798	65.5557	47.603	60.829	91.5458	63.1777	501.305	44.4934	29.1646	30.1355	29.6691	24.6912	17.416	25.5224	40.3169
38.0417	1.2611	75.0726	92.8473	34.117	64.9838	48.0165	60.8974	91.9731	63.622	503.119	44.5025	28.9678	29.9467	29.3852	24.259	17.8262	25.4325	40.0534
38.0833	1.18062	74.8527	92.9851	32.9452	65.2446	48.7908	60.891	91.69	63.9446	506.17	44.1828	28.7069	29.578	29.2197	23.7845	17.4562	24.6419	40.0438
38.125	1.58473	75.1352	92.6298	34.9249	65.39	48.6893	61.5702	91.6608	63.2444	506.701	44.1956	28.7946	29.7841	29.5216	24.1517	17.1497	24.7162	40.4571
38.1667	2.36314	75.112	92.748	32.8971	65.3088	48.4781	61.6579	91.2676	62.9128	507.594	44.6826	29.4336	30.6122	29.7681	24.867	17.755	25.7145	40.6577
38.2083	3.12714	75.8507	92.8574	35.1263	66.0176	49.7737	61.2656	93.0987	63.7859	509.782	45.1259	29.5933	31.0243	30.0786	24.6766	17.9316	25.2029	41.1687
38.25	2.56611	77.0276	93.634	32.4772	66.2282	48.7167	61.9239	93.0912	62.983	511.478	45.2583	30.1058	31.0273	30.9012	26.1557	18.3496	26.0461	41.3625
38.2917	4.12378	79.2191	94.3755	32.749	66.1236	49.8923	61.5624	92.9054	63.5786	515.294	45.4515	30.5718	30.4977	31.1404	26.8474	18.1843	26.1182	41.8515
38.3333	4.25166	78.5781	94.8671	34.5469	66.4085	49.268	61.8316	93.0557	63.9016	518.353	46.0296	30.7409	30.5844	31.4736	27.35	18.8457	26.6072	41.9659
38.375	5.6664	79.2608	95.644	35.3625	67.7167	49.7835	62.7284	93.302	64.7418	520.121	46.5518	31.4134	31.183	31.9775	27.4665	18.9354	26.8263	42.3793
38.4167	6.16728	83.0112	96.1668	35.9022	67.3896	50.9732	63.3685	93.7746	64.57	522.001	48.419	31.7356	31.9211	32.3848	28.8269	19.252	27.3136	42.226
38.4583	5.56226	83.7279	99.6621	36.896	69.3163	50.3997	63.5711	95.389	65.0102	524.818	49.4276	32.5233	32.7184	32.3452	28.7649	19.6625	27.2	42.2433
38.5	5.39247	84.3598	99.5324	37.6741	70.2692	51.7832	66.2899	96.694	65.4441	527.235	49.677	32.9667	32.9126	32.624	28.5605	19.4177	27.0888	42.5701
38.5417	6.87514	85.7749	100.155	40.0292	70.5479	52.9854	66.469	96.6522	66.0333	527.143	49.8397	32.6988	32.9244	32.5196	29.3631	19.5031	27.6831	42.4223
38.5833	6.82443	84.2908	100.095	38.9601	70.9029	54.582	66.3468	97.043	67.597	529.333	50.0402	33.1853	33.5488	32.5	29.9553	20.6083	28.7793	43.2816
38.625	7.5333	84.1799	100.145	39.3937	71.0094	54.4792	66.2785	97.08	67.4115	530.732	50.585	34.0847	33.837	32.7009	29.6715	21.5229	28.8062	43.3854
38.6667	7.22239	84.4857	99.7594	39.4051	71.8158	55.3833	66.0912	97.5833	67.1443	533.341	52.0118	34.0351	33.7342	32.6952	29.2222	21.5561	29.1349	43.7135
38.7083	6.88031	84.3989	102.048	39.0521	71.5437	55.1414	65.8946	97.3755	67.8619	534.755	51.4349	33.9067	33.1353	32.5838	28.9181	21.0426	29.1206	43.5924
38.75	6.28131	83.769	101.383	38.4182	71.9434	54.6225	65.3988	96.7864	66.6388	534.905	51.3842	33.3841	33.1098	32.1729	29.5619	21.0725	28.7288	43.5363
38.7917	5.94091	83.0757	100.629	38.0319	71.6913	53.8878	66.2293	96.5397	65.4283	533.739	50.6735	32.9392	32.8647	32.1914	29.2804	20.842	28.8405	43.2146
38.8333	5.43817	82.5848	99.7744	35.9806	71.4719	53.4113	65.6802	95.9754	64.433	532.914	50.1148	32.6555	32.7643	31.9974	28.8295	20.4659	28.5493	42.7968
38.875	5.10844	82.3459	99.0363	35.5959	70.6572	52.7318	65.3572	95.4208	64.11	532.345	49.511	32.4974	32.333	31.8384	28.4527	20.3395	28.0776	42.7188
38.9167	4.85466	83.8606	98.6149	35.9981	70.8941	52.2493	65.1185	94.8352	64.0015	531.909	49.5161	31.5083	31.9791	31.8318	28.6829	20.2695	27.255	42.4833
38.9583	4.49892	81.8329	98.0438	35.6214	70.2794	52.8995	64.204	94.395	63.3035	532.331	48.9201	32.791	31.6447	31.6563	28.2628	19.8983	27.2758	42.3578
39	3.29306	81.4287	97.5032	35.4356	70.6252	51.9213	63.7723	94.9134	63.3697	532.757	49.0006	32.3764	31.6387	30.9315	28.892	19.5888	27.0629	42.2286
39.0417	3.98902	81.3839	97.0241	35.9834	70.5208	51.5527	63.2256	93.8967	62.8054	533.786	48.4687	31.5885	31.9039	31.017	28.4208	19.5336	26.7857	42.1738
39.0833	2.66906	81.5563	97.1799	35.0691	70.448	54.0337	63.1131	94.0746	62.6704	534.467	47.9689	31.0919	31.2068	31.4206	28.086	19.2213	26.3424	41.9966
39.125	3.50136	81.7672	96.7776	35.679	70.7747	52.9982	63.9767	94.4456	63.4582	535.567	48.7454	31.346	31.7825	31.7693	27.675	18.4029	25.3995	42.4778
39.1667	3.79678	81.3005	97.2884	38.5385	71.9492	54.2394	64.0762	94.1527	63.9564	537.216	50.2101	32.2666	32.4676	32.149	28.8334	19.4193	26.6564	42.8944
39.2083	3.9645	83.4933	97.4505	38.0928	71.2231	53.2563	64.0776	95.2318	64.4486	538.883	49.9615	33.1401	32.5599	33.1278	28.6369	19.148	26.3908	43.5358
39.25	4.37532	83.416	100.19	37.0163	71.5734	52.8382	64.246	96.2151	65.1745	541.425	49.7686	31.2126	32.6165	32.871	29.0798	19.2514	26.814	43.5157
39.2917	5.44281	84.0162	99.7342	38.7948	72.1926	54.7957	64.7218	97.3627	66.2281	542.256	49.6083	32.1874	32.9685	33.2654	28.9058	19.9949	26.8085	44.4687
39.3333	6.36945	84.7763	100.444	38.999	72.3996	53.4861	67.0475	97.6776	67.5409	543.927	50.4953	32.9466	33.403	33.2122	31.5746	19.9533	27.3777	44.4072
39.375	6.54373	84.6704	100.636	39.1307	72.9622	53.9436	66.7005	97.8399	68.9443	544.948	51.2923	33.1869	34.4144	33.7372	32.7011	20.2455	27.8815	44.2401
39.4167	6.40726	84.6779	100.735	39.6062	73.4283	54.3315	66.9801	98.3963	70.935	545.28	51.6719	33.7462	34.7268	34.1392	33.0053	20.7722	28.721	44.2935
39.4583	6.69324	85.4485	100.947	39.9725	73.7751	57.1267	67.5276	98.9803	74.4185	546.044	51.754	34.1572	35.4887	33.7506	33.4669	21.8427	28.4683	44.3421
39.5	7.85347	86.6743	102.033	40.5892	74.9829	54.7004	67.5929	99.5419	75.6471	546.495	52.3585	34.3567	35.287	34.6463	33.3197	20.2886	28.9342	44.0341
39.5417	7.02953	87.7099	101.87	42.8597	74.5197	53.8029	69.2911	99.05	76.0499	547.271	52.1578	34.1668	34.3613	34.8955	32.9567	21.052	28.6475	44.856
39.5833	7.87994	86.6789	102.226	41.9857	74.6301	54.4455	70.2749	99.3969	76.9144	548.59	53.1048	35.1845	35.4143	34.5059	33.599	22.1102	29.0821	44.3142
39.625	7.70596	87.3087	104.285	42.4782	75.2677	54.5782	70.5957	99.8464	77.6316	549.037	53.4342	35.6624	36.6285	35.3732	33.5202	22.7835	29.6127	44.8624
39.6667	8.47662	87.0839	104.12	42.4491	75.1577	54.6723	70.2075	99.4888	77.3377	548.914	53.4161	35.4387	36.3815	34.9224	32.7433	22.5254	30.1575	44.6078
39.7083	8.79883	86.9671	103.829	42.3343	75.0252	54.7371	70.1937	99.8136	77.0107	549.951	53.3463	35.3279	35.9894	34.9443	32.4879	22.5619	30.0503	44.9101
39.75	8.80538	87.1427	103.951	42.7553	75.1452	54.9481	70.8532	99.8488	76.9675	549.791	53.3827	34.9795	35.8074	34.7926	32.2342	22.1372	30.129	44.844
39.7917	8.80538	87.1427	103.868	42.7262	75.0789	54.9079	70.2446	99.741	76.948	549.81	54.092	35.3093	35.8679	35.4858	31.6966	22.5248	29.7765	44.7194
39.8333	9.4726	87.7333	104.4	43.2045	75.8055	55.6961	71.3645	99.9387	77.41	552.226	54.1952	35.4439	36.1647	35.5814	31.6714	22.4893	30.2644	44.7258
39.875	10.8256	88.2881	104.017	43.348	75.585	58.184	71.6459	99.1642	77.0766	554.405	54.4693	35.315	35.9979	35.4531	31.6356	22.3539	30.2484	44.7665
39.9167	9.37102	86.3691	100.5	41.3331	73.3944	54.8833	70.274	98.8272	74.4232	553.556	53.5621	34.6693	34.9029	34.9674	31.0663	21.8676	30.1105	44.4483
39.9583	8.1988	86.7304	98.5201	39.6562	72.2955	53.8184	69.524	97.7744	73.7603	552.75	52.8113	34.1286	35.3403	34.454	30.4298	21.7673	30.0889	44.3398
40	7.54322	84.8896	97.3197	38.4753	71.5432	52.6823	68.5087	97.3646	70.8332	554.502	52.2704	33.9549	35.1287	34.2109	30.119	21.6876	29.5605	43.9396
40.0417	5.72391	84.2462	95.2551	37.0298	70.849	51.6787	67.5901	96.5161	69.3352	555.634	51.2504	33.605	34.5855	33.5766	29.5744	20.7874	28.7538	43.5264
40.0833	4.74913	83.1234	95.1488	35.9404	69.7644	51.3726	66.6624	96.1427	68.0029	557.95	50.6897	33.0138	34.4253	33.0162	28.7946	20.8571	28.2369	43.6233
40.125	5.1025	83.2363	94.4737	35.5318	71.4291	50.242	66.5411	96.0869	67.4557	562.107	50.1922	32.8508	33.7989	33.2211	29.352	20.2275	28.0769	43.4477
40.1667	4.53399	82.812	94.7132	34.2446	70.9076	49.2773	65.4513	95.0049	65.6035	565.079	49.9944	34.1946	33.993	33.8239	29.9444	21.1801	28.9484	46.1863
40.2083	3.59144	82.6571	94.0929	35.4163	70.8633	50.1972	65.0326	93.6916	64.4952	565.192	50.3566	33.7111	33.9615	33.7403	29.4153	20.9172	28.737	46.0388
40.25	3.52215	83.4501	94.4058	34.739	68.7411	50.5683	64.4362	96.1732	64.8173	566.321	49.4975	32.9762	34.7619	34.3999	29.3361	20.9026	29.1838	46.0138
40.2917	2.9701	84.5399	95.346	32.7667	67.9352	50.6191	65.3704	94.5284	63.9925	568.787	49.8822	34.0249	34.1429	34.0914	30.0654	20.5228	29.4462	45.9241
40.3333	2.24475	82.4244	94.8501	35.5279	67.3426	47.8542	64.5963	93.7293	63.0937	568.454	49.536	34.0007	34.7612	34.5581	28.6542	20.9449	30.1212	45.811
40.375	2.8683	82.252	93.8604	35.1684	66.9951	47.9624	63.4658	94.2605	62.8609	568.884	49.4411	33.6249	36.071	34.6921	29.4051	21.3556	30.6009	45.8223
40.4167	3.09533	82.203	94.6522	35.5997	66.8033	48.0717	62.886	93.3094	62.4328	568.701	49.8223	33.615	36.3268	34.5727	29.1391	21.6633	30.8444	45.9516
40.4583	2.76825	82.3387	94.6708	35.4551	66.7024	51.4323	62.0097	93.1246	62.4891	570.506	50.2414	34.0541	35.692	33.7155	29.0287	21.8584	30.7695	45.6922
40.5	2.6813	83.5281	94.5015	36.9287	68.7863	48.9248	61.7761	92.8001	63.0179	571.317	50.0088	33.6742	35.3524	33.6833	28.729	21.1906	30.4626	45.558
40.5417	1.82128	84.2839	94.0872	38.4627	66.2986	47.7212	62.9484	92.5514	63.59	573.363	49.3746	33.9808	34.6467	33.8197	29.4077	21.6982	30.2871	45.4896
40.5833	2.75319	82.6736	94.4611	36.8351	66.3966	47.9608	63.0291	92.4328	63.5904	576.769	49.9113	34.2785	35.7939	34.3712	28.9	22.448	31.0574	44.5242
40.625	3.12375	82.9043	94.0622	35.9901	66.0726	47.9569	62.6121	92.1983	63.5501	579.995	50.0772	33.976	35.3277	34.2751	29.0032	22.6348	30.887	44.8998
40.6667	3.28015	82.9389	95.4901	35.8265	66.1895	47.6	62.2023	94.1466	63.0903	579.738	50.0236	33.7731	35.4117	34.0903	28.7784	22.3812	31.0034	45.0011
40.7083	3.5613	83.4888	94.7049	35.064	65.9086	47.3272	61.5684	93.8631	62.9103	579.499	49.8278	33.8433	35.0776	33.7151	27.8274	22.409	31.0287	44.9095
40.75	3.47376	83.3517	94.6843	34.7855	66.0237	47.2447	61.2298	93.3227	64.188	579.958	49.405	33.4377	34.4055	33.9589	28.3104	22.3542	30.9781	44.7895
40.7917	2.58207	83.5446	93.4114	34.164	65.6759	47.1866	60.8515	92.0769	63.884	579.54	49.1033	33.5441	34.5128	33.6193	28.9578	22.3884	30.2668	44.6328
40.8333	2.77682	83.5882	92.816	33.7234	65.8601	47.1823	60.6088	91.6643	63.8085	579.005	49.0239	33.2521	34.364	33.6645	28.7267	22.1004	30.0942	44.1435
40.875	2.62811	83.2213	92.2635	33.1952	65.6997	46.8442	60.1123	90.4402	63.2859	579.445	48.9043	33.0373	34.3528	33.4489	28.3519	21.8739	29.9777	44.2107
40.9167	3.00429	82.4323	92.4071	32.9817	65.6259	46.608	59.6939	89.9567	63.1808	580.534	48.6313	33.0399	34.1135	33.0995	28.3701	21.8168	29.4278	44.1246
40.9583	2.6381	82.1567	91.6691	32.2433	65.536	47.8916	59.4221	90.8954	62.4234	581.098	48.377	32.3606	34.0186	32.6945	28.0974	21.6669	29.1257	43.885
41	3.02704	83.0706	90.9725	32.2554	65.2481	46.8656	58.9159	89.4244	61.8724	581.525	48.2428	32.6039	34.0106	32.5007	27.4502	21.3991	28.4271	43.7945
41.0417	2.91708	81.5236	92.0215	32.7828	65.2705	47.9661	58.5836	90.0613	62.0653	584.653	48.4215	32.3377	34.0189	32.3936	27.4017	21.3516	29.1076	44.0588
41.0833	2.51918	81.4931	91.2802	31.9363	65.321	49.8979	57.4566	89.5079	61.7484	585.943	48.3949	32.332	33.8402	32.0241	27.1463	20.732	28.3388	43.8623
41.125	3.17174	82.7707	91.5789	32.1864	65.1589	48.6795	56.3438	91.1645	61.7056	586.7	48.4185	31.8935	33.0408	31.7646	26.6608	20.2718	28.3401	43.7008
41.1667	2.63497	81.6471	91.4927	33.3987	65.1139	47.8123	56.3947	90.3315	61.8019	589.312	48.9295	31.9537	34.1454	32.2554	27.6851	21.0707	28.7969	44.129
41.2083	3.13875	82.2061	90.4155	34.9015	65.8062	49.9913	56.1566	93.0035	61.368	591.11	48.935	32.6763	34.9975	32.6347	27.4953	21.1552	27.966	44.213
41.25	3.75657	83.7487	91.8992	33.8802	64.5024	49.709	56.8073	92.6387	61.5058	593.352	49.1926	32.6019	34.7338	32.9134	27.4287	20.3142	28.3136	44.2075
41.2917	3.75405	83.5993	92.5381	34.1586	65.7846	48.7641	57.064	93.2653	62.8401	596.344	49.7974	32.7274	34.7547	33.1541	28.0167	21.2882	28.7827	44.4826
41.3333	4.21535	83.5253	92.9462	34.173	65.5652	49.5318	57.9301	91.8418	62.605	597.962	50.283	33.2362	35.8967	33.8085	29.0519	21.2684	30.1767	44.9436
41.375	5.01371	83.7273	92.4653	34.6081	67.7568	48.9618	57.7355	94.0617	64.5271	597.169	50.3044	33.8127	35.9237	34.6961	28.9689	22.2594	29.8545	45.7342
41.4167	4.34876	84.3705	92.6534	34.438	65.9573	49.2177	55.9045	93.2113	64.9664	596.92	51.1978	34.2289	36.6412	35.047	28.9307	21.8462	29.6885	45.4716
41.4583	4.43736	85.9125	92.8088	38.2808	66.3728	52.4886	56.6296	97.0452	65.5606	599.831	51.4581	34.7613	36.6133	34.7002	29.2487	22.3959	29.7782	45.5541
41.5	5.3777	86.595	95.056	36.2053	68.7503	51.3792	57.2921	97.6851	65.8714	603.593	52.0904	34.1739	36.2209	34.0353	28.7394	21.8828	29.2767	45.6079
41.5417	6.33393	87.2428	98.6844	37.7499	69.0123	53.2828	58.0111	97.4081	65.8792	602.75	52.2559	34.1754	36.4916	34.3713	29.6415	21.8665	29.5803	45.31
41.5833	7.31589	85.0552	97.6733	36.9392	67.5704	50.8573	57.6309	97.6032	66.5678	604.326	52.6665	35.0199	36.8131	34.9499	29.8201	22.4752	30.5209	45.75
41.625	6.71811	84.96	97.4815	36.5675	66.7708	50.6738	57.7392	97.4203	66.2567	605.134	52.8671	34.8358	36.5758	34.8277	30.587	22.8372	29.9608	46.1642
41.6667	6.28003	85.0092	98.8646	36.2907	67.1756	50.663	57.5472	97.0735	66.1748	605.813	52.6245	34.8322	36.3225	34.482	30.5388	22.9413	29.7827	46.2385
41.7083	6.7524	84.9146	98.9594	36.3719	67.1765	51.0683	57.654	97.2282	66.3061	606.769	52.6246	34.8335	36.7285	35.0195	30.4854	22.8195	30.1032	45.6918
41.75	6.7139	85.9165	98.8104	36.2563	67.1245	51.1033	57.5348	99.0923	66.54	607.181	52.7088	34.785	36.0618	34.8541	30.526	22.8788	29.2703	45.7084
41.7917	6.34821	86.1848	98.8679	36.0472	67.3066	52.2275	57.4314	99.0728	66.7387	608.125	52.7928	34.8519	36.1778	34.7345	30.526	22.8788	29.2703	45.7084
41.8333	6.60009	85.4044	98.6278	35.8493	66.7092	51.696	57.7952	99.1077	66.9949	609.537	53.3915	35.1566	36.6783	35.0101	30.5321	23.3033	29.9661	46.1091
41.875	6.18561	85.0514	98.0917	35.6891	66.9327	51.1642	56.9665	98.8206	67.0719	613.396	54.3739	35.1831	37.4093	35.1776	31.2661	23.3616	29.692	46.8255
41.9167	5.60525	84.6763	97.3772	35.4509	66.9747	50.213	57.0865	99.0367	66.9788	614.012	53.8949	35.1075	37.0932	34.9022	31.2008	23.2577	29.4983	46.4023
41.9583	5.25865	84.5842	96.9259	36.2893	67.4218	50.4532	56.9582	98.9409	67.2622	613.565	54.2549	35.0586	37.3297	34.9781	31.1474	23.1172	29.3107	46.5512
42	4.34308	84.2021	97.5688	34.5569	66.9323	51.4481	56.682	98.9925	67.238	613.069	53.6852	34.7018	37.3814	34.6821	30.9924	23.01	29.0606	46.5347
42.0417	4.19686	83.9227	97.5721	34.4758	67.0537	49.7879	56.5393	99.8693	67.0129	613.37	53.714	34.5281	37.0764	35.0007	30.8889	23.2902	29.1815	46.6942
42.0833	4.22156	83.8259	97.4863	33.4972	66.5714	50.0017	56.5087	98.4618	67.0375	616.466	53.5586	34.7085	36.7529	34.4272	30.7706	23.1065	28.4867	46.6065
42.125	3.85626	84.2185	98.1858	34.5814	66.0736	49.1661	58.3482	100.497	66.6388	616.454	52.9785	34.7939	37.4276	34.8239	30.288	23.0593	29.4925	46.7321
42.1667	3.46902	83.661	98.0596	34.9812	67.6977	50.431	60.2422	100.1	66.9603	620.458	54.2491	34.9801	37.6122	34.9576	30.8345	23.439	29.7836	46.9832
42.2083	3.73306	84.0939	99.4159	33.9173	68.8614	52.1103	60.0676	99.9617	67.5982	623.629	54.707	35.0968	38.5534	34.8608	30.8704	23.178	30.0511	47.0841
42.25	3.56665	86.3466	99.747	33.9808	68.128	49.8316	60.6135	100.317	67.9288	626.98	54.4066	35.2107	39.1875	35.2372	30.7998	23.8669	30.5126	46.9936
42.2917	3.82998	85.6086	99.9589	33.3615	69.1055	49.9467	61.4148	100.039	68.3098	630.443	54.8593	36.0307	39.0782	35.4246	30.7761	24.0707	30.9028	47.5717
42.3333	4.00583	84.2215	99.7701	33.3698	68.8866	49.9959	61.078	98.7106	68.0398	633.942	54.7611	36.276	39.0566	36.0415	31.1739	24.5974	31.6082	48.3439
42.375	3.72634	84.147	99.7647	32.799	69.8996	49.5266	60.8121	97.852	68.1977	636.471	55.1407	36.6515	40.0548	36.2628	31.345	25.1646	31.53	48.5989
42.4167	3.66702	84.0649	99.8239	32.5524	69.6075	49.8042	60.8294	101.382	68.0381	637.631	56.0777	36.5984	40.8529	36.4214	31.3891	25.3048	31.5553	48.2925
42.4583	4.14474	84.6003	100.473	32.797	69.9	49.9022	61.1132	100.811	68.6936	639.738	56.6046	36.9069	41.2297	36.5153	31.5023	24.9607	31.2536	48.3822
42.5	5.54349	86.5268	100.698	34.7339	69.4682	49.8853	61.4102	101.308	68.4993	640.182	56.6254	37.2538	41.0394	36.4727	32.0931	24.3875	31.4021	47.9092
42.5417	4.70691	86.3364	100.609	33.8528	68.7863	50.6779	61.49	102.023	68.678	639.904	56.2747	37.3813	41.0652	36.9122	32.3059	24.7659	31.3956	47.9691
42.5833	5.22256	85.4093	100.365	34.3633	68.9833	50.0043	60.6769	101.037	68.7324	642.355	57.1814	37.4584	41.9061	37.1811	32.2924	26.4623	32.1107	48.3741
42.625	5.58395	85.6912	100.732	35.0357	69.2536	50.4586	60.7631	102.885	69.0758	645.811	57.8532	37.7272	42.4302	37.3088	32.4822	26.1935	32.3961	48.938
42.6667	5.48366	86.3811	100.433	35.2316	69.5751	50.5623	60.7699	102.841	69.4331	647.231	57.8123	37.5767	42.5606	37.4636	32.4745	26.4865	32.2121	47.9008
42.7083	5.59794	86.2553	100.395	34.8289	69.3014	50.6218	60.5543	102.044	69.3533	648.457	57.5772	37.201	42.6103	37.3364	32.4338	26.2456	32.5424	48.8115
42.75	5.83838	86.604	100.349	34.7244	69.4743	50.4969	60.3482	101.812	69.4567	649.363	57.676	37.1296	42.4136	37.0167	32.4967	26.1876	32.1088	48.541
42.7917	5.31442	86.6805	100.088	34.2697	69.2235	50.0781	59.8765	101.167	68.4782	651.433	57.6023	37.0943	41.6907	36.9951	32.4752	25.4299	32.22	48.2738
42.8333	4.66337	85.4352	99.6411	34.427	68.9496	49.5658	60.3618	100.434	67.5434	651.7	57.3239	36.9376	42.4013	36.8953	32.2821	25.405	32.0142	48.7255
42.875	4.35427	86.2252	101.283	32.9264	69.0048	49.1576	60.0998	100.188	67.4306	652.116	57.2202	36.7828	42.1155	36.5514	32.3582	25.3478	31.9265	48.3337
42.9167	5.23936	85.5339	102.043	32.5225	68.5116	48.8384	60.1445	99.7305	67.3512	650.6	56.8188	36.6334	41.3457	36.4601	32.6243	25.9007	31.8974	48.6147
42.9583	4.71992	86.0017	101.723	32.915	68.5481	48.8892	62.5328	100.588	68.0019	650.979	57.0209	36.6249	41.553	36.529	32.6481	26.1024	31.5868	47.8926
43	4.62021	87.5874	101.025	32.633	68.288	49.607	62.4796	100.093	68.0626	652.809	56.6488	36.6926	42.0871	36.4985	32.4592	26.0248	31.9151	48.7409
43.0417	4.39021	85.6495	101.007	33.2823	68.2584	48.845	62.3979	102.431	67.4103	651.881	57.2178	36.564	42.6794	36.2739	32.4677	25.3213	31.7819	48.4383
43.0833	4.65879	85.3938	101.508	34.6914	67.1875	48.5987	62.1169	103.31	67.0971	652.286	56.4739	36.5909	41.4333	36.1939	32.2127	25.4372	31.4807	48.5178
43.125	4.21295	87.3112	99.7915	35.7773	67.7265	49.2452	63.1511	105.036	66.9084	651.533	57.047	36.3845	42.578	36.4629	32.2963	24.9406	31.1863	47.8551
43.1667	4.33884	86.9274	99.0974	33.5591	67.3454	48.663	62.9802	102.734	67.369	656.295	56.8949	36.9621	41.5697	37.2244	33.3173	25.4047	31.962	48.4958
43.2083	4.41667	89.3568	98.9119	34.0892	67.289	49.2877	62.7538	104.136	67.3153	658.252	58.1102	36.9796	43.1344	37.2076	33.3594	25.2407	31.7583	49.0346
43.25	5.74579	89.8365	99.452	34.6681	69.2083	50.5179	63.2343	105.614	67.6878	664.194	58.1672	37.3186	42.499	37.8082	33.0563	25.9344	32.7747	48.5118
43.2917	5.93672	89.9684	98.9682	32.8028	70.7611	50.6239	63.348	105.245	67.5334	669.888	58.7253	38.2332	42.9353	38.4236	33.4845	25.6646	33.3287	49.4157
43.3333	6.25996	90.1926	99.0275	34.8851	69.2978	48.9275	64.3137	104.992	67.9334	669.276	58.6962	38.4042	43.6056	37.9338	34.0365	26.3959	33.1036	49.9349
43.375	6.40488	91.2314	98.9308	33.8779	70.8509	49.2582	63.6461	105.136	68.9959	667.937	59.3461	38.8693	42.4294	38.4503	34.2229	26.6211	33.773	50.552
43.4167	6.57586	91.0236	98.8781	36.9974	70.0655	49.4548	63.2326	107.734	69.0075	668.227	59.9354	38.9444	43.3758	38.5635	33.7266	27.0213	33.6975	51.2923
43.4583	7.20492	92.3906	101.15	34.6964	70.638	50.0362	63.4848	107.666	69.7679	668.23	60.1778	38.8395	43.44	38.7921	34.2707	26.6857	33.8861	50.9658
43.5	6.67864	94.5603	101.586	39.3711	73.1119	53.1126	63.7541	109.285	69.6322	668.139	60.1115	38.4172	44.1437	38.6337	34.002	26.768	34.0543	50.4941
43.5417	8.2152	94.3197	101.598	39.1304	74.773	50.5797	64.9521	109.353	69.692	671.895	59.853	38.6833	44.1929	38.5927	34.6976	27.9628	33.8738	49.8497
43.5833	7.06751	92.5876	100.674	39.2232	73.498	50.5157	61.1465	109.054	70.2124	676.603	59.1954	39.3237	43.4322	38.6942	35.4662	27.6949	35.3188	50.3009
43.625	7.29065	92.9841	100.372	38.5085	77.8197	51.3482	61.0823	108.941	70.4134	677.786	59.4111	39.3423	44.0019	39.1833	35.8394	27.846	35.0438	50.5709
43.6667	7.17366	93.4676	100.645	39.0727	77.8905	51.2203	61.877	108.742	70.2983	678.011	60.1531	39.6131	44.3449	38.8658	36.3668	27.6365	35.0659	51.5812
43.7083	7.60898	93.4512	101.544	38.3615	77.7135	51.3731	61.674	108.217	70.0117	677.124	60.5561	39.1715	44.2827	39.1734	36.3182	28.0962	35.1785	51.6401
43.75	7.74856	93.3912	101.456	38.1012	77.6469	51.1491	61.5286	106.736	70.2683	677.674	61.1708	39.3843	43.6701	38.8622	36.6813	28.0249	35.0556	51.3383
43.7917	7.74856	93.3912	101.456	37.8364	77.6761	51.0627	61.5656	106.466	70.3922	677.685	61.5166	39.6737	44.3785	39.4144	37.4209	27.9554	35.8522	52.0477
43.8333	7.24426	92.5095	100.991	38.218	77.9372	50.5771	60.8728	105.847	69.2509	678.762	61.2692	39.5197	44.1599	39.3124	37.3675	27.95	35.5439	52.3987
43.875	6.93881	91.8671	100.535	38.5321	76.8724	50.0826	60.9985	104.814	68.8575	678.013	60.4593	38.511	43.6269	38.706	36.9056	27.5696	35.1942	51.9613
43.9167	6.38234	91.5801	99.6893	37.8766	75.5555	51.4984	60.5237	106.174	68.0974	677.803	60.157	38.7575	43.3593	38.6082	36.5889	27.2891	34.8844	51.9675
43.9583	5.72495	91.1596	100.196	36.0723	74.9743	49.3557	60.3729	105.949	68.0252	679.722	59.7233	38.3125	43.1885	38.3303	36.4465	27.4983	35.0058	51.7021
44	4.81915	90.5419	99.525	34.9282	74.4872	48.6174	59.5905	105.545	66.8844	680.015	58.6958	38.1618	43.5033	38.4719	36.1818	27.3179	34.7333	51.5608
44.0417	4.0172	90.8107	98.9848	35.5629	74.1319	48.2485	59.7388	104.826	66.7779	680.578	58.5222	38.0761	43.3299	38.869	36.0044	26.9784	34.2643	50.8637
44.0833	3.9525	90.3247	98.7086	33.7701	74.9172	48.2031	59.4431	103.726	66.4249	682.457	57.8642	37.5528	42.9397	38.891	35.8324	26.3964	34.2119	50.9253
44.125	2.55502	89.7394	99.0995	33.2161	74.3064	48.0949	59.2952	105.61	66.6984	684.616	58.5376	37.4625	44.0375	39.7622	35.2462	26.0778	33.8819	49.9259
44.1667	2.17223	88.7605	98.2529	32.1586	74.7303	47.6616	58.7201	102.363	65.0084	686.957	59.3499	38.2555	43.3029	39.7089	35.5421	26.285	34.0327	51.0625
44.2083	1.58781	88.4486	98.2548	31.2561	73.6369	47.2692	58.151	102.008	64.3572	690.7	59.0148	38.6384	42.8124	39.3539	33.9982	25.6919	33.7525	49.9275
44.25	1.14757	88.9807	98.1769	32.6728	75.0381	47.417	57.9046	103.655	64.3161	694.707	57.6922	38.2481	44.2086	39.7326	35.3055	25.8158	33.5808	49.6921
44.2917	1.51872	89.9799	98.0605	31.6595	76.8548	46.3585	58.0462	105.273	64.7891	699.806	58.4326	38.2334	44.0266	39.6243	34.935	25.8679	34.6184	50.1555
44.3333	1.07706	88.3815	97.5776	30.9575	75.6071	45.9119	57.8647	102.542	63.9019	701.732	57.6532	38.6472	44.3307	40.2942	35.0141	25.9017	35.1929	49.8415
44.375	0.63995	88.0432	97.2176	30.0383	75.564	45.3278	57.8051	101.566	66.9817	702.082	57.2532	39.0193	43.4673	40.112	35.5193	26.9992	35.1289	49.9159
44.4167	0.31145	87.3909	97.1098	29.7261	75.0442	46.2204	57.1907	101.035	65.6938	702.013	58.5636	39.1606	43.9684	40.1302	35.1573	26.8955	34.9197	50.12
44.4583	-0.5735	87.4593	97.2886	29.2181	74.9489	47.5605	56.9678	100.187	65.3439	701.92	58.3322	38.8603	43.3164	39.9402	35.5419	27.1249	34.3137	48.8917
44.5	-0.949	87.762	97.3159	31.5841	75.3944	44.6434	56.6043	100.771	65.1172	705.454	58.3434	38.3232	43.994	39.6006	35.3664	26.7517	34.707	49.2347
44.5417	-0.2579	88.9139	97.8336	29.9356	78.4684	45.0871	56.5285	100.406	65.6439	707.01	57.4475	38.3797	43.7217	39.1122	34.8571	27.2246	34.5151	49.0832
44.5833	-0.399	87.2467	96.7799	29.4867	77.6062	44.9457	55.6404	98.853	64.777	710.91	57.5258	39.1744	44.8999	39.8397	35.6048	26.6413	35.1618	49.7305
44.625	-0.706	86.8516	96.7946	28.9852	77.0249	43.9247	55.3027	98.4653	64.4722	710.585	57.7064	39.0744	44.8591	39.8786	35.7121	26.3757	35.7978	50.395
44.6667	0.30199	86.7745	96.6937	29.0031	76.4022	44.756	54.8691	97.9775	64.401	709.776	58.4454	38.6987	44.7002	39.6581	35.532	26.2339	35.5545	50.5953
44.7083	0.55212	86.4883	96.6183	29.5899	75.8497	43.8294	54.4695	97.4796	63.4223	709.195	58.3795	38.4908	44.155	39.4739	35.5404	26.0274	35.2754	49.7127
44.75	0.3649	85.8731	96.2467	29.0799	75.7203	43.5446	54.3414	96.6783	63.0089	708.926	58.0598	38.2337	43.677	39.2841	35.4599	25.8302	35.2765	50.3863
44.7917	0.05243	85.7333	95.7308	28.4504	76.6519	43.1942	54.1573	96.9533	62.6296	707.846	58.078	38.0901	42.9179	39.1068	35.3355	25.4323	34.9736	49.7458
44.8333	-0.2778	85.193	95.9006	27.7604	76.5703	42.9752	54.5035	96.1702	62.4503	706.648	57.5117	38.1985	43.5678	38.7475	35.2396	25.4141	34.5816	50.0884
44.875	-0.3305	85.0555	95.3476	29.2145	75.5991	42.972	54.2839	95.679	61.8905	705.386	57.1983	38	43.2307	38.7522	35.0424	25.3528	34.3796	49.5288
44.9167	-0.6876	84.8633	95.2642	27.0623	75.4582	42.7224	54.3521	96.0915	61.5866	706.167	57.5379	37.0301	42.8924	38.412	35.3758	24.655	34.3009	49.5193
44.9583	-1.4194	84.6045	95.2184	26.5692	75.147	42.7446	54.1341	96.0217	61.1233	707.337	56.2079	37.7877	42.54	38.0219	35.1094	24.7481	34.1089	49.1949
45	-2.3283	85.1745	96.0164	28.7415	75.1534	43.3506	54.1809	95.838	60.8393	707.841	56.5893	37.5121	42.3262	38.3794	34.7515	24.5789	33.8601	49.1766

## Sheet: Fig_3_b
	Male WT				Female WT				Ob Low									Ob #6	Ob-Old
Day 0-8	1.155	1.046	0.732	0.5672	0.4068	0.5506	0.5412	0.6412	0.8576	0.7084	3.088	1.564	2.985	2.167	3.213	2.513	2.287	2.548	11.74	13.61
Day 9-27	0.9337	0.5144	0.6257	0.805	0.5747	0.3763	0.6356	1.195	-0.2682	1.887	2.483	1.091	0.4728	0.2425	0.8776	1.583	1.242	8.315	11.22	13.28
Day 28-45	1.731	0.8294	1.494	1.164	1.371	0.9282	1.105	1.367	-0.1488	1.531	1.23	-0.2175	1.412	0.7034	0.7047	3.088	1.473	29.3

## Sheet: Fig_3_c
Day	Ob Low									Ob #6
2	6.3	6	6.2	4.9	6.1	7	4.5	5.3	5.9	4.6
5	5.9	6.9	7.3	7.1	9.7	8.4	6.7	6.6	7.6	8.1
7	9	9	9.1	8.1	10.7	9.5	7.9	8.5	8	8.8
9	7.6	9.1	8.9	9.3	11.7	9.6	9.5	9.4	9.9	10.1
12	7.6	10	10.1	8.2	12.2	8	9.4	10.4	9.8	15.1
14	8.7	11.7	11.2	9.9	12.9	8.9	9.8	10	10.1	10.5
16	8.5	11.7	9.9	7.8	11.9	8.6	8.9	10.5	9	15.7
19	7.5	9.6	8.7	8.7	9.5	6.2	7.7	9.6	9.4	18.3
21	8.1	9.3	11	9.2	8.9	8.3	8.7	10.7	9.5	18.7
23	7.9	9.4	10.8	8.7	9.1	7.8	8.3	11.9	10.7	20.7
26	6.8	7.9	8.4	8.6	8.1	7	8.2	11.3	8.9	23.4
28	8.1	9.2	9.8	8.1	8.7	6	9	11.4	8.7	28.5
30	7.3	9.6	9.1	7.9	8.5	6.7	8	11.5	10.7	20.3
33	6.8	8.1	7.3	6.1	6.3	5.8	7.7	10.4	7.7	24.8
35	7	9	8.1	7.2	7	7.4	7.8	11.2	8	24.3
37	5.4	7.6	6.8	7.3	7.1	6.5	6.7	9.1	6.1	25.3
40	4.6	6.4	5.7	6.7	6.2	5.7	7.5	10.5	6.4	28.1
42	5.9	6.6	6.3	6.8	6.3	5.9	7	7.5	4.5	23.8
44	4.8	5.3	5.5	6.9	5.6	5.7	7	8.7	5.1	24.3
47	4.2	4.6	5.1	5.6	5.1	4.8	8.5	8.2	5.1	24.1
49	5.5	5.6	6.2	6.3	6.2	5.3	7.5	10.5	6.2	32.9
51	4.5	4.8	5.8	5.8	5.1	5.1	5.3	8.6	4.6
54	4.3	4.7	6.4	5.9	5.3	5.2	5.6	6.7	5.3
56	5.3	5	6.2	6.2	6.7	5.4	6.2	5.3	5.8

## Sheet: Fig_3_d
Day	Ob Low									Ob #6
0	8.2	9.9	13.1	27.4	25.2	19.7	15.4	20	16.4	28.8
2	10.5	7.1	10.2	18.9	17.8	19.2	7.6	18.7	7.3	12.2
5	12.1	14.8	9.6	16.8	12.4	10.9	7.3	13.9	10.1	29.8
7	12.1	8.3	10.3	7.8	11.3	8.4	10.9	9.7	16.6	22.8
9	17.7	9.8	13.1	13.7	13.6	10.7	11.1	18	14.4	18.3
12	11.3	10.3	10.3	11.4	11.2	11.4	10.5	11.9	17.6	26.6
14	10.1	9.7	17.1	9.4	10.4	15.2	8.3	13.6	19.4	22.1
16	9.2	7.8	17.2	11.2	10.5	13.7	10.7	9.7	17.8	25.1
19	13.1	14.8	15.8	21.8	16.9	19.7	15.2	13.2	8.3	29
21	11.9	11.6	22.7	10.4	18.6	15.7	16.2	11.4	10.4	23.9
23	11.6	13	21	13.4	13.3	15.3	16.2	13.9	9.3	29
26	9.2	10.1	13.1	10.4	15.3	14.2	15.3	12.8	10.6	33.3
28	8.4	11.9	11.9	8.8	9	13.7	10.6	15.4	16.1	29.4
30	10.5	13.5	15.6	12.3	11	16.9	14.4	18.7	9.6	33.3
33	15.6	9.5	13.6	11.6	16.1	23.1	11.6	18.7	13.2	32.3
35	9.8	10.9	14.8	9.6	14.2	13.1	16.9	18.8	12	29.2
37	13.9	13.4	12.3	9.5	13.7	11.4	8.4	14.3	11.7	33.3
40	6.3	7.5	9.9	6.4	9.1	9.8	7.5	14.9	8.6	33.3
42	7	7.3	9.9	6.7	8.4	11.3	6.4	14.2	9.9	30.4
44	7.5	8.2	8.1	7	9.2	10.8	8.2	10.3	7.2	33.2
47	8.8	8.4	10.1	7.8	10.2	10.8	9.5	17.3	13.3	30.4
49	6.1	12.2	11.9	7.9	10.1	9.6	11.1	14.6	16.2	33.3
51	8.6	9.9	13.4	10.7	12.4	9.1	7.6	13.9	10.2
54	6.9	7	9.3	7.5	11.7	8.2	7.5	11.9	5.3
56	7.2	7.7	8.4	9.4	9	14.7	8.7	24.9	9.2

## Sheet: Fig_3_e
Ob #1	Ob #2	Ob #3	Ob #4	Ob #5	Ob #6	Ob #7	Ob #8	Ob #9	Ob #10
8.2	9.9	13.1	27.4	25.2	28.8	19.7	15.4	20	16.4
10.5	7.1	10.2	18.9	17.8	12.2	19.2	7.6	18.7	7.3
12.1	14.8	9.6	16.8	12.4	29.8	10.9	7.3	13.9	10.1
12.1	8.3	10.3	7.8	11.3	22.8	8.4	10.9	9.7	16.6
17.7	9.8	13.1	13.7	13.6	18.3	10.7	11.1	18	14.4
11.3	10.3	10.3	11.4	11.2	26.6	11.4	10.5	11.9	17.6
10.1	9.7	17.1	9.4	10.4	22.1	15.2	8.3	13.6	19.4
9.2	7.8	17.2	11.2	10.5	25.1	13.7	10.7	9.7	17.8
13.1	14.8	15.8	21.8	16.9	29	19.7	15.2	13.2	8.3
11.9	11.6	22.7	10.4	18.6	23.9	15.7	16.2	11.4	10.4
11.6	13	21	13.4	13.3	29	15.3	16.2	13.9	9.3
9.2	10.1	13.1	10.4	15.3	33.3	14.2	15.3	12.8	10.6
8.4	11.9	11.9	8.8	9	29.4	13.7	10.6	15.4	16.1
10.5	13.5	15.6	12.3	11	33.3	16.9	14.4	18.7	9.6
15.6	9.5	13.6	11.6	16.1	32.3	23.1	11.6	18.7	13.2
9.8	10.9	14.8	9.6	14.2	29.2	13.1	16.9	18.8	12
13.9	13.4	12.3	9.5	13.7	33.3	11.4	8.4	14.3	11.7
6.3	7.5	9.9	6.4	9.1	33.3	9.8	7.5	14.9	8.6
7	7.3	9.9	6.7	8.4	30.4	11.3	6.4	14.2	9.9
7.5	8.2	8.1	7	9.2	33.2	10.8	8.2	10.3	7.2
8.8	8.4	10.1	7.8	10.2	30.4	10.8	9.5	17.3	13.3
6.1	12.2	11.9	7.9	10.1	33.3	9.6	11.1	14.6	16.2
8.6	9.9	13.4	10.7	12.4		9.1	7.6	13.9	10.2
6.9	7	9.3	7.5	11.7		8.2	7.5	11.9	5.3
7.2	7.7	8.4	9.4	9		14.7	8.7	24.9	9.2

## Sheet: Fig_3_f
Day	STZ Cage 1		STZ Cage 2			Con Cage 1		Con Cage 2
3	7.4	7.4	10.9	6.7	8.5	7	10	6.8	7.1	7.2
31	24.8	20.9	17.3	13.2	16.9	10.8	8.7	6.6	5.9	7.4
59	22.9	16.8	18.8	15.4	17	10.3	9.7	9.5	8.1	8.9

## Sheet: Fig_3_g
Day	STZ Cage 1	STZ Cage 2	Con Cage 1	Con Cage 2
0	0.003	0.019	0.121	0.171
1	0.429	0.268	0.249	-0.431
2	2.375	1.675	3.115	2.32
3	2.42	3.294	-0.221	2.354
4	0.64	2.62	2.961	3.01
5	5.78	5.671	3.785	4.777
6	10.73	9.436	4.71	4.167
7	9.81	9.989	5.807	6.877
8	16.093	12.337	6.771	7.74
9	21.555	16.751	8.25	8.615
10	28.157	18.968	8.455	9.274
11	33.22	23.115	9.303	10.937
12	39.774	25.617	9.849	10.965
13	47.097	26.461	9.837	13.246
14	55.234	30.758	11.199	15.136
15	63.23	33.189	11.652	16.527
16	76.013	32.655	14.314	15.499
17	87.375	36.377	13.919	17.294
18	103.974	39.539	14.587	18.642
19	118.064	41.69	15.422	19.337
20	125.338	44.532	15.995	18.574
21	140.664	49.028	17.464	21.125
22	153.242	54.293	17.859	24.34
23	166.956	55.732	18.871	25.366
24	175.236	58.932	20.533	24.743
25	190.585	63.166	21.874	26.232
26	202.913	67.587	22.538	28.014
27	212.165	71.79	22.939	29.093
28	228.182	74.625	24.306	31.176
29	241.982	78.173	27.178	32.536
30	253.412	82.514	29.931	34.135
31	265.056	86.083	30.577	34.961
32	281.178	88.722	31.295	36.666
33	296.575	93.964	32.489	38.181
34	305.299	98.369	33.798	39.379
35	314.824	98.197	34.253	41.723
36	322.729	100.825	35.896	43.263
37	333.299	102.825	36.236	42.669
38	344.29	104.001	38.013	44.256
39	357.526	105.569	38.635	45.437
40	368.548	108.561	39.707	45.862
41	376.911	109.298	41.022	46.963
42	393.868	111.687	41.893	48.431
43	405.294	114.261	42.97	51.102
44	413.814	116.109	42.434	50.999
45	423.45	117.848	44.89	55.768
46	438.67	120.316	46.423	56.819
47	452.247	122.721	46.558	57.634
48	461.385	125.01	47.826	60.74
49	477.094	128.124	48.92	62.471
50	489.715	129.686	50.486	63.274
51	499.813	131.902	51.014	64.788
52	508.799	132.924	52.265	65.544
53	517.421	135.11	54.055	67.605
54	528.049	136.898	54.648	68.904
55	537.919	139.323	54.591	69.616
56	546.835	141.719	55.609	70.306
57	554.785	141.733	56.79	71.409
58	565.22	143.39	58.188	73.708
59	575.109	146.231	57.994	76.922
60	589.391	148.509	59.042	79.066

## Sheet: Fig_3_h
STZ 1	STZ 2	Ctrl
11.62	2.524	1.111
		1.425

## Sheet: Fig_3_i
ZT	STZ Cage 1								STZ Cage 2								Con Cage 1								Con Cage 2
1	0.00718	0.438	0.251176	0.371888	-0.02071	0.606235	0.293512	-0.12356	-0.03686	0.25162	0.10445	0.143205	-0.04643	0.154267	0.15554	0.024819	0.135541	-0.00258	0.189003	0.23183	-0.11661	0.004611	0.242226	0.349834	0.272985	0.12286	0.165395	0.238757	0.03822	0.001013	-0.0248	0.308573
2	0.268276	0.435777	0.304789	0.562589	0.335905	0.528745	0.682236	0.179752	-0.07092	0.077983	-0.01505	0.18612	-0.24983	-0.01584	0.044705	-0.17217	0.023606	0.090743	-0.04811	0.087485	0.115312	0.080223	0.036202	-0.21508	0.013408	-0.02265	-0.22767	-0.1642	-0.06482	0.03615	0.184263	0.202772
3	0.059775	0.596603	0.667829	0.823935	0.622154	0.2691	0.776048	0.416514	0.065361	-0.13598	0.062524	0.091419	0.091217	0.062658	0.102839	0.138394	0.030404	0.156231	-0.21897	0.067895	-0.05425	0.06298	0.013951	0.013707	0.018939	0.081398	-0.06898	0.122161	0.139484	0.014696	0.103061	-0.10412
4	0.177581	0.516884	0.686064	0.691152	0.61717	0.168525	0.497541	0.756048	0.006646	-0.07306	-0.04521	-0.0231	-0.04067	0.056522	0.184606	0.278915	0.005161	-0.06651	-0.01125	0.072491	-0.08089	-0.05838	-0.04091	0.080085	0.072945	-0.13288	0.013397	0.044226	0.030755	0.098371	0.039524	-0.03194
5	0.073338	0.24557	0.318869	0.292461	0.389181	0.1047	0.423147	0.338094	-0.04839	0.082006	0.094645	-0.01484	-0.16471	-0.10146	-0.09455	0.151391	-0.02882	-0.05753	-0.05838	-0.03109	-0.0195	-0.08529	0.020413	-0.0164	-0.02854	-0.1152	-0.03393	-0.13656	-0.0655	-0.00355	-0.0555	0.090878
6	0.017707	0.169701	0.106255	0.024404	0.413409	0.195359	0.120847	0.806295	-0.04252	0.05	-0.04947	-0.04543	0.07911	-0.05156	-0.02733	-0.02787	-0.04883	-0.13294	-0.07063	-0.10501	0.011758	-0.0838	-0.13984	0.073097	-0.03045	0.038341	0.008347	-0.13072	-0.013	-0.06805	-0.17295	-0.00295
7	-0.00766	0.145068	-0.00672	-0.06025	0.144275	0.049996	0.036979	0.754926	0.054622	-0.01418	-0.09436	-0.0646	-0.07073	-0.09964	-0.15526	-0.22277	-0.08202	0.079669	-0.03313	-0.10694	-0.06391	-0.07361	-0.10054	-0.14242	-0.08798	-0.0181	-0.02585	-0.02493	-0.00575	-0.10219	-0.1407	-0.04241
8	0.312511	0.192588	0.04663	0.098626	0.164011	0.105482	-0.06682	0.345898	0.121471	-0.0473	0.036341	-0.14659	-0.03309	-0.06514	-0.15139	-0.03235	-0.07594	-0.09727	-0.00135	-0.01247	-0.07123	-0.09127	-0.05493	0.09597	0.030735	-0.112	0.103564	-0.17526	-0.05449	-0.07275	0.015408	-0.02947
9	0.099747	0.272356	0.09559	-0.01996	-0.1015	0.309079	0.142845	0.403587	0.114505	0.001297	0.004468	-0.00535	-0.03515	-0.10657	-0.0885	-0.0004	-0.00788	-0.05739	0.0089	0.053696	-0.01673	0.102951	-0.01582	-0.02796	0.115838	-0.14597	-0.14194	-0.23436	-0.06934	-0.08098	-0.05531	0.124101
10	-0.07463	0.383316	0.606562	0.263563	0.395284	0.368058	0.224402	0.109612	-0.08794	-0.00752	-0.14029	-0.03897	0.154169	-0.12358	-0.03773	0.020851	-0.02198	-0.02235	-0.01116	-0.02919	0.535363	0.061352	-0.07355	-0.06961	-0.13537	-0.02152	-0.04591	0.166883	0.153349	-0.03923	-0.13728	0.080071
11	0.118931	0.185601	0.35634	0.293989	0.417723	0.163129	0.328496	1.68551	-0.06727	-0.08861	-0.00456	-0.05147	0.020565	0.077433	0.016588	0.472593	0.004816	0.00343	-0.03633	0.093503	-0.02524	-0.01286	0.014718	1.19801	0.019825	0.011885	-0.11218	-0.00175	-0.02007	0.158036	-0.2048	1.02085
12	0.07253	0.372277	0.493799	0.383842	0.459724	0.249372	0.355285	0.148624	-0.03971	-0.12189	-0.19754	-0.16971	-0.11729	-0.35787	-0.3844	-0.30564	-0.05169	-0.11349	-0.13235	0.070285	-0.12614	-0.06417	0.003819	-0.07787	-0.06339	-0.13099	-0.09676	-0.19049	-0.06784	-0.06082	0.096858	0.037704
13	0.436883	0.375527	0.625979	0.660125	0.685143	0.685674	0.431827	0.362907	-0.02722	0.010173	0.048967	0.044533	0.127012	-0.00858	-0.07848	0.132331	0.209386	0.151407	0.159138	0.031206	0.211166	0.072226	0.051223	0.437203	0.049635	-0.00136	-0.13192	0.291162	0.080756	0.133044	-0.00029	0.257441
14	0.310231	0.884098	0.958706	0.613627	0.83345	0.960512	0.77956	0.50794	-0.01465	0.064446	0.259774	0.239684	0.211392	0.380131	0.250502	0.330463	0.080106	0.145964	0.166023	0.250744	0.188081	0.29948	0.171919	0.149386	0.097611	0.142588	0.104506	0.516373	0.414006	0.227537	0.29134	0.263535
15	0.394352	1.21272	0.79764	1.22212	0.722982	1.00492	0.531035	0.328467	0.071118	0.025055	0.089281	0.008216	0.031086	0.116028	0.045548	0.202227	-0.01232	-0.02283	0.058685	-0.03759	-0.02055	0.010186	-0.08001	0.045357	0.100393	0.196225	0.218572	0.062739	0.048485	0.177702	0.127298	0.160872
16	0.54167	1.00749	0.966892	1.13704	0.719386	1.07609	0.59352	0.604883	0.030326	0.189439	-0.00391	0.190939	0.198246	-0.07754	-0.0218	0.190625	0.091234	0.14133	0.154033	0.117239	0.131675	0.01741	-0.03097	-0.12471	0.254097	0.225032	0.303282	0.024794	0.011937	0.29005	0.138798	-0.1154
17	0.580869	1.12613	0.829163	0.820996	0.75619	0.947888	0.709811	1.05875	0.1499	0.047807	0.207094	0.180223	0.088236	0.04502	0.092956	0.197997	-0.00136	0.017487	0.142015	0.154148	0.114464	0.104529	-0.00297	-0.05219	0.175785	0.153594	0.135122	0.365645	0.200139	0.341452	0.350071	0.288852
18	0.931661	0.95991	0.853012	0.732501	0.805145	0.906381	0.668857	0.79123	0.358698	0.381371	0.583663	0.489637	0.332095	0.248517	0.28189	0.151179	0.161053	0.113492	0.186183	0.219549	-0.03841	0.117251	0.169715	-0.14587	0.22558	0.182919	0.214571	0.205128	0.06887	0.127159	0.277544	0.216978
19	0.775693	0.643867	0.94193	0.797982	0.694857	0.456683	0.940168	0.313425	0.44081	0.504672	1.05842	0.632185	0.56285	0.482559	0.724291	0.179357	0.402211	0.248149	0.076718	0.200726	0.058147	0.370186	0.116611	0.238315	0.384129	0.03276	0.486039	0.205155	0.14775	0.215653	0.153806	0.285258
20	0.2081	0.890526	1.20963	1.0445	0.647576	0.313204	0.46993	0.655455	0.356706	0.573354	0.888254	1.00593	0.384874	0.479867	0.713039	0.170074	0.048226	0.282421	0.267717	0.3179	0.162453	0.10503	0.201919	0.140001	0.111502	0.198484	0.673425	0.651893	0.318684	0.259792	0.276362	0.277134
21	0.218441	0.569654	0.753878	1.22009	0.461957	0.643337	0.717514	0.848816	0.432442	0.473797	0.520593	0.697416	0.104173	0.63822	0.505456	0.36242	0.043111	0.225934	0.248953	0.185415	-0.01312	-0.00394	0.177305	0.342269	0.062281	0.090113	-0.08331	0.173385	0.046878	0.35807	0.22922	0.04723
22	0.138959	0.181845	0.257188	0.613274	0.516683	0.542276	0.428457	0.393115	0.058533	0.256518	0.162214	0.442574	0.047761	0.37605	0.260545	0.266839	-0.07176	-0.00575	-0.12245	-0.04637	0.047103	0.009381	0.352253	0.00166	-0.22189	-0.0897	-0.05052	-0.13494	-0.08539	-0.08789	-0.05199	-0.1324
23	0.171575	0.112225	0.202738	0.418241	0.269513	0.780287	0.141328	0.118333	0.204745	-0.07244	0.011619	0.048283	-0.02871	-0.16938	-0.08007	0.058048	0.012987	-0.1176	-0.08454	-0.14959	-0.04017	0.040277	-0.24197	-0.43344	-0.19337	-0.07191	-0.05159	-0.42148	-0.00114	-0.01079	-0.20387	-0.23828
24	-0.14036	0.160293	0.093015	0.157916	0.129855	1.03774	0.203264	0.074093	0.254173	0.210137	0.208266	-0.11566	0.019625	0.116939	-0.02775	0.110133	-0.06522	-0.03685	0.141079	-0.05925	0.156132	0.09281	0.200829	0.116205	0.111087	0.22532	0.051522	0.105137	-0.12379	0.014064	-0.0418	0.06155

## Sheet: Fig_3_j
Day	STZ Cage 1	STZ Cage 2	Con Cage 1	Con Cage 2
3	0	0	0	0
6	22.2	17.4	12.2	12.5
10	58	40.7	26.1	29.1
13	104.1	63.2	36.9	40.9
17	206.4	94.6	51.6	57.2
20	305.8	123	63.7	70.1
24	431.9	163.2	78.7	86.4
27	531.1	191.3	90	99.6
31	656.9	226.7	104.7	116.1
34	757	253.5	116.2	129.2
38	868.8	289.7	134	147.8
41	968	314	149.6	160.5
45	1092.5	322.7	159.7	177
48	1188.9	345.3	170.9	189.9
52	1323	375.6	185	208.4
55	1421.8	398.6	195.6	222.7
59	1555.9	428.8	210	240.9

[truncated: 3 more sheets: Fig_3_k, Fig_3_l, Fig_3_m]
