# Supplementary material for: Robust noninvasive detection of hyperglycemia in mouse models of metabolic dysregulation using the novel Urination Index biomarker
Source: Lab Anim (NY). 2025 Nov 21;54(12):379–89. doi: 10.1038/s41684-025-01648-8 (PMC12657215; doi:10.1038/s41684-025-01648-8)
Supplement: Supplementary file 9 — Statistical source data. [file 41684_2025_1648_MOESM9_ESM.xlsx]

## Sheet: Fig_4_a
Days	Control												STZ
12	6.9	7.7	7.4	6.9	7.2	6.4	6.3	6	5.3	6.8	7.7	6.8	7.5	6.7	6.5	6.5	6.5	5.3	6.2	7	7.9	7.3	6.8	5.3	7.7	6.4	6.5	5.6
15	5.6	7.8	6.7	7.2	8.9	8.7	7.9	6.8	9.7	7.8	7.3	7.9	7.4	8.7	8.4	5.8	7.8	7.4	7.4	9.5	8.9	6.9	7.1	7.4	6.7	7.4	6	6.3
19	6.4	7.2	6.7	6.4	7	7.5	6.7	6.8	8.4	7	6.1	7.9	7.4	6.7	8.1	10.9	12.7	13.2	6.9	7.5	11	8.9	7.5	7.5	6.7	5.4	7.6	6.1
22	8.2	9	8.4	6.1	7.5	6.5	7	7.2	6.6	5.9	5.9	7.6	12.2	8.4	12	12.1	14.7	15.7	8.8	12.4	17.8	11.5	9.1	8.7	6.3	6.1	13.1	8.1
26	7.3	10	7.4	7	9.5	8.3	6.8	6.9	9.6	5.9	6.9	7.9	15.9	11.3	13.2	17.4	24.5	14.8	13.1	9.8	29.8	20.2	13.5	12.7	8.4	6.5	14.5	7
29	7.7	8	6.4	5.9	9.2	7.8	6.7	6.2	7.3	6.8	5.8	8.2	19	14.6	22.1	19.5	31.6	28.9	12.4	11.3	33.3	27.5	15.4	14.9	12.2	10.5	20.5	7.1
33	7.7	7.7	7.2	6.5	6.7	7.3	6.7	6.2	5.4	6.9	8.5	8.4	18.3	23	22.4	27.5	31.3	30.7	13.3	11.3	41.7	26	16.4	16.7	7.5	7	21.1	8.2
36	6.9	6.3	8.3	6.6	6.2	6.1	6.8	6.9	7.7	6.7	6.7	5.7	14.3	13.9	16.4	20.7	31.5	19.9	13.3	11	30.5	30	16.3	15.9	7.3	7.8	16.8	6.5
40	6.5	7.4	6.1	6	6.3	6.9	6.5	6.7	6.4	7	6.3	6.6	15.2	17.8	26	28.6	31.7	29.9	12.2	16.8	50	31.9	17.3	15.3	14.2	11	20	6.9
43	8.4	8.4	7.5	6.8	9.2	8.6	7.7	6.9	8.4	9	8.8	7	21.6	26.7	23.5	23.6	22.7	43.7	28	14.9	50	30.2	26.4	24.3	14.5	11.4	28.6	8.2
47	8.3	8.3	7.8	7.4	7	7.8	7.5	6	6.8	9.3	6.2	6.5	17.3	17.2	23.3	30.3	33.9	31.7	22.7	11	50	32.8	18.6	21.9	6.8	7.4	26.9	6.6
50	8.3	8.4	7.9	8	8.8	9.7	7.4	9.9	7.6	7.7	7.8	6.7	17.2	23.1	23.1	32.5	42.7	34.4	24.9	13.4	45.7	28.6	16.9	18.5	11.6	8.1	30.5	9.5
54	6.5	8.4	6.1	6.5	6.2	5.8	7.3	7.2	5.6	6.7	6.4	8	15.3	13.3	18.4	38.9	32.1	32.2	13.7	9.2	47.3	18.5	15	14.4	7.8	6.5	26.3	6.7
57	9	8.4	7	7.9	8.1	8.2	6.5	8.5	6.5	8.2	6.5	6.2	16	20.7	16.5	16.6	38.4	30.4	26.4	16.1	50	23.2	16.8	14.2	12.5	9.4	32.2	8.6

## Sheet: Fig_4_b
Days	Control						STZ
8	11	10.8	12.5	13.1	12.4	12.2	12.2	13	11.6	12.3	11.4	12	12.5	12.7
12	11.2	11.1	12.7	13.1	11.5	12.1	11.8	12.2	11.8	12.2	11	11.2	12.1	11.9
15	10.7	10.8	12.6	12.5	11.1	11.8	9.6	11.2	9.4	11.2	9.5	9.8	10.8	12
19	11.1	10.4	12.9	12.7	11.3	12.2	10.4	11.9	10	11.7	9.6	10.6	10.8	11.8
22	11.7	10.8	13.4	13	11.9	12.4	11.7	15.8	14	14	13.6	12.6	13.1	13.3
26	11.3	10.3	13.2	11.9	11.3	11.9	12.9	17.4	18	14.6	16.6	15.4	13.1	14
29	11.5	10.8	13	11.7	11.6	12.3	15.1	22.5	22.9	15.1	18.6	17.5	12.4	15.8
33	11.5	11.3	13.9	11.5	11.4	12.1	15.6	21.5	24.9	16	23.8	22.4	12.7	17.4
36	12.9	11.9	14.5	12.4	12.7	13.6	18.3	24.1	25.2	16.9	22	23.2	13.6	17.7
40	12.3	11.1	14.6	12	11.1	11.9	16.2	21.8	19.2	14.8	24.4	21.1	13.3	16.9
43	12.3	12	13.9	12.3	11.7	13	16.4	19.4	19.9	14.8	19.8	21.5	13.1	15.4
47	11.9	11.3	14.1	12.2	12	12.2	15.6	21.6	21.5	14.8	23.1	21.8	13	16.3
50	12.6	11.6	14.5	12.5	11.7	12.5	16	20.4	20.7	15.1	19.4	19.7	12.7	16.5
54	12.5	12.3	15	13.1	12.5	12.7	15.3	21.6	20.2	14.7	23.2	21.9	14.5	15.5
57	7.4	11.4	14.1	12.9	12.3	12.6	15.6	18.8	20.3	15.1	17.6	19.7	12.4	15.7

## Sheet: Fig_4_c
Days	Control						STZ
8	4.7	4.6	4.7	4.2	4.4	4.2	4.2	4.6	4.7	4.1	5.2	5.9	6.5	7
12	4.7	5	5.2	4.5	4.2	4.6	4.2	4.7	4.5	4.2	5.4	3.4	3.6	4.1
15	5.4	5.6	6.6	5.8	5.2	5.4	5.5	6.3	5.3	6.4	6.4	5.1	6	6
19	4.9	5	6.4	4.8	4.6	5	8	8.9	8	8	8.8	7	7.7	8.1
22	4.4	4.3	5.7	4	4.3	4.5	8.9	13.1	13.8	9	14.2	9.8	7.5	9.9
26	4.4	4.5	6	4.3	4.2	4.5	10.9	16.3	19	10.9	20	12.2	7.7	11.4
29	4.3	4.6	6.1	4.2	4.5	4.5	13.6	20.8	24.4	11.3	21.6	15.1	7.8	12.4
33	4.3	4.7	5.7	4.1	4.1	4.4	15	20.8	27.1	12	23.8	17.4	7.3	12.5
36	4.9	5	5.5	4.2	4.6	4.8	17.6	22.9	29.1	12.2	23.6	17.4	7.7	13.3
40	4.9	5	5.8	4.5	4.3	4.7	15.7	23.6	25.5	11.8	25.8	16.9	7.7	13.1
43	5.2	5.4	5.7	4.6	4.8	4.9	16.3	21.6	26.1	11.6	25.5	17.7	7.5	13.5
47	4.7	4.8	5.3	4.4	4.3	4.3	14.9	22.5	29	11.6	27.6	17.1	7.4	15
50	4.6	5.1	5.3	4.7	4.4	4.6	14	21.3	27.2	11.5	22.2	16	7	9.1
54	7.9	5.2	6	4.7	4.5	4.7	13.7	21.2	25.7	10.4	26.3	17.2	7.3	13.1
57	4.9	5.1	6	4.7	4.5	4.6	13.3	22.2	29.2	10.8	21.8	15.2	6.7	14.5

## Sheet: Fig_4_d
Days	Control						STZ
8	0.450071	0.087624	0.175087	0.976969	0.256325	0.561971	2.02726	0.358854	2.15126	0.77522	0.913399	1.82915	0.198029	0.859553
12	-0.05348	0.807757	-0.04449	0.18074	-0.43886	0.5777	1.6391	0.39653	2.17638	1.82433	1.82278	1.76199	0.281219	2.07056
15	0.339216	2.50242	1.89203	-1.36805	1.08048	3.07874	6.3082	2.41857	8.74364	6.26313	3.72073	1.53208	2.85793	5.32742
19	0.218231	3.67836	4.64035	0.254572	1.80825	4.35381	7.0966	3.36618	9.31674	10.5796	4.95981	0.657766	7.5836	7.53981
22	-0.03231	3.65012	7.47327	1.02499	1.57632	4.82159	11.822	6.57977	15.8952	21.031	5.76353	2.00391	18.1683	12.0426
26	0.390119	4.20142	8.89139	1.24169	1.37042	6.08857	21.6599	17.5926	22.1008	33.7081	15.793	18.549	29.5269	22.8407
29	3.11785	5.59997	12.4634	0.591239	3.41098	7.6021	36.8429	32.6847	31.5102	48.6921	40.9857	39.8254	54.6802	45.1509
33	3.4798	5.86794	11.5706	0.432901	4.16544	9.09131	54.1553	45.5131	39.2558	61.6466	57.9325	72.1073	76.9431	57.3408
36	3.44771	6.58967	13.9446	1.74155	5.78871	10.5312	73.2504	65.5289	50.3085	84.7445	79.9267	111.055	97.1745	73.9182
40	2.78091	6.6583	14.9361	1.99053	5.75453	12.8153	93.6367	82.6376	58.9476	103.836	105.887	143.819	119.84	97.1925
43	4.54371	10.0623	17.7025	3.45594	6.20135	14.4309	118.4	100.312	70.8487	128.462	142.919	177.375	152.709	122.177
47	6.02513	10.6169	18.0838	5.69746	9.33329	15.9361	134.185	113.206	77.3331	139.186	166.884	210.77	187.323	143.589
50	8.67274	13.5221	23.2372	9.18136	12.1947	18.65	151.658	131.275	90.5689	162.705	201.185	252.3	224.392	166.414
54	9.50494	13.7233	23.968	9.11823	13.9232	19.6531	167.174	142.607	93.5239	181	229.497	286.5	259.58	182.442
57	10.2755	16.6021	27.6836	13.1926	18.0912	23.6816	186.988	155.896	103.353	210.179	266.192	336.042	295.261	209.594

## Sheet: Fig_4_e
	CTRL						STZ
Day 0-11	0.09557	0.2146	0.1001	0.05107	0.04205	0.1156	0.3895	0.3081	0.1311	0.08812	0.2977	0.3959	0.4656	0.2952
Day 29-57	0.335	0.4675	0.6692	0.5274	0.5667	0.5704	5.285	8.594	10.52	4.284	9.416	6.234	2.582	5.776

## Sheet: Fig_4_f
Day	Cumulative Urination	Incremental Urination	BG (mM) - C3-1	BG (mM) - C3-2	Food Intake (kcal/day)	Water Intake (ml/day)
1	0.8994	0.8994
2	0.421	-0.478
3	0.6094	0.1884
4	0.6028	-0.007
5	0.1751	-0.428
6	0.1013	-0.074
7	-0.414	-0.516
8	-0.044	0.3698			12.476	4.7333
9	1.7301	1.7746
10	0.9642	-0.766
11	1.2545	0.2903
12	1.892	0.6375	7.215	6.438	12.705	5.175
13	3.8354	1.9434
14	5.3966	1.5612
15	4.6403	-0.756	8.88	8.7135	12.637	6.55
16	5.9117	1.2714
17	5.1016	-0.81
18	5.6833	0.5817
19	7.4733	1.7899	6.993	7.548	12.906	6.4375
20	8.5932	1.1199
21	8.8047	0.2115
22	8.8914	0.0867	7.4925	6.549	13.39	5.7167
23	9.8136	0.9222
24	11.136	1.3226
25	11.134	-0.002
26	12.463	1.3295	9.4905	8.325	13.229	5.9625
27	11.98	-0.483
28	12.957	0.9765
29	11.571	-1.386	9.213	7.8255	13.014	6.0833
30	11.69	0.1198
31	12.216	0.5256
32	13.238	1.0219
33	13.945	0.7066	6.7155	7.326	13.915	5.65
34	13.65	-0.294
35	13.828	0.1777
36	14.936	1.1079	6.216	6.105	14.466	5.5167
37	15.026	0.0901
38	15.936	0.91
39	15.93	-0.006
40	17.703	1.7728	6.2715	6.9375	14.56	5.7625
41	17.146	-0.557
42	17.719	0.5732
43	18.084	0.3648	9.1575	8.6025	13.928	5.7
44	19.303	1.219
45	19.217	-0.086
46	19.827	0.6109
47	23.237	3.4097	7.0485	7.8255	14.076	5.325
48	23.689	0.452
49	24.188	0.4986
50	23.968	-0.22	8.77	9.7136	14.52	5.2833
51	26.684	2.716
52	27.345	0.6606
53	27.608	0.2632
54	27.684	0.0758	6.1612	5.8282	14.963	5.975

## Sheet: Fig_4_g
Day	Cumulative Urination	Incremental Urination	BG (mM) - S13-1	BG (mM) - S13-2	Food Intake (kcal/day)	Water Intake (ml/day)
1	0.7942	0.7942
2	1.3262	0.532
3	0.6999	-0.626
4	1.2833	0.5834
5	2.1513	0.868
6	2.856	0.7047
7	2.876	0.0201
8	2.1764	-0.7			12.476	6.5
9	4.5273	2.3509
10	4.4308	-0.096
11	5.783	1.3522
12	8.7436	2.9606	7.659	6.3825	12.059	3.5875
13	6.9307	-1.813
14	6.6639	-0.267
15	9.3167	2.6528	6.66	7.437	10.809	5.9667
16	10.319	1.0021
17	11.794	1.4749
18	16.47	4.676
19	15.895	-0.575	6.66	5.439	10.809	7.6875
20	18.711	2.8155
21	19.595	0.8842
22	22.101	2.5059	6.2715	6.105	13.068	7.4833
23	25.791	3.6905
24	29.557	3.7655
25	32.4	2.8431
26	31.51	-0.89	8.3805	6.549	13.148	7.725
27	35.005	3.4947
28	37.818	2.8129
29	39.256	1.4379	12.21	10.545	12.422	7.7833
30	42.055	2.7994
31	44.287	2.2319
32	47.07	2.7826
33	50.308	3.2387	7.548	6.993	12.745	7.3375
34	52.963	2.6542
35	56.092	3.1294
36	58.948	2.8555	7.2705	7.8255	13.605	7.6833
37	62.554	3.6061
38	64.183	1.6288
39	65.294	1.1114
40	70.849	5.5547	14.208	11.045	13.35	7.65
41	72.521	1.6719
42	74.871	2.3508
43	77.333	2.4618	14.541	11.378	13.068	7.5
44	80.715	3.382
45	85.252	4.5371
46	87.397	2.1448
47	90.569	3.1719	6.771	7.3815	13.027	7.375
48	93.458	2.8889
49	94.524	1.0659
50	93.524	-1	11.601	8.1039	12.691	6.95
51	97.983	4.459
52	99.175	1.1918
53	102.18	3.0052
54	103.35	1.1726	7.7709	6.5497	14.479	7.25

## Sheet: Fig_4_h
Day	Cumulative Urination	Incremental Urination	BG (mM) - S14-1	BG (mM) - S14-2	Food Intake (kcal/day)	Water Intake (ml/day)
1	1.367	1.367
2	1.7111	0.3441
3	1.729	0.018
4	1.6626	-0.066
5	0.7752	-0.887
6	1.2391	0.4639
7	2.0971	0.8581
8	1.8243	-0.273			12.745	6.9667
9	3.0631	1.2388
10	3.6771	0.614
11	5.0226	1.3455
12	6.2631	1.2406	6.549	5.55	11.858	4.0875
13	7.3597	1.0965
14	8.7234	1.3637
15	10.58	1.8561	6.0495	6.327	11.992	6.0167
16	11.501	0.9212
17	11.373	-0.127
18	15.451	4.0774
19	21.031	5.5802	7.6035	6.105	11.777	8.1375
20	24.927	3.8963
21	28.965	4.0382
22	33.708	4.7426	13.098	8.103	13.283	9.9333
23	37.191	3.4834
24	42.068	4.8762
25	44.763	2.6953
26	48.692	3.9291	14.486	6.993	13.995	11.35
27	50.402	1.7096
28	55.232	4.8304
29	61.647	6.4145	20.535	7.104	15.81	12.383
30	64.112	2.4649
31	71.015	6.9039
32	76.762	5.7467
33	84.744	7.9824	21.146	8.1585	17.383	12.525
34	89.494	4.7493
35	97.93	8.4357
36	103.84	5.9066	16.817	6.4935	17.692	13.283
37	110.27	6.4325
38	116.7	6.4352
39	121.75	5.0461
40	128.46	6.7119	19.98	6.9375	16.859	13.1
41	131.87	3.4095
42	136.71	4.8363
43	139.19	2.4787	28.638	8.1585	15.434	13.517
44	144.51	5.3283
45	152.23	7.7136
46	156.68	4.4559
47	162.71	6.0213	26.862	6.6045	16.294	15.013
48	166.85	4.149
49	174.27	7.4184
50	181	6.7276	30.528	9.5471	16.509	9.0833
51	188.59	7.591
52	191.93	3.3385
53	202.11	10.18
54	210.18	8.0691	26.254	6.7163	15.528	13.125

## Sheet: Fig_4_i
Day	Cumulative Urination	Incremental Urination	BG (mM) - S9-1	BG (mM) - S9-2	Food Intake (kcal/day)	Water Intake (ml/day)
1	0.2146	0.2146
2	0.4101	0.1954
3	0.4928	0.0827
4	0.6956	0.2028
5	1.8291	1.1335
6	2.0141	0.185
7	2.1708	0.1567
8	1.762	-0.409			11.562	4.7333
9	1.3264	-0.436
10	1.2881	-0.038
11	0.6044	-0.684
12	1.5321	0.9277	6.4935	5.2725	11.777	4.5
13	-0.096	-1.628
14	-0.146	-0.051
15	0.6578	0.8043	7.77	7.3815	9.4109	5.2833
16	-0.577	-1.234
17	0.2884	0.8649
18	1.6871	1.3987
19	2.0039	0.3168	12.71	13.209	9.9621	7.975
20	8.3101	6.3062
21	13.555	5.2449
22	18.549	4.994	14.708	15.651	13.982	13.75
23	23.572	5.0232
24	29.373	5.8007
25	36.482	7.1096
26	39.825	3.3429	24.531	14.819	17.988	19.038
27	54.708	14.883
28	61.744	7.0356
29	72.107	10.363	31.58	28.916	22.909	24.417
30	82.427	10.32
31	90.515	8.0878
32	99.434	8.9189
33	111.06	11.622	31.302	30.747	24.885	27.113
34	128.06	17
35	135.51	7.4578
36	143.82	8.3055	31.524	19.869	25.221	29.1
37	158.64	14.817
38	167.41	8.7756
39	173.89	6.4753
40	177.37	3.4882	31.691	29.859	19.238	25.513
41	190.51	13.139
42	202.82	12.308
43	210.77	7.9485	22.7	43.679	19.897	26.133
44	225.4	14.628
45	234.46	9.0632
46	246.79	12.325
47	252.3	5.5135	33.911	31.691	21.537	28.988
48	267.6	15.298
49	275.76	8.1645
50	286.5	10.738	42.684	34.358	20.65	27.15
51	303.76	17.264
52	317.9	14.132
53	329.04	11.141
54	336.04	7.0052	32.138	32.194	20.247	25.7

## Sheet: Fig_4_j
Days	Control						STZ
12	7.3	7.1	6.8	6.2	6	7.2	7.1	6.5	5.9	6.6	7.6	6	7	6
15	6.7	6.9	8.8	7.4	8.8	7.6	8	7.1	7.6	8.5	7.9	7.2	7	6.2
19	6.8	6.5	7.3	6.7	7.7	7	7.1	9.5	13	7.2	9.9	7.5	6	6.9
22	8.6	7.3	7	7.1	6.3	6.8	10.3	12.1	15.2	10.6	14.7	8.9	6.2	10.6
26	8.6	7.2	8.9	6.8	7.8	7.4	13.6	15.3	19.7	11.4	25	13.1	7.5	10.7
29	7.9	6.2	8.5	6.4	7.1	7	16.8	20.8	30.2	11.8	30.4	15.2	11.4	13.8
33	7.7	6.9	7	6.4	6.2	8.5	20.7	25	31	12.3	33.8	16.5	7.3	14.7
36	6.6	7.5	6.2	6.9	7.2	6.2	14.1	18.5	25.7	12.2	30.2	16.1	7.5	11.7
40	7	6.1	6.6	6.6	6.7	6.4	16.5	27.3	30.8	14.5	40.9	16.3	12.6	13.5
43	8.4	7.2	8.9	7.3	8.7	7.9	24.1	23.6	33.2	21.5	40.1	25.3	13	18.4
47	8.3	7.6	7.4	6.8	8.1	6.4	17.2	26.8	32.8	16.8	41.4	20.3	7.1	16.7
50	8.4	7.9	9.2	8.7	7.7	7.3	20.1	27.8	38.5	19.1	37.2	17.7	9.9	20
54	7.5	6.3	6	7.2	6.2	7.2	14.3	28.7	32.2	11.5	32.9	14.7	7.2	16.5
57	8.7	7.5	8.2	7.5	7.3	6.4	18.4	16.6	34.4	21.3	36.6	15.5	11	20.4

[truncated: 9 more sheets: Fig_4_k, Fig_4_l, Fig_4_m, Fig_4_n, Fig_4_o, Fig_4_p, Fig_4_q, Fig_4_r, Fig_4_s]
