# Supplementary material for: Robust noninvasive detection of hyperglycemia in mouse models of metabolic dysregulation using the novel Urination Index biomarker
Source: Lab Anim (NY). 2025 Nov 21;54(12):379–89. doi: 10.1038/s41684-025-01648-8 (PMC12657215; doi:10.1038/s41684-025-01648-8)
Supplement: Supplementary file 10 — Statistical source data. [file 41684_2025_1648_MOESM10_ESM.xlsx]

## Sheet: Fig_5_a
Day	Control						STZ - Low				STZ - High
8	11.0241	10.809	12.4761	13.0676	12.4223	12.2072	12.2072	12.261	12.4761	12.745	12.9601	11.5619	11.4006	11.9921
12	11.172	11.051	12.7047	13.108	11.535	12.0997	11.777	12.2207	12.0593	11.8577	12.2207	11.777	10.9704	11.172
15	10.7015	10.809	12.6374	12.5299	11.1317	11.777	9.62596	11.1855	10.809	11.9921	11.2392	9.41085	9.5184	9.78729
19	11.0914	10.446	12.9063	12.745	11.293	12.1803	10.4057	11.7367	10.809	11.777	11.898	9.96206	9.55874	10.6074
22	11.7232	10.809	13.3903	12.9601	11.8846	12.3686	11.7232	14.0356	13.0676	13.2827	15.8102	13.9818	13.6054	12.6374
26	11.2527	10.325	13.229	11.8577	11.293	11.9383	12.9466	14.6003	13.1483	13.9953	17.3832	17.9882	16.5765	15.3666
29	11.5081	10.7553	13.0139	11.6695	11.5619	12.261	15.0574	15.1111	12.4223	15.8102	22.4785	22.9087	18.6066	17.4773
33	11.4543	11.2527	13.9146	11.535	11.3737	12.0593	15.6489	15.9716	12.745	17.3832	21.4567	24.885	23.7557	22.4247
36	12.9063	11.9383	14.4658	12.4223	12.6912	13.5516	18.2839	16.9395	13.6054	17.6924	24.1456	25.2211	22.0483	23.2314
40	12.3013	11.1317	14.5599	12.019	11.051	11.9383	16.1732	14.7616	13.35	16.8589	21.7794	19.2385	24.3607	21.0938
43	12.261	11.9921	13.9281	12.261	11.6695	13.0139	16.4018	14.8423	13.0676	15.4338	19.3595	19.8972	19.8435	21.4567
47	11.898	11.2527	14.0759	12.1803	11.9787	12.1803	15.5682	14.8019	13.0273	16.2942	21.5777	21.5374	23.07	21.8197
50	12.5837	11.5619	14.5196	12.5299	11.6695	12.4761	15.9716	15.1111	12.6912	16.5093	20.435	20.6501	19.3595	19.6821
54	12.503	12.3417	14.9633	13.1483	12.5433	12.6643	15.3262	14.7213	14.4793	15.5279	21.5777	20.2468	23.2314	21.9407
57	7.42113	11.4006	14.0894	12.9063	12.3148	12.6374	15.5951	15.1111	12.3686	15.7027	18.8217	20.2737	17.6386	19.7359

## Sheet: Fig_5_b
Day	Control						STZ - Low				STZ - High
12	7.3	7.1	6.8	6.2	6	7.2	7.1	6.6	7	6	6.5	5.9	7.6	6
15	6.7	6.9	8.8	7.4	8.8	7.6	8	8.5	7	6.2	7.1	7.6	7.9	7.2
19	6.8	6.5	7.3	6.7	7.7	7	7.1	7.2	6	6.9	9.5	13	9.9	7.5
22	8.6	7.3	7	7.1	6.3	6.8	10.3	10.6	6.2	10.6	12.1	15.2	14.7	8.9
26	8.6	7.2	8.9	6.8	7.8	7.4	13.6	11.4	7.5	10.7	15.3	19.7	25	13.1
29	7.9	6.2	8.5	6.4	7.1	7	16.8	11.8	11.4	13.8	20.8	30.2	30.4	15.2
33	7.7	6.9	7	6.4	6.2	8.5	20.7	12.3	7.3	14.7	25	31	33.8	16.5
36	6.6	7.5	6.2	6.9	7.2	6.2	14.1	12.2	7.5	11.7	18.5	25.7	30.2	16.1
40	7	6.1	6.6	6.6	6.7	6.4	16.5	14.5	12.6	13.5	27.3	30.8	40.9	16.3
43	8.4	7.2	8.9	7.3	8.7	7.9	24.1	21.5	13	18.4	23.6	33.2	40.1	25.3
47	8.3	7.6	7.4	6.8	8.1	6.4	17.2	16.8	7.1	16.7	26.8	32.8	41.4	20.3
50	8.4	7.9	9.2	8.7	7.7	7.3	20.1	19.1	9.9	20	27.8	38.5	37.2	17.7
54	7.5	6.3	6	7.2	6.2	7.2	14.3	11.5	7.2	16.5	28.7	32.2	32.9	14.7
57	8.7	7.5	8.2	7.5	7.3	6.4	18.4	21.3	11	20.4	16.6	34.4	36.6	15.5

## Sheet: Fig_5_c
Day	Control						STZ - Low				STZ - High
8	4.71667	4.61667	4.73333	4.23333	4.35	4.2	4.2	4.06667	6.5	6.96667	4.58333	4.73333	5.21667	5.85
12	4.7125	5.0375	5.175	4.4625	4.2125	4.575	4.2125	4.2375	3.5875	4.0875	4.675	4.5	5.425	3.4375
15	5.4	5.56667	6.55	5.76667	5.2	5.43333	5.46667	6.4	5.96667	6.01667	6.35	5.28333	6.4	5.08333
19	4.8625	5.025	6.4375	4.8125	4.55	4.95	7.975	8.025	7.6875	8.1375	8.9125	7.975	8.8375	6.9875
22	4.43333	4.26667	5.71667	3.95	4.33333	4.46667	8.93333	9.01667	7.48333	9.93333	13.05	13.75	14.2333	9.76667
26	4.4	4.475	5.9625	4.35	4.2	4.475	10.9375	10.875	7.725	11.35	16.3125	19.0375	19.9875	12.2
29	4.33333	4.63333	6.08333	4.15	4.48333	4.46667	13.5833	11.3333	7.78333	12.3833	20.8	24.4167	21.55	15.0667
33	4.3375	4.7375	5.65	4.0625	4.0875	4.375	15.025	12.0125	7.3375	12.525	20.8125	27.1125	23.8	17.3625
36	4.88333	5.01667	5.51667	4.23333	4.56667	4.8	17.5667	12.15	7.68333	13.2833	22.8667	29.1	23.6	17.4333
40	4.9	5.0125	5.7625	4.5375	4.2875	4.675	15.6875	11.7875	7.65	13.1	23.6	25.5125	25.775	16.9125
43	5.2	5.35	5.7	4.63333	4.76667	4.86667	16.25	11.55	7.5	13.5167	21.6333	26.1333	25.45	17.6667
47	4.6875	4.7875	5.325	4.35	4.25	4.25	14.8875	11.6	7.375	15.0125	22.475	28.9875	27.6	17.05
50	4.6	5.08333	5.28333	4.66667	4.43333	4.63333	14.0333	11.4667	6.95	9.08333	21.2833	27.15	22.2333	15.95
54	7.9375	5.2125	5.975	4.675	4.5	4.7125	13.725	10.375	7.25	13.125	21.1625	25.7	26.25	17.1875
57	4.88333	5.11667	5.95	4.65	4.46667	4.61667	13.3	10.8	6.68333	14.4833	22.15	29.2333	21.7833	15.2167

## Sheet: Fig_5_d
Day	Control						STZ - Low				STZ - High
5	0.090014	0.017525	0.035017	0.195394	0.051265	0.112394	0.405453	0.071771	0.430252	0.155044	0.18268	0.365829	0.039606	0.171911
8	-0.16785	0.240044	-0.07319	-0.26541	-0.23173	0.005243	-0.12939	0.012559	0.008374	0.349703	0.303128	-0.02239	0.02773	0.40367
12	0.098174	0.423665	0.484131	-0.3872	0.379834	0.625261	1.16728	0.505511	1.64182	1.1097	0.474486	-0.05748	0.644178	0.814213
15	-0.04033	0.391981	0.916106	0.540875	0.242588	0.425022	0.2628	0.31587	0.191033	1.43881	0.413029	-0.29144	1.57522	0.737465
19	-0.06264	-0.00706	0.70823	0.192604	-0.05798	0.116944	1.18136	0.803398	1.64461	2.61286	0.200928	0.336535	2.64617	1.1257
22	0.14081	0.183768	0.472708	0.072235	-0.06863	0.422329	3.27929	3.67095	2.06854	4.22569	3.34316	5.51504	3.78622	3.59936
26	0.681932	0.349638	0.893008	-0.16261	0.510139	0.378383	3.79575	3.77303	2.35234	3.74601	6.29818	5.3191	6.2883	5.57754
29	0.120649	0.089323	-0.29759	-0.05278	0.251485	0.496403	5.77081	4.27613	2.58187	4.31818	5.64894	10.7606	7.42098	4.06332
33	-0.00802	0.180432	0.593481	0.327161	0.405819	0.359964	4.77376	5.00395	2.76317	5.77446	5.49855	9.73705	5.05785	4.14435
36	-0.22227	0.022876	0.33051	0.082996	-0.01139	0.76136	6.79542	5.70289	2.8797	6.36388	8.65348	10.921	7.55529	7.75809
40	0.4407	0.850997	0.691605	0.366351	0.111705	0.403914	6.19087	4.41872	2.97527	6.15641	9.25785	8.38904	8.2172	6.2461
43	0.493805	0.184875	0.127095	0.747173	1.04398	0.501721	5.26163	4.29778	2.16149	3.57484	7.98835	11.1318	11.5381	7.13749
47	0.661903	0.726294	1.28835	0.870976	0.715346	0.678485	4.36826	4.51741	3.30893	5.87977	8.57544	10.3824	9.26711	5.70623
50	0.277401	0.06707	0.243597	-0.02104	0.576173	0.334376	5.17202	3.77725	0.985023	6.09834	9.43708	11.4002	11.7294	5.34269
54	0.192645	0.719704	0.928897	1.01858	1.042	1.00712	4.95341	3.32226	2.45718	7.29464	9.17382	12.3855	8.92032	6.78792
57	-0.93085	-0.02343	-0.14166	-0.35432	-0.6918	0.242867	5.06898	3.71468	1.79473	7.76049	9.37311	13.5233	12.5511	7.53126

## Sheet: Fig_5_e
Day	Control						STZ - Low				STZ - High
1	0.362493	0.897761	0.899358	0.82783	-0.04521	1.22132	0.357737	0.540649	0.794151	1.36701	0.587298	0.21463	0.460243	1.10122
2	0.368324	0.384631	0.421048	0.758041	-0.37327	1.76275	0.297569	0.717331	1.32618	1.71107	0.931168	0.410075	0.484266	0.902545
3	0.678368	-0.39274	0.609411	0.894541	-0.26463	0.751506	0.490738	0.823936	0.699898	1.72902	0.865644	0.492805	0.351227	0.892029
4	1.07378	-0.46134	0.602755	0.939535	-0.14432	1.1685	0.391014	1.15472	1.28328	1.66259	1.09997	0.695613	1.0065	1.25246
5	0.450071	0.087624	0.175087	0.976969	0.256325	0.561971	2.02726	0.358854	2.15126	0.77522	0.913399	1.82915	0.198029	0.859553
6	-0.06008	0.191043	0.101311	0.134888	0.12601	0.524091	1.72936	0.175504	2.85598	1.2391	1.31753	2.01413	0.34343	1.21188
7	-0.12683	0.235214	-0.4143	-0.07434	-0.48111	0.672681	2.03666	0.297704	2.87603	2.09714	0.984484	2.17082	0.771739	1.88326
8	-0.05348	0.807757	-0.04449	0.18074	-0.43886	0.5777	1.6391	0.39653	2.17638	1.82433	1.82278	1.76199	0.281219	2.07056
9	1.23876	2.07642	1.73015	1.43324	0.136154	1.47769	3.15847	1.34312	4.52727	3.0631	2.79298	1.32635	2.93999	4.72738
10	1.38631	2.22097	0.964175	1.47583	-0.17169	2.90768	4.17665	1.26803	4.43084	3.67708	3.18877	1.28807	3.14909	4.33298
11	1.03299	2.47457	1.25451	0.656194	0.244748	2.63449	3.67448	1.45676	5.78301	5.02256	3.79516	0.604355	3.40122	4.58669
12	0.339216	2.50242	1.89203	-1.36805	1.08048	3.07874	6.3082	2.41857	8.74364	6.26313	3.72073	1.53208	2.85793	5.32742
13	0.105357	4.0591	3.83539	-0.03898	2.04059	3.90674	8.04949	2.42558	6.93067	7.35968	5.08439	-0.0958	2.79047	5.01143
14	0.006798	3.19518	5.39658	0.111023	2.2705	4.32869	8.00197	2.4586	6.66394	8.72342	5.71184	-0.14648	4.45524	5.42832
15	0.218231	3.67836	4.64035	0.254572	1.80825	4.35381	7.0966	3.36618	9.31674	10.5796	4.95981	0.657766	7.5836	7.53981
16	0.425964	3.57066	5.91173	0.665908	1.27563	4.69464	5.49995	2.75066	10.3188	11.5007	2.44699	-0.57655	9.75173	9.34111
17	0.464638	2.38024	5.1016	0.170598	0.120107	4.84947	7.43932	3.26445	11.7937	11.3734	4.44292	0.288356	13.1138	10.2536
18	0.149638	2.68012	5.68334	0.344461	0.616186	4.30466	9.82225	2.89057	16.4697	15.4508	5.23776	1.6871	15.1638	9.68148
19	-0.03231	3.65012	7.47327	1.02499	1.57632	4.82159	11.822	6.57977	15.8952	21.031	5.76353	2.00391	18.1683	12.0426
20	0.275912	4.32442	8.5932	1.34141	1.37211	5.50833	14.6663	9.36356	18.7107	24.9273	10.3929	8.31013	20.3308	14.1103
21	0.746587	4.24211	8.80474	1.52645	1.58471	5.74452	21.4409	14.136	19.5949	28.9655	11.7471	13.555	25.176	19.9179
22	0.390119	4.20142	8.89139	1.24169	1.37042	6.08857	21.6599	17.5926	22.1008	33.7081	15.793	18.549	29.5269	22.8407
23	1.01305	4.05161	9.81355	1.37497	1.429	6.73086	25.1975	22.6384	25.7913	37.1915	21.2966	23.5722	37.1551	27.6826
24	1.76243	4.57968	11.1362	1.67003	1.67238	6.71803	27.9279	27.3063	29.5568	42.0676	28.1119	29.3729	42.7522	33.4614
25	2.60697	4.91679	11.134	2.32476	1.67401	7.05802	33.5397	29.2471	32.4	44.763	33.8237	36.4825	48.881	39.2702
26	3.11785	5.59997	12.4634	0.591239	3.41098	7.6021	36.8429	32.6847	31.5102	48.6921	40.9857	39.8254	54.6802	45.1509
27	3.66657	5.9794	11.9804	0.448201	3.25702	8.6504	43.7514	37.0849	35.0049	50.4017	48.5791	54.7082	66.187	50.3192
28	4.05469	6.18734	12.9569	-0.05146	3.52181	8.81135	49.5731	42.5868	37.8178	55.2321	53.4395	61.7438	71.2712	55.3836
29	3.4798	5.86794	11.5706	0.432901	4.16544	9.09131	54.1553	45.5131	39.2558	61.6466	57.9325	72.1073	76.9431	57.3408
30	3.61008	5.75519	11.6905	-0.20732	4.38969	9.78406	63.1605	53.8708	42.0552	64.1115	65.4797	82.427	83.9202	63.4238
31	4.29721	6.14453	12.216	0.787078	4.85845	9.54272	68.0937	58.5767	44.2871	71.0154	71.6405	90.5148	90.5902	68.7205
32	4.19541	6.16343	13.238	0.934297	4.91699	9.97246	71.0933	62.2429	47.0697	76.7621	77.3928	99.4337	92.6605	70.6541
33	3.44771	6.58967	13.9446	1.74155	5.78871	10.5312	73.2504	65.5289	50.3085	84.7445	79.9267	111.055	97.1745	73.9182
34	3.74004	4.55797	13.6505	1.17894	5.81954	11.6203	80.7444	73.6024	52.9627	89.4938	89.8691	128.055	105.421	82.9804
35	4.02691	4.75753	13.8282	1.51314	6.11258	11.6625	88.7143	76.2789	56.0921	97.9295	101.254	135.513	112.596	91.7306
36	2.78091	6.6583	14.9361	1.99053	5.75453	12.8153	93.6367	82.6376	58.9476	103.836	105.887	143.819	119.84	97.1925
37	2.75233	6.79129	15.0261	2.26492	4.58162	13.1417	100.578	88.9837	62.5537	110.269	117.617	158.636	132.447	106.522
38	2.51632	7.05973	15.9361	2.64809	4.63525	12.8631	108.128	94.5671	64.1825	116.704	126.26	167.411	144.457	110.771
39	2.85161	7.9919	15.9298	3.24672	4.80945	12.672	109.888	99.1062	65.294	121.75	132.401	173.887	147.349	117.441
40	4.54371	10.0623	17.7025	3.45594	6.20135	14.4309	118.4	100.312	70.8487	128.462	142.919	177.375	152.709	122.177
41	5.28434	10.2406	17.1458	5.58846	8.68684	14.6121	124.266	105.817	72.5205	131.871	153.652	190.513	162.615	130.698
42	6.44611	10.9145	17.719	5.72602	8.7162	15.5176	130.318	109.959	74.8713	136.708	160.132	202.822	176.857	137.98
43	6.02513	10.6169	18.0838	5.69746	9.33329	15.9361	134.185	113.206	77.3331	139.186	166.884	210.77	187.323	143.589
44	6.65236	11.2311	19.3028	5.95834	11.147	16.329	140.526	121.473	80.7151	144.515	177.744	225.398	197.766	152.336
45	6.90443	11.2261	19.2166	6.1633	10.5478	16.8093	145.91	125.088	85.2522	152.228	184.036	234.461	209.144	158.216
46	7.59366	11.6349	19.8275	7.29634	11.1441	16.1441	147.678	127.566	87.397	156.684	194.729	246.786	219.629	161.914
47	8.67274	13.5221	23.2372	9.18136	12.1947	18.65	151.658	131.275	90.5689	162.705	201.185	252.3	224.392	166.414
48	10.1464	13.646	23.6892	9.36848	13.6277	19.8253	158.918	137.648	93.4578	166.854	213.131	267.598	239.251	173.342
49	10.2991	14.2698	24.1878	10.3075	14.0153	20.2633	162.082	142.295	94.5237	174.273	225.68	275.762	249.105	178.089
50	9.50494	13.7233	23.968	9.11823	13.9232	19.6531	167.174	142.607	93.5239	181	229.497	286.5	259.58	182.442
51	9.63438	13.9795	26.684	10.5302	15.5756	21.2644	175.561	147.308	97.983	188.591	241.336	303.765	274.112	193.335
52	10.1555	13.429	27.3446	10.326	15.9403	22.2415	178.81	153.117	99.1748	191.93	248.553	317.896	282.75	197.568
53	10.2758	14.9357	27.6078	11.4373	16.695	22.0438	183.924	151.593	102.18	202.11	252.867	329.037	290.277	203.298
54	10.2755	16.6021	27.6836	13.1926	18.0912	23.6816	186.988	155.896	103.353	210.179	266.192	336.042	295.261	209.594
55	8.70118	15.45	26.9111	12.2911	17.0397	23.0646	192.329	159.395	105.716	217.118	280.103	354.23	307.3	215.939
56	9.11763	15.4151	27.5089	12.1034	16.8812	22.954	197.511	164.132	108.046	228.513	293.852	369.842	321.488	224.114
57	7.48298	16.5318	27.2586	12.1296	16.0158	24.4102	202.195	167.04	108.737	233.46	294.311	376.612	332.915	232.188

## Sheet: Fig_5_f
Day	CTRL						STZ Low				STZ High
0-11	0.09557	0.2146	0.1001	0.05107	0.04205	0.1156	0.3895	0.08812	0.4656	0.2952	0.3081	0.1311	0.2977	0.3959
29-57	0.335	0.4675	0.6692	0.5274	0.5667	0.5704	5.285	4.284	2.582	5.776	8.594	10.52	9.416	6.234

## Sheet: Fig_5_g
ZT Hour	Control						STZ - Low				STZ - High
1	-0.0644	-0.0521	-0.1484	0.0931	-0.0202	-0.0004	0.0342	-0.049	0.0764	0.0079	0.0774	-0.0871	-0.0969	0.0348
2	-0.0655	-0.0485	-0.1397	-0.0731	-0.1105	-0.0655	-0.1582	-0.0836	-0.0775	-0.1137	-0.1209	-0.0907	-0.1048	-0.0605
3	-0.0499	-0.0491	-0.0224	-0.0064	-0.0661	0.0046	0.0383	-0.1188	-0.2223	-0.1513	-0.0946	0.0002	0.0589	-0.078
4	-0.0899	-0.1264	-0.0956	-0.1343	-0.0746	-0.114	-0.0855	-0.0893	-0.0682	-0.0991	-0.0478	-0.0606	-0.1247	-0.12
5	-0.1621	-0.123	-0.04	-0.0243	-0.0807	-0.1072	0.0005	-0.0512	-0.1172	-0.0082	-0.0343	-0.1939	-0.1613	-0.2182
6	-0.0569	-0.1149	-0.0658	-0.0794	0.0527	-0.0932	-0.0549	-0.0703	-0.1549	-0.0619	-0.0454	-0.1089	-0.0639	-0.0785
7	-0.1244	0.0402	-0.1307	0.0156	-0.0348	-0.0397	-0.095	-0.0658	-0.0444	-0.0628	-0.0463	-0.0573	-0.0747	-0.0377
8	-0.0738	-0.0297	-0.0613	-0.0712	-0.1178	0.0018	0.0181	-0.025	-0.0933	-0.0254	-0.0601	0.0656	-0.0693	0.0198
9	-0.0661	-0.0715	-0.0627	-0.0234	-0.0807	0.0164	0.0019	-0.0486	0.0334	-0.0074	0.0549	0.0166	-0.0184	-0.0384
10	0.0914	0.0626	0.0017	-0.0474	0.024	0.0433	-0.0618	-0.0177	-0.0392	0.0498	-0.032	-0.0364	-0.049	0.035
11	0.0439	0.0095	0.1469	0.0412	-0.0478	-0.1012	0.0654	0.0457	0.0302	-0.0505	0.0383	0.0432	0.0547	0.0482
12	0.0005	0.1075	0.0992	-0.0314	0.1064	0.0628	0.0401	0.1547	0.1696	0.0199	-0.0295	0.0628	0.0182	-0.0304
13	0.0836	0.1703	0.1849	0.2426	0.1593	0.2653	0.1341	0.1342	0.2502	0.171	0.1495	0.2711	0.1706	0.1103
14	0.1644	0.1725	0.0946	0.1	0.1232	0.1849	0.1816	0.1987	0.2236	0.1299	0.2251	0.1821	0.2354	0.2327
15	0.1553	0.0855	0.0919	0.0904	0.0547	0.1091	0.0778	0.1798	0.1466	0.1294	0.1072	0.2914	0.0267	0.1143
16	0.1103	-0.0165	0.0887	0.094	0.0268	0.1276	0.0497	0.1354	0.0316	0.1155	0.0321	0.0686	0.0611	0.098
17	0.0728	0.058	-0.0277	0.0571	0.0506	0.1194	0.0516	0.1016	0.0844	0.0892	0.0253	-0.0253	0.0937	0.0699
18	0.0887	0.1187	-0.0273	0.0026	0.0141	-0.1477	0.0877	0.0579	0.1729	0.1054	0.0634	-0.0256	0.0297	0.0635
19	0.079	0.0381	-0.0647	-0.0943	0.0225	-0.0135	-0.0245	-0.0869	0.1363	-0.0179	0.1163	0.0566	0.1414	-0.0063
20	0.008	-0.0044	0.0446	-0.0379	0.0401	-0.0514	-0.0404	-0.07	-0.0851	0.1058	0.0493	-0.0606	0.1572	0.0483
21	-0.0524	-0.0481	-0.0052	-0.0005	-0.004	-0.057	-0.0025	-0.0185	-0.085	0.0363	0.0025	0.036	0.026	0.119
22	-0.0348	-0.0352	-0.0085	-0.0671	-0.0941	0.0354	-0.0397	0.0375	-0.0825	-0.0369	-0.0967	-0.0178	-0.1013	-0.0356
23	-0.0029	-0.0046	0.1424	0.0365	-0.0124	0.0106	0.044	0.0312	-0.0455	-0.1052	-0.1488	-0.1011	0.0205	0.0095
24	0.0588	0.0623	0.1972	0.1253	0.1233	0.0463	0.0939	-0.1132	0.1555	0.1715	0.1239	-0.0922	0.1745	0.1229

## Sheet: Fig_5_h
ZT Hour	Control						STZ - Low				STZ - High
1	-0.1158	0.0933	-0.1154	-0.0365	-0.0151	0.0033	0.0614	-0.0697	-0.1278	-0.0121	-0.0153	-0.2931	-0.2197	-0.0578
2	-0.1379	-0.1564	0.0234	-0.0328	-0.084	-0.006	-0.0359	-0.1178	-0.2691	-0.0635	0.1066	-0.2763	-0.0556	-0.2047
3	-0.0143	-0.0893	0.1467	-0.1292	-0.1236	-0.0991	0.0921	-0.2095	-0.2702	-0.0674	-0.1241	-0.1531	-0.0341	-0.0474
4	-0.1758	-0.3145	-0.1934	-0.1812	-0.168	-0.1584	-0.2582	-0.1854	-0.2966	-0.0568	-0.2336	-0.1622	-0.2321	-0.1867
5	-0.1417	-0.16	-0.1806	-0.2822	-0.061	-0.0858	-0.2226	-0.2042	-0.2005	-0.1874	-0.2356	-0.2392	-0.1616	-0.1384
6	-0.2704	-0.0661	-0.0098	-0.2883	-0.0388	-0.0336	-0.1539	-0.0341	0.2349	0.0114	-0.1316	-0.0724	0.0117	0.0392
7	0.0457	0.0226	-0.0471	0.0601	0.04	0.06	0.127	-0.0068	0.3696	0.1127	0.1221	-0.0242	0.0677	0.0969
8	-0.0353	-0.0293	-0.018	0.0835	0.0094	-0.0587	-0.1483	-0.0248	-0.1393	-0.0821	-0.1287	-0.1337	-0.064	0.0118
9	-0.0424	-0.0439	-0.0878	-0.0976	-0.1288	-0.1014	0.0373	-0.0674	-0.0992	-0.0684	-0.029	-0.1033	-0.0151	0.0355
10	-0.0124	-0.0586	-0.1144	-0.0994	-0.0481	-0.1313	-0.0657	-0.081	-0.0488	-0.0643	-0.0609	-0.0057	-0.0276	-0.0488
11	-0.0889	-0.0079	0.0096	0.0121	-0.0324	-0.0792	-0.0049	0.0254	-0.0106	0.0889	-0.0733	-0.0843	0.0193	0.0205
12	-0.0051	0.033	0.063	-0.0547	0.0624	-0.0748	0.0043	0.0163	0.0053	0.0637	-0.1104	0.0845	0.0731	-0.0984
13	0.1035	0.0639	0.2263	0.302	0.1199	0.2265	0.1085	-0.0739	0.2812	0.1216	0.2225	0.0934	0.1892	0.0842
14	0.1545	0.0471	0.1523	0.109	0.1113	0.2567	0.0356	0.2095	0.4282	0.0816	0.079	0.1551	0.1059	0.1177
15	0.1103	0.0427	0.0126	0.0734	0.0355	0.0811	0.0447	0.1159	0.0141	0.1864	0.2025	0.1731	0.0375	0.0729
16	0.1384	0.0964	0.2546	-0.0018	0.0431	0.0237	0.2057	0.2006	0.1009	0.0432	0.1536	-0.0499	0.2624	0.1784
17	0.1109	0.1566	0.0508	0.086	0.0139	0.1545	0.3072	0.1867	0.412	0.1362	0.0145	0.1069	0.2779	0.1022
18	0.0414	0.0641	0.0641	0.0647	0.0624	0.1074	0.1563	0.2087	0.2642	0.338	0.3624	0.0638	0.2029	0.0975
19	-0.0109	0.1113	-0.0415	0.1436	0.1123	0.0828	0.1029	0.0479	0.177	0.1653	-0.0635	0.2213	0.1691	0.0323
20	0.1169	0.0739	0.1651	0.1476	0.0134	0.0464	0.1222	-0.0026	-0.0035	-0.0283	0.1002	0.0842	0.2126	0.0835
21	0.0654	0.0875	0.0475	0.0863	0.0921	0.0598	0.0638	0.0631	-0.003	0.0324	0.1037	0.0068	0.1918	0.1431
22	0.0099	0.0593	-0.0518	-0.0764	-0.0574	-0.1003	0.0096	-0.0274	0.1653	0.0305	-0.0617	-0.0242	0.1655	0.013
23	-0.046	0.0269	0.1378	-0.0614	-0.0039	-0.0376	-0.2356	0.1122	-0.1656	0.1161	-0.1593	0.0413	0.0794	-0.0188
24	0.0071	0.056	0.0848	0.043	0.0766	0.2486	0.1733	0.2551	0.2845	0.2761	-0.0049	0.4062	0.114	0.3708

## Sheet: Fig_5_i
ZT Hour	Control						STZ - Low				STZ - High
1	-0.0906	-0.037	-0.1184	-0.1115	-0.0485	-0.0689	0.1697	0.2613	0.1887	0.2545	0.2016	0.2166	0.3164	0.3316
2	-0.0395	-0.135	-0.0579	-0.077	-0.105	-0.0375	0.1329	0.0418	0.0879	0.1722	0.2077	0.5316	0.2059	0.0424
3	-0.0341	-0.0892	-0.1543	-0.0298	-0.0231	-0.0641	0.1596	0.134	0.0681	0.0803	0.0987	0.4899	0.3321	-0.0242
4	-0.0762	-0.0445	-0.0915	0.0182	-0.0594	-0.0477	0.0117	-0.0082	0.0074	0.0116	-0.0188	0.4643	0.1381	-0.085
5	0.0349	-0.0364	-0.0488	-0.0644	-0.0263	-0.0473	-0.1179	-0.0761	-0.0365	-0.0753	-0.1	0.0225	0.0134	-0.086
6	-0.0604	-0.0546	-0.159	-0.0335	-0.052	-0.0327	-0.0076	-0.1144	-0.1219	-0.0827	-0.0955	-0.0706	-0.0226	-0.1155
7	-0.0994	-0.0842	-0.0925	-0.0439	-0.0689	-0.0708	-0.0949	-0.1406	-0.2127	-0.145	-0.1465	-0.0579	0.0082	-0.0987
8	-0.0925	-0.0991	-0.114	-0.0141	-0.0955	-0.0831	-0.0831	-0.1146	-0.1704	-0.1444	-0.1696	-0.079	-0.0377	-0.0955
9	-0.0862	-0.0409	-0.0985	-0.1114	-0.0638	-0.0259	-0.0847	-0.1567	-0.1295	-0.0662	-0.0689	-0.0792	-0.0978	-0.0992
10	-0.045	-0.0255	-0.069	-0.024	-0.0248	-0.0476	-0.0183	-0.169	-0.1076	-0.0497	-0.0594	-0.1157	-0.0499	-0.0514
11	0.0389	0.0212	0.0629	0.0092	-0.0626	-0.0006	-0.0102	-0.1134	-0.0767	-0.0896	0.0234	-0.035	0.0007	0.0399
12	-0.1171	-0.0541	-0.1771	-0.2071	0.0262	0.007	-0.0208	-0.1105	-0.1813	0.1105	0.1685	0.1981	0.1814	0.0299
13	0.1762	0.1622	0.3677	0.2479	0.2348	0.2682	0.4663	0.3314	0.2891	0.6188	0.9304	0.8991	0.6332	0.5452
14	0.2071	0.1	0.2618	0.1682	0.1121	0.2227	0.3837	0.3946	0.321	0.4603	0.7977	0.9043	0.6969	0.6124
15	0.1421	0.1091	0.1549	0.1154	0.1363	0.1584	0.3286	0.3151	0.2086	0.508	0.557	0.8891	0.6858	0.5685
16	0.1225	0.1409	0.1312	0.0007	0.1645	0.077	0.4003	0.2722	0.2009	0.4477	0.7558	0.6143	0.646	0.4634
17	0.1245	0.1108	0.1635	0.125	0.1207	0.0782	0.4796	0.3585	0.2213	0.5436	0.8263	0.7539	0.7901	0.663
18	0.126	0.1376	0.2113	0.1178	0.1388	0.0266	0.5892	0.4834	0.3255	0.6523	0.8342	0.8977	0.8003	0.647
19	0.0519	0.1395	0.1007	0.1	0.1172	0.1349	0.6243	0.6566	0.4009	0.7035	0.6976	0.7533	0.6683	0.6638
20	0.0622	0.0834	0.0616	-0.0601	0.1455	0.0849	0.5924	0.5472	0.3646	0.4188	0.7272	0.8229	0.569	0.5989
21	0.034	-0.044	0.1622	-0.0994	-0.1506	-0.0446	0.3476	0.3806	0.3256	0.3949	0.3057	0.3607	0.4868	0.2147
22	-0.0902	-0.0378	-0.0134	0.0103	-0.1397	-0.1709	0.1403	0.1607	0.1077	0.2715	-0.026	0.1501	0.2429	0.0746
23	-0.0972	-0.0752	-0.044	-0.0127	-0.0434	0.024	0.0571	0.1219	-0.0087	0.1191	-0.0625	0.1017	0.1905	0.2419
24	-0.0074	0.1448	0.0918	0.2423	0.1325	0.1319	0.331	0.5513	0.3021	0.1429	0.5309	0.5421	0.5056	0.3884
