# Supplementary material for: Robust noninvasive detection of hyperglycemia in mouse models of metabolic dysregulation using the novel Urination Index biomarker
Source: Lab Anim (NY). 2025 Nov 21;54(12):379–89. doi: 10.1038/s41684-025-01648-8 (PMC12657215; doi:10.1038/s41684-025-01648-8)
Supplement: Supplementary file 11 — Statistical source data. [file 41684_2025_1648_MOESM11_ESM.xlsx]

## Sheet: Fig_6_a
Time (hours)	C9 - Mouse 1	C9 - Mouse 2	C11 - Mouse 1
0	19.6	26.6	50
1	7.8	13.4	50
2	3.9	5.3	35
3	3.6	3.8	23.5
4	11.7	7.5	14.4
5	7.7	8.7	7.4
6	3.6	4.3	5.9
7	13.3	4.9	16.9
8	5	9.1	13.8
9	19	15.1	27.1

## Sheet: Fig_6_b
Day	Cage 9 - M1	Cage 9 - M2
43	22.7	43.68
47	33.91	31.69
50	42.68	34.36
54	32.14	32.19
57	38.41	30.36
57	33.3	33.3
58	29.69	14.21
58	16.04	28.47
59	15.43	17.32
59	20.87	25.25
60	32.25	25.7
60	19.76	21.15
61	20.04	24.31
61	22.98	16.15
62	19.98	24.53
62	19.92	11.71
63	15.32	15.1
63	19.54	12.04
64	24.7	20.37
64	12.32	10.6
65	24.7	20.37
65	9.38	6.38
68	14.38	13.71

## Sheet: Fig_6_c
Day	Cage 9
43	22.7	43.68
47	33.91	31.69
50	42.68	34.36
54	32.14	32.19
57	35.855	31.83
58	22.865	21.34
59	18.15	21.285
60	26.005	23.425
61	21.51	20.23
62	19.95	18.12
63	17.43	13.57
64	18.51	15.485
65	17.04	13.375
68	14.38	13.71

## Sheet: Fig_6_d
Day	Cage 9 Baseline	Cage 9 Response
40.0417	0.571
40.0833	1.199
40.125	0.927
40.1667	1.211
40.2083	1.408
40.25	1.567
40.2917	1.452
40.3333	1.452
40.375	1.452
40.4167	2.678
40.4583	2.678
40.5	2.678
40.5417	3.027
40.5833	2.812
40.625	2.589
40.6667	2.303
40.7083	2.297
40.75	2.294
40.7917	3.13
40.8333	5.068
40.875	5.987
40.9167	7.223
40.9583	7.817
41	8.871
41.0417	9.804
41.0833	10.811
41.125	11.501
41.1667	12.446
41.2083	13.965
41.25	14.938
41.2917	14.938
41.3333	15.021
41.375	15.853
41.4167	15.853
41.4583	15.853
41.5	15.817
41.5417	15.525
41.5833	15.43
41.625	15.434
41.6667	15.24
41.7083	14.694
41.75	15.201
41.7917	16.437
41.8333	17.862
41.875	19.558
41.9167	20.985
41.9583	21.728
42	23.371
42.0417	24.278
42.0833	25.266
42.125	25.256
42.1667	25.699
42.2083	26.233
42.25	26.907
42.2917	27.153
42.3333	28.501
42.375	28.839
42.4167	28.859
42.4583	28.445
42.5	28.125
42.5417	27.966
42.5833	27.701
42.625	27.334
42.6667	26.943
42.7083	26.949
42.75	26.959
42.7917	28.612
42.8333	30.238
42.875	31.008
42.9167	31.339
42.9583	32.478
43	32.949
43.0417	32.795
43.0833	33.505
43.125	33.927
43.1667	33.632
43.2083	33.627
43.25	33.627
43.2917	33.627
43.3333	34.574
43.375	35.761
43.4167	35.946
43.4583	36.148
43.5	36.073
43.5417	36.265
43.5833	36.199
43.625	36.213
43.6667	36.187
43.7083	36.169
43.75	36.592
43.7917	37.942
43.8333	39.596
43.875	41.917
43.9167	43.782
43.9583	44.579
44	46.106
44.0417	46.612
44.0833	48.026
44.125	49.167
44.1667	48.971
44.2083	48.777
44.25	49.502
44.2917	49.93
44.3333	50.609
44.375	51.168
44.4167	51.115
44.4583	50.863
44.5	50.701
44.5417	50.402
44.5833	50.346
44.625	50.08
44.6667	49.88
44.7083	48.958
44.75	48.264
44.7917	49.747
44.8333	50.853
44.875	51.419
44.9167	51.93
44.9583	52.508
45	52.751
45.0417	53.259
45.0833	55.834
45.125	56.33
45.1667	57.216
45.2083	57.29
45.25	57.827
45.2917	57.983
45.3333	59.444
45.375	59.926
45.4167	59.743
45.4583	59.707
45.5	59.764
45.5417	59.752
45.5833	59.551
45.625	59.42
45.6667	59.355
45.7083	59.222
45.75	59.131
45.7917	59.438
45.8333	60.319
45.875	61.564
45.9167	62.405
45.9583	65.107
46	66.098
46.0417	66.849
46.0833	67.834
46.125	68.79
46.1667	69.246
46.2083	69.192
46.25	68.561
46.2917	69.234
46.3333	71.274
46.375	71.982
46.4167	72.571
46.4583	72.281
46.5	72.089
46.5417	71.728
46.5833	71.699
46.625	71.61
46.6667	71.254
46.7083	70.593
46.75	70.196
46.7917	70.57
46.8333	70.722
46.875	71.292
46.9167	70.904
46.9583	70.918
47	71.776
47.0417	72.952
47.0833	74.811
47.125	75.966
47.1667	76.203
47.2083	75.974
47.25	75.981
47.2917	75.981
47.3333	75.981
47.375	76.342
47.4167	76.876
47.4583	77.656
47.5	77.603
47.5417	77.644
47.5833	77.524
47.625	77.583
47.6667	77.683
47.7083	77.927
47.75	78.482
47.7917	80.863
47.8333	80.863
47.875	81.587
47.9167	82.069
47.9583	83.938
48	85.852
48.0417	87.431
48.0833	88.339
48.125	87.927
48.1667	87.898
48.2083	88.592
48.25	89.948
48.2917	90.818
48.3333	91.943
48.375	92.723
48.4167	93.211
48.4583	92.565
48.5	92.901
48.5417	92.732
48.5833	92.342
48.625	92.078
48.6667	91.867
48.7083	90.883
48.75	91.375
48.7917	92.395
48.8333	93.782
48.875	94.971
48.9167	94.972
48.9583	94.752
49	95.06
49.0417	95.771
49.0833	96.005
49.125	96.574
49.1667	97.028
49.2083	96.823
49.25	96.465
49.2917	97.035
49.3333	99.7
49.375	100.599
49.4167	101.253
49.4583	101.353
49.5	101.065
49.5417	100.635
49.5833	100.278
49.625	100.355
49.6667	100.014
49.7083	99.805
49.75	99.91
49.7917	100.936
49.8333	101.588
49.875	103.525
49.9167	104.788
49.9583	105.836
50	107.258
50.0417	108.45
50.0833	109.582
50.125	110.142
50.1667	110.572
50.2083	110.427
50.25	110.308
50.2917	110.308
50.3333	111.474
50.375	112.559
50.4167	112.194
50.4583	112.019
50.5	111.804
50.5417	111.934
50.5833	112.042
50.625	111.976
50.6667	111.658
50.7083	111.613
50.75	112.047
50.7917	112.905
50.8333	113.724
50.875	114.145
50.9167	114.904
50.9583	115.983
51	118.421
51.0417	118.421
51.0833	120.851
51.125	122.607
51.1667	122.814
51.2083	123.13
51.25	124.078
51.2917	124.482
51.3333	125.448
51.375	127.193
51.4167	129.15
51.4583	129.714
51.5	129.068
51.5417	128.525
51.5833	127.735
51.625	127.352
51.6667	126.808
51.7083	126.133
51.75	126.181
51.7917	127.488
51.8333	129.157
51.875	129.327
51.9167	129.981
51.9583	131.304
52	132.193
52.0417	132.867
52.0833	134.959
52.125	136.908
52.1667	137.788
52.2083	137.476
52.25	137.455
52.2917	136.547
52.3333	137.432
52.375	140.289
52.4167	143.032
52.4583	143.424
52.5	143.2
52.5417	142.863
52.5833	142.403
52.625	142.218
52.6667	141.954
52.7083	141.344
52.75	141.028
52.7917	142.665
52.8333	144.037
52.875	145.716
52.9167	144.566
52.9583	144.369
53	145.801
53.0417	147.251
53.0833	147.575
53.125	148.545
53.1667	149.74
53.2083	149.717
53.25	149.053
53.2917	148.721
53.3333	149.363
53.375	150.397
53.4167	153.935
53.4583	154.116
53.5	154.34
53.5417	154.113
53.5833	153.84
53.625	153.627
53.6667	153.468
53.7083	153.266
53.75	153.538
53.7917	154.14
53.8333	154.661
53.875	155.2
53.9167	155.236
53.9583	155.58
54	155.962
54.0417	156.575
54.0833	158.518
54.125	158.984
54.1667	158.17
54.2083	157.062
54.25	159.459
54.2917	159.459
54.3333	159.459
54.375	159.498
54.4167	160.841
54.4583	161.651
54.5	161.346
54.5417	161.042
54.5833	161.059
54.625	161.558
54.6667	161.666
54.7083	161.704
54.75	162.315
54.7917	164.205
54.8333	165.908
54.875	168.461
54.9167	169.653
54.9583	170.736
55	172.959
55.0417	174.441
55.0833	175.553
55.125	176.192
55.1667	176.101
55.2083	175.697
55.25	176.511
55.2917	177.459
55.3333	179.214
55.375	179.478
55.4167	179.591
55.4583	179.592
55.5	179.534
55.5417	179.48
55.5833	179.173
55.625	179.062
55.6667	178.707
55.7083	179.034
55.75	178.701
55.7917	179.187
55.8333	180.83
55.875	181.384
55.9167	182.008
55.9583	183.267
56	183.532
56.0417	184.393
56.0833	185.212
56.125	185.86
56.1667	186.488
56.2083	187.026
56.25	188.998
56.2917	190.272
56.3333	191.145
56.375	192.589
56.4167	194.14
56.4583	194.297
56.5	195.145
56.5417	196.243
56.5833	197.371
56.625	198.923
56.6667	199.209
56.7083	199.559
56.75	199.559
56.7917	199.559
56.8333	199.559
56.875	199.559
56.9167	199.559
56.9583	199.559
57	199.559
57.0417	199.559
57.0833	199.559
57.125	199.559
57.1667	199.559
57.2083	199.559
57.25	199.559
57.2917	199.559
57.3333	200.471
57.375	201.221
57.4167	202.06
57.4583	202.065
57.5	201.915
57.5417	201.757
57.5833	201.729
57.625	201.607
57.6667	201.964
57.7083	202.2
57.75	203.061
57.7917	203.409
57.8333	203.345
57.875	204.396
57.9167	204.928
57.9583	205.535
58	205.449
58.0417	206.539
58.0833	208.168
58.125	209.526
58.1667	210.251
58.2083	210.072
58.25	210.714
58.2917	211.619
58.3333	211.621
58.375	211.398
58.4167	211.73
58.4583	211.685
58.5	211.759
58.5417	211.645
58.5833	211.327
58.625	211.24
58.6667	210.973
58.7083		210.761
58.75		211.04
58.7917		211.736
58.8333		212.349
58.875		212.644
58.9167		213.142
58.9583		213.56
59		213.786
59.0417		214.287
59.0833		214.613
59.125		214.965
59.1667		215.106
59.2083		214.702
59.25		214.6
59.2917		214.34
59.3333		213.845
59.375		214.178
59.4167		214.186
59.4583		214.43
59.5		214.273
59.5417		213.989
59.5833		213.619
59.625		212.671
59.6667		212.624
59.7083		212.767
59.75		213.478
59.7917		214.11
59.8333		214.501
59.875		214.749
59.9167		214.021
59.9583		214.094
60		214.646
60.0417		215.129
60.0833		215.426
60.125		215.583
60.1667		215.653
60.2083		215.313
60.25		215.48
60.2917		217.252
60.3333		217.885
60.375		218.766
60.4167		218.356
60.4583		218.174
60.5		217.84
60.5417		217.538
60.5833		216.908
60.625		217.181
60.6667		216.88
60.7083		216.47
60.75		216.358
60.7917		216.655
60.8333		216.591
60.875		216.053
60.9167		217.467
60.9583		217.467
61		219.056
61.0417		218.739
61.0833		218.749
61.125		216.673
61.1667		216.224
61.2083		217.116
61.25		217.116
61.2917		217.116
61.3333		217.396
61.375		216.752
61.4167		216.317
61.4583		216.356
61.5		216.752
61.5417		217.347
61.5833		217.428
61.625		217.414
61.6667		217.2
61.7083		217.175
61.75		217.389
61.7917		217.455
61.8333		217.979
61.875		218.799
61.9167		219.156
61.9583		219.888
62		221.727
62.0417		221.886
62.0833		221.523
62.125		221.018
62.1667		221.849
62.2083		221.394
62.25		221.806
62.2917		222.044
62.3333		221.878
62.375		222.092
62.4167		222.156
62.4583		223.245
62.5		224.431
62.5417		224.371
62.5833		224.512
62.625		224.091
62.6667		223.602
62.7083		223.833
62.75		224.205
62.7917		224.329
62.8333		224.206
62.875		224.423
62.9167		225.198
62.9583		225.951
63		226.089
63.0417		226.508
63.0833		226.557
63.125		226.784
63.1667		227.148
63.2083		227.493
63.25		227.682
63.2917		227.682
63.3333		226.984
63.375		226.9
63.4167		226.301
63.4583		226.112
63.5		226.368
63.5417		226.496
63.5833		226.694
63.625		226.301
63.6667		226.11
63.7083		225.242
63.75		225.035
63.7917		224.44
63.8333		224.627
63.875		225.367
63.9167		225.367
63.9583		225.686
64		226.311
64.0417		226.989
64.0833		226.784
64.125		226.576
64.1667		226.183
64.2083		225.425
64.25		225.704
64.2917		225.704
64.3333		226.356
64.375		226.581
64.4167		226.741
64.4583		226.773
64.5		226.674
64.5417		226.538
64.5833		226.31
64.625		226.476
64.6667		226.347
64.7083		226.231
64.75		226.345
64.7917		226.594
64.8333		227.484
64.875		228.818
64.9167		229.61
64.9583		229.774
65		230.316
65.0417		230.46
65.0833		230.736
65.125		230.787
65.1667		231.123
65.2083		230.733
65.25		230.378
65.2917		230.378
65.3333		232.144
65.375		231.875
65.4167		231.656
65.4583		231.54
65.5		231.54
65.5417		231.54
65.5833		231.297
65.625		231.459
65.6667		232.179
65.7083		232.815
65.75		232.551
65.7917		232.61
65.8333		232.024
65.875		232.485
65.9167		232.901
65.9583		233.27
66		234.161
66.0417		233.63
66.0833		233.264
66.125		233.268
66.1667		232.994
66.2083		232.486
66.25		232.08
66.2917		232.104
66.3333		231.769
66.375		231.619
66.4167		232.144
66.4583		231.939
66.5		231.642
66.5417		231.834
66.5833		231.693
66.625		231.465
66.6667		231.453
66.7083		231.206
66.75		230.683
66.7917		231.271
66.8333		232.266
66.875		233.188
66.9167		233.634
66.9583		233.472
67		233.751
67.0417		234.731
67.0833		234.978
67.125		235.096
67.1667		234.995
67.2083		235.709
67.25		236.92
67.2917		237.224
67.3333		237.56
67.375		237.53
67.4167		237.236
67.4583		237.156
67.5		237.074
67.5417		236.986
67.5833		236.834
67.625		236.685
67.6667		235.915
67.7083		235.513
67.75		235.385
67.7917		235.69
67.8333		235.961
67.875		237.522
67.9167		237.66
67.9583		238.538
68		239.903
68.0417		240.25
68.0833		240.472
68.125		240.784
68.1667		240.284
68.2083		240.667
68.25		241.542
68.2917		241.542
68.3333		241.542
68.375		241.718
68.4167		241.718
68.4583		241.493
68.5		241.096
68.5417		240.937
68.5833		241.869
68.625		241.869
68.6667		241.806
68.7083		241.819
68.75		241.673
68.7917		242.166
68.8333		243.023
68.875		243.476
68.9167		243.737
68.9583		244.67
69		245.2
69.0417		245.723
69.0833		245.957
69.125		246.591
69.1667		247.348
69.2083		247.951
69.25		248.49
69.2917		248.449
69.3333		248.456
69.375		248.289
69.4167		248.204
69.4583		248.671
69.5		248.362
69.5417		247.986
69.5833		247.859
69.625		247.787
69.6667		247.635
69.7083		247.523
69.75		246.996
69.7917		247.635
69.8333		247.635
69.875		248.868
69.9167		249.846
69.9583		250.665
70		250.938

## Sheet: Fig_6_e
Simple linear regression	Cage 9 pre day 59	Cage 9 post day 59
Best-fit values
Slope	11.65	3.146
Std. Error
Slope	0.03314	0.0373

## Sheet: Fig_6_f
ZT	CTRL Day 50-64															Cage 9 pre day 59															Cage 9 post day 59
1	-0.11189	-0.22005	-0.05243	-0.22842	-0.48714	0.25614	-0.07853	-0.85521	0.26228	0.12418	0.0159	-0.65463	0.26656	0.19472	-0.17227	0.428268	0.155385	0.673559	0	0.870405	0.569827	0	0.404226	-0.90786	-0.33167	0	0.948616	1.27476	0	0.905384	-0.25964	1.77206	0	0.238055	0	0	0	0.023954	0.304057	0	-0.04085
2	0.137465	-0.30254	-0.18467	-0.19583	-0.28775	-0.0703	-0.27902	0.377714	0.052291	-0.19666	-0.11448	-0.02274	-0.0106	-0.156	0.122449	0.679092	1.46179	2.03993	0	1.1248	2.66559	1.16647	0.965721	0.884656	0.641424	0	1.75449	0.872325	0.911779	0.001836	-0.49557	0.632446	0.27997	-0.1656	-0.69785	0.651765	1.76559	-0.33455	0.335861	0	0.006762
3	-0.58089	0.132937	-0.05332	0.060543	-0.30901	-0.12078	-0.24923	-0.01226	-0.10081	-0.01973	-0.12112	0.004259	-0.25112	0.09983	-0.25212	0.559352	0.481527	0.708046	0.361188	0.779783	0.898458	1.08453	1.74462	2.85737	1.03423	0.039195	0.26444	1.44406	0.750585	-0.22358	0.333522	0.881251	-0.64408	0.213147	-0.08465	0.225052	-0.26923	-0.15058	-0.03024	0.176216	-0.16742
4	-0.2576	0.2937	-0.02477	0.009407	0.132547	-0.12473	-0.03423	-0.35761	-0.11962	-0.03208	-0.24024	-0.04839	0.00894	0.00668	-0.1238	-0.05338	-0.18331	0.589149	0.533629	0.487577	0.654559	-0.36514	1.9572	2.7427	3.53816	1.34258	0.112801	1.55163	0.838781	0.3327	0.00782	-0.41033	-0.43517	0.064039	-0.59914	0.159698	-0.21835	0.525258	-0.29366	0	-0.08518
5	-0.19785	0.306852	0.088758	-0.16964	0.659216	0.010969	-0.15346	-0.15195	-0.006	-0.12149	-0.18886	-0.11424	0.215181	-0.14424	-0.12128	-0.25206	-0.03577	-0.29078	0.78046	-0.64611	0.099225	-0.17513	0.564369	0.392647	0.181157	0.810277	0.00118	0.156272	0.005023	-0.04511	0.244102	-0.18162	0.039045	1.08932	-0.18902	0.032173	-0.11662	-0.20442	-0.07992	-0.22512	0.467438
6	-0.12503	-0.17087	0.023662	-0.18841	0.4857	-0.12295	0.022276	-0.15534	-0.20222	-0.11834	-0.07041	-0.15097	-0.14512	-0.1226	-0.07702	-0.16197	0.05736	-0.1912	-0.0536	0.336253	-0.28736	-0.21499	-0.64622	-0.22484	0.224027	-0.30547	-0.0587	0.848197	-0.1495	0.074	-0.15749	-0.33463	0.396347	1.18596	0.256808	-0.09829	0	-0.29727	-0.08254	-0.39746	-0.30937
7	0.158079	-0.18849	-0.12501	-0.16386	-0.32702	-0.12048	-0.01582	0.064643	0.082655	0.030209	-0.15712	-0.10223	0.026375	-0.00596	-0.14789	-0.29854	-0.01161	-0.36167	0.0407	-0.16901	-0.43	0.130683	-0.54318	-0.33674	-0.22781	-0.30339	-0.05398	1.0978	-0.15825	-0.11406	-0.2837	-0.30176	0.594884	-0.05948	0.127777	-0.13627	0	0.192123	-0.08821	-0.15904	-0.3759
8	0.037123	-0.22771	-0.1509	-0.17138	-0.25856	0.185158	-0.14381	-0.20477	-0.08615	-0.00369	0.002296	-0.04165	-0.0133	-0.10214	-0.13157	-0.05682	-0.20176	-0.02849	-0.11947	-0.3902	-0.35684	0.107657	-0.78994	-0.46014	-0.27219	0.017194	-0.30627	1.12885	-0.02818	-0.31845	-0.37035	-0.6298	0.081093	0.140259	0.198296	-0.22773	-0.24252	-0.14122	-0.15116	0.932111	-0.12711
9	-0.08708	-0.0144	-0.0627	-0.14344	-0.15707	-0.08817	-0.02925	-0.07653	-0.05881	-0.06536	-0.0799	-0.03312	-0.04634	-0.04211	-0.07991	-0.26536	-0.13068	-0.08881	0.058589	-0.26342	0.076472	-0.066	-0.38312	-0.18436	-0.21334	0.498823	-0.11136	1.55106	-0.12234	-0.08635	-0.94746	0.27285	-0.01361	-0.42101	-0.39332	0.1654	0.162198	-0.2278	-0.14901	0	-0.07188
10	-0.15991	-0.20962	-0.13471	-0.13316	-0.16649	-0.02192	-0.11916	-0.11844	0.053183	0.00961	-0.07801	-0.07951	-0.17135	-0.01294	-0.05014	-0.19996	-0.06462	-0.35651	0.099943	-0.21116	-0.34115	-0.31824	-0.54402	-0.2648	-0.15944	0.107669	-0.35505	0.286332	0.357035	-0.26791	-0.0469	-0.30048	-0.21475	-0.48868	-0.19063	-0.12922	0.719251	-0.01277	-0.77019	-0.06287	-0.1514
11	0.038568	-0.07846	-0.06014	-0.02611	-0.03946	0.101768	0.157068	-0.00413	-0.11262	-0.07996	-0.14689	-0.10985	-0.05642	-0.33242	-0.26877	-0.92235	-0.13375	-0.66096	0.243963	-0.98377	-0.20844	-0.04484	-0.67497	-0.60979	-0.20138	0.037799	0.327304	0.349883	0.235915	-0.21106	0.142211	-0.41055	-0.02436	0.231099	-0.86879	-0.11607	0.636566	-0.2463	-0.40169	0.012545	-0.112
12	0.074004	0.071035	0.136173	0.213557	-0.23452	-0.31184	-0.1773	0.09043	-0.22193	-0.23119	-0.10981	-0.12301	-0.05664	0.158309	0.134713	-0.69371	-0.09106	-0.39697	0.55499	0.49205	0.104467	0.433744	0.048175	-0.31551	0.271586	0.61176	-0.33352	0	0.861444	0.278768	0.710913	-0.11134	0.213389	0.371953	-0.20685	0.114819	-0.26403	-0.52327	-0.12839	-0.14511	-0.52736
13	0.468418	0.327275	0.448295	0.31969	-0.04004	0.23947	0.327353	0.192602	0.177021	0.278141	0.269017	0.228205	0.25826	0.166235	0.247084	1.48252	0.307343	0.374133	2.38159	1.01961	1.02576	0.858871	1.30733	1.63649	0.602229	1.88948	0.486735	0	0.348124	0.695516	0.632116	0.296982	0.066091	0.124219	-0.5945	0.248708	0.058576	0.587852	0.304822	0.49261	0.638499
14	0.062486	0.210259	0.049405	0.230045	-0.00845	0.281724	0.216486	0.115096	0.382252	0.221414	0.288269	0.032905	0.218075	0.044626	0.013044	1.10635	0.881073	0.151502	0	1.38715	0.652695	0.818202	1.6689	1.37218	0.521212	1.70359	1.64274	0	-0.064	0.613607	0.391584	-0.06489	0.524226	-0.12309	0.186643	0.890388	-0.58609	0.994784	0.271581	0.856921	0
15	0.11763	0.129907	0.255859	0.275362	0.041798	0.076403	0.154277	0.046687	0.155089	0.180043	0.082419	0.106661	0.14127	0.101701	-0.00688	0.566355	1.24495	0.570531	0.723984	1.18902	1.93644	0.421209	0.169411	1.67931	0.539248	2.55207	0.55393	0	1.05065	0.294815	0.247991	-0.53737	0.820272	0.216939	0.739683	1.33365	0.461779	0.922017	1.56074	0.45284	1.23321
16	0.210788	0.089775	0.255594	-0.0135	0.008904	0.001252	-0.02721	0.033522	0.26861	0.079164	0.147848	0.087913	0.133219	0.060176	0.080887	0.510846	0.841276	-0.38814	0.482213	0.001353	1.26363	0.759176	0.654963	-1.14991	0.035075	1.19237	0.623533	0	0.531876	0.497617	-0.72867	1.41391	0.356646	0.775037	0	0.791506	0.416005	0.446584	0.137878	0.260839	0.978658
17	0.226991	0.185466	0.254739	0.172029	0.160127	0.140536	0.131207	0.226609	0.169791	0.239452	0.185324	0.058197	0.047113	0.045843	0.166987	0.577705	2.70127	0.014058	1.86845	-0.22043	1.04736	1.07931	1.32268	-0.19704	0.344663	1.08302	1.25883	0	0.607366	0.41791	0.073209	0	0.732549	0.752741	0.319125	0.164803	0.368945	-0.1627	0.877604	0.933332	0.818497
18	0.309411	0.016254	0.235485	0.214304	0.000462	0.288951	0.230462	0.06539	-0.0367	0.360245	0.25569	0.237083	0.15384	0.14442	0.167058	0.243515	0.991613	0.858342	1.91403	0.30852	1.42252	2.43796	0.888753	1.4313	0.381986	2.22305	0.265406	0	-0.08591	0.225937	0.552638	1.58872	1.83834	0.138214	0.62546	0.541407	0.890305	0.279897	1.36498	0.530449	0.273069
19	0.026276	0.105606	0.191672	0.261235	0.163923	0.061514	0.327615	0.239913	0.321713	0.242818	0.432711	-0.01043	0.325859	0.034179	-0.06132	0.507777	0.751348	1.17513	1.57944	0.710513	1.1914	0	0.673757	1.45024	0.612312	1.48194	0.860995	0	1.08985	0.500987	0.483035	-0.3166	0.158913	0.418882	0.677994	0.14389	-0.53078	0.979617	0.346944	0.522733	0.927663
20	-0.25476	0.189044	-0.0063	0.089057	0.079975	0.256009	0.14426	0.095672	0.091893	0.15289	0.168491	0.125082	0.112739	0.20335	-0.08224	2.57469	0.98422	1.85936	0.907557	0.234372	1.13233	2.42941	2.09215	0.32412	1.94389	1.11193	0.81881	0	1.62908	0.326597	0.296099	0.010129	-0.36234	0.049294	-0.20558	0.276072	-0.36592	0.246803	0.222562	0.23361	-0.06685
21	-0.21631	-0.0183	-0.034	-0.13153	0.234472	-0.09517	0.171032	0.010927	-0.12217	-0.06977	0.007925	0.112322	0.10833	0.034719	-0.01469	0.496193	0.956039	1.15536	-0.41174	0.56897	0.560356	1.75663	1.94945	0.970301	0.465647	0.639239	0.648603	0	1.35773	0.351303	0.15756	-2.07582	-0.5054	0.226947	-0.20714	0.051381	0.003741	0.118558	0.311348	0.634244	-0.25479
22	-0.06681	-0.01011	-0.08952	-0.23634	0.044038	-0.27494	-0.03111	-0.19289	-0.19183	-0.11862	0.003108	-0.16137	-0.1471	-0.0183	0.011402	0.885737	0.456721	0.237132	-0.02862	0.453753	0.429298	0.206446	0.87958	1.19481	-0.81374	-0.09064	0.627691	0	0.725138	0.141607	0.069631	-0.4497	0.830612	0.364113	-0.39388	0.335477	-0.27328	-0.10138	-0.50001	0.757479	-0.00285
23	0.268163	-0.0493	0.029021	0.009627	-0.55533	-0.06966	-0.0189	-0.15596	0.061121	0.00069	-0.38391	-0.15393	-0.01015	-0.1047	0.086759	0.074542	-0.05411	-0.22921	0.693095	-0.20546	-0.14495	0.31574	-0.31149	-0.02356	-1.10824	-0.40422	0.537646	0	-0.17848	-0.40432	-0.33979	0.892136	-0.45422	0.344566	-0.75774	-0.3894	-0.50868	0.714427	0.383403	0.602547	-0.47179
24	0.04311	-0.03066	0.112467	0.129405	0.213435	0.208672	-0.16775	0.010672	0.033487	0.089633	-0.20115	0.121117	-0.06022	-0.00903	0.110837	0.536756	-0.6317	0.007044	1.35647	-0.35762	-0.11878	0.948491	-0.0214	-0.66351	2.39686	0.813616	1.97188	0	0.641626	-0.10175	0.167413	0	0.411611	0.189264	0.279154	-0.35499	-0.40587	1.21075	0.875188	0.539279	0.178548

## Sheet: Fig_6_g
Day	Cage 11 - M1	Cage 11 - M2
43	49.95	30.25
47	49.95	32.8
50	45.74	28.59
54	47.29	18.54
57	49.96	23.2
57	33.3	20.26
58	44.4	21.37
58	41.96	35.08
59	44.4	18.87
59	32.47	21.37
60	44.4	18.59
60	34.63	21.76
61	44.4	18.37
61	37.35	16.04
62	43.62	15.93
62	32.41	16.04
63	44.4	16.1
63	28.47	18.87
64	44.4	14.76
64	15.6	14.82
65	44.4	14.76
65	13.26	9.77
68	24.2	16.71

## Sheet: Fig_6_h
Day	Cage 11
43	49.95	30.25
47	49.95	32.8
50	45.74	28.59
54	47.29	18.54
57	41.63	21.73
58	43.18	28.225
59	38.435	20.12
60	39.515	20.175
61	40.875	17.205
62	38.015	15.985
63	36.435	17.485
64	30	14.79
65	28.83	12.265
68	24.2	16.71

## Sheet: Fig_6_i
Day	Cage 11 Baseline	Cage 11 Response
40.0417	1.277
40.0833	1.84
40.125	2.965
40.1667	3.045
40.2083	3.16
40.25	3.151
40.2917	3.596
40.3333	3.596
40.375	3.596
40.4167	4.488
40.4583	4.71
40.5	4.667
40.5417	4.518
40.5833	4.567
40.625	4.69
40.6667	4.596
40.7083	4.427
40.75	4.792
40.7917	5.51
40.8333	6.037
40.875	6.766
40.9167	7.605
40.9583	8.636
41	9.487
41.0417	10.411
41.0833	11.563
41.125	11.358
41.1667	11.366
41.2083	12.139
41.25	12.832
41.2917	12.832
41.3333	12.832
41.375	13.064
41.4167	13.064
41.4583	13.064
41.5	14.572
41.5417	14.435
41.5833	14.738
41.625	14.961
41.6667	15.559
41.7083	15.621
41.75	16.136
41.7917	17.112
41.8333	17.856
41.875	18.869
41.9167	19.558
41.9583	20.455
42	21.554
42.0417	22.696
42.0833	23.78
42.125	24.678
42.1667	25.236
42.2083	25.415
42.25	26.048
42.2917	26.239
42.3333	26.844
42.375	27.077
42.4167	27.312
42.4583	27.72
42.5	28.814
42.5417	29.32
42.5833	29.64
42.625	29.45
42.6667	29.598
42.7083	29.792
42.75	29.876
42.7917	30.296
42.8333	31.509
42.875	32.721
42.9167	33.867
42.9583	34.66
43	34.66
43.0417	36.329
43.0833	36.329
43.125	37.058
43.1667	37.559
43.2083	37.997
43.25	37.997
43.2917	37.997
43.3333	38.455
43.375	38.99
43.4167	39.103
43.4583	39.189
43.5	39.281
43.5417	39.236
43.5833	39.167
43.625	39.512
43.6667	39.521
43.7083	39.595
43.75	39.776
43.7917	40.463
43.8333	41.298
43.875	41.807
43.9167	42.581
43.9583	43.221
44	44.187
44.0417	45.326
44.0833	45.984
44.125	46.123
44.1667	46.755
44.2083	46.891
44.25	47.594
44.2917	47.464
44.3333	48.057
44.375	47.939
44.4167	48.571
44.4583	49.649
44.5	49.724
44.5417	49.725
44.5833	49.369
44.625	49.172
44.6667	49.066
44.7083	49.216
44.75	49.183
44.7917	49.906
44.8333	51.02
44.875	52.271
44.9167	53.32
44.9583	53.32
45	54.728
45.0417	55.768
45.0833	56.194
45.125	56.689
45.1667	57.138
45.2083	57.758
45.25	59.132
45.2917	60.517
45.3333	61.159
45.375	60.978
45.4167	60.865
45.4583	60.554
45.5	61.102
45.5417	61.593
45.5833	62.014
45.625	62.141
45.6667	62.906
45.7083	63.169
45.75	63.21
45.7917	64.286
45.8333	65.256
45.875	65.72
45.9167	66.367
45.9583	67.29
46	68.586
46.0417	68.644
46.0833	69.202
46.125	70.002
46.1667	69.984
46.2083	70.718
46.25	70.967
46.2917	70.988
46.3333	70.693
46.375	71.512
46.4167	71.345
46.4583	70.741
46.5	71.586
46.5417	72.908
46.5833	72.565
46.625	71.604
46.6667	71.03
46.7083	70.777
46.75	70.711
46.7917	71.188
46.8333	72.066
46.875	72.167
46.9167	72.065
46.9583	72.953
47	72.723
47.0417	73.088
47.0833	74.056
47.125	73.601
47.1667	74.265
47.2083	73.991
47.25	73.642
47.2917	73.642
47.3333	73.642
47.375	74.339
47.4167	75.093
47.4583	76.134
47.5	76.349
47.5417	76.957
47.5833	77.228
47.625	77.419
47.6667	77.707
47.7083	77.89
47.75	78.144
47.7917	79.545
47.8333	80.745
47.875	82.206
47.9167	83.843
47.9583	85.096
48	85.096
48.0417	86.25
48.0833	87.469
48.125	88.006
48.1667	88.516
48.2083	90.152
48.25	91.688
48.2917	92.704
48.3333	92.766
48.375	92.766
48.4167	92.28
48.4583	91.787
48.5	91.208
48.5417	90.931
48.5833	90.839
48.625	91
48.6667	90.289
48.7083	90.213
48.75	90.06
48.7917	90.398
48.8333	91.237
48.875	91.713
48.9167	92.334
48.9583	92.504
49	94.829
49.0417	96.774
49.0833	98.01
49.125	99.026
49.1667	100.601
49.2083	100.173
49.25	101.222
49.2917	101.124
49.3333	102.192
49.375	102.066
49.4167	101.582
49.4583	101.595
49.5	101.062
49.5417	100.367
49.5833	99.7
49.625	99.462
49.6667	99.734
49.7083	99.887
49.75	99.64
49.7917	99.245
49.8333	100.77
49.875	103.303
49.9167	103.76
49.9583	105.131
50	106.428
50.0417	107.081
50.0833	108.093
50.125	109.176
50.1667	109.967
50.2083	110.022
50.25	109.821
50.2917	109.821
50.3333	109.821
50.375	110.842
50.4167	111.486
50.4583	111.608
50.5	111.538
50.5417	111.697
50.5833	111.949
50.625	112.16
50.6667	112.563
50.7083	112.42
50.75	112.943
50.7917	114.057
50.8333	114.973
50.875	116.48
50.9167	117.033
50.9583	118.92
51	119.924
51.0417	120.449
51.0833	121.127
51.125	121.906
51.1667	122.791
51.2083	123.225
51.25	123.886
51.2917	124.555
51.3333	124.856
51.375	125.119
51.4167	125.566
51.4583	126.036
51.5	126.07
51.5417	126.334
51.5833	126.438
51.625	126.2
51.6667	126.083
51.7083	126.156
51.75	126.539
51.7917	128.024
51.8333	129.169
51.875	129.896
51.9167	130.779
51.9583	131.545
52	133.498
52.0417	134.034
52.0833	133.77
52.125	133.579
52.1667	133.819
52.2083	134.318
52.25	134.664
52.2917	134.57
52.3333	134.599
52.375	134.595
52.4167	134.85
52.4583	135.412
52.5	134.708
52.5417	134.582
52.5833	134.504
52.625	134.401
52.6667	134.497
52.7083	134.527
52.75	135.163
52.7917	136.577
52.8333	137.686
52.875	138.027
52.9167	138.352
52.9583	139.175
53	140.094
53.0417	139.921
53.0833	140.168
53.125	141.217
53.1667	142.303
53.2083	142.06
53.25	142.741
53.2917	143.044
53.3333	142.423
53.375	142.434
53.4167	142.618
53.4583	142.357
53.5	142.235
53.5417	141.771
53.5833	141.577
53.625	141.295
53.6667	140.969
53.7083	140.975
53.75	140.823
53.7917	141.123
53.8333	141.563
53.875	141.979
53.9167	142.671
53.9583	142.771
54	143.359
54.0417	144.075
54.0833	144.753
54.125	144.416
54.1667	144.42
54.2083	144.561
54.25	145.622
54.2917	145.622
54.3333	145.622
54.375	145.76
54.4167	146.407
54.4583	147.053
54.5	147.219
54.5417	147.535
54.5833	147.36
54.625	147.461
54.6667	147.34
54.7083	147.75
54.75	148.396
54.7917	149.337
54.8333	150.073
54.875	150.854
54.9167	151.308
54.9583	152.468
55	153.988
55.0417	154.667
55.0833	155.562
55.125	156.151
55.1667	156.421
55.2083	156.723
55.25	156.974
55.2917	157.7
55.3333	158.728
55.375	159.148
55.4167	159.725
55.4583	159.551
55.5	159.257
55.5417	159.043
55.5833	158.768
55.625	158.36
55.6667	158.704
55.7083	158.877
55.75	159.683
55.7917	161.176
55.8333	162.124
55.875	163.233
55.9167	164.678
55.9583	165.833
56	166.998
56.0417	167.775
56.0833	168.057
56.125	169.531
56.1667	170.068
56.2083	170.235
56.25	171.387
56.2917	171.534
56.3333	172.047
56.375	172.756
56.4167	173.281
56.4583	172.966
56.5	173.446
56.5417	174.371
56.5833	175.662
56.625	176.439
56.6667	176.547
56.7083	176.815
56.75	177.873
56.7917	179.148
56.8333	179.246
56.875	179.942
56.9167	180.252
56.9583	180.586
57	180.764
57.0417	181.886
57.0833	182.765
57.125	183.508
57.1667	183.508
57.2083	184.24
57.25	184.876
57.2917	184.876
57.3333	184.876
57.375	185.17
57.4167	184.971
57.4583	185.011
57.5	184.872
57.5417	184.843
57.5833	185.313
57.625	185.139
57.6667	185.254
57.7083	185.672
57.75	186.727
57.7917	187.602
57.8333	187.817
57.875	188.675
57.9167	188.924
57.9583	189.413
58	189.793
58.0417	191.155
58.0833	192.012
58.125	192.552
58.1667	193.54
58.2083	194.137
58.25	195.046
58.2917	195.849
58.3333	196.402
58.375	196.913
58.4167	198.205
58.4583	199.61
58.5	199.929
58.5417	199.411
58.5833	199.476
58.625	199.858
58.6667	200.148
58.7083	201.526
58.75	202.793
58.7917	202.767
58.8333	202.949
58.875	203.143
58.9167	203.545
58.9583	202.921
59	203.102
59.0417	203.829
59.0833	203.888
59.125	203.94
59.1667	204.328
59.2083	205.682
59.25	205.682
59.2917	205.682
59.3333	204.7
59.375	203.196
59.4167	204.617
59.4583	205.468
59.5	206.037
59.5417	206.493
59.5833	205.762
59.625	205.818
59.6667	205.447
59.7083	205.734
59.75	208.023
59.7917	208.949
59.8333	209.121
59.875	211.158
59.9167	210.317
59.9583	209.934
60	210.354
60.0417	211.989
60.0833	212.69
60.125	212.936
60.1667	213.17
60.2083	213.227
60.25	213.109
60.2917	213.109
60.3333	215.575
60.375	215.347
60.4167	215.586
60.4583	215.063
60.5	215.883
60.5417	215.832
60.5833	215.533
60.625	215.674
60.6667	215.939
60.7083	215.623
60.75	217.093
60.7917	218.011
60.8333	217.083
60.875	217.918
60.9167	219.217
60.9583	219.443
61	220.644
61.0417	219.154
61.0833	220.014
61.125	221.024
61.1667	221.477
61.2083	221.789
61.25	221.789
61.2917	221.789
61.3333	222.064
61.375	221.446
61.4167	221.704
61.4583	221.513
61.5	221.527
61.5417	222.023
61.5833	221.683
61.625	222.401
61.6667	223.147
61.7083	223.782
61.75	224.736
61.7917	224.834
61.8333	224.857
61.875	225.886
61.9167	227.418
61.9583	227.209
62	227.694
62.0417	227.471
62.0833	228.747
62.125	230.71
62.1667	231.997
62.2083	232.345
62.25	232.29
62.2917	233.975
62.3333	233.371
62.375	233.132
62.4167	233.537
62.4583	234.185
62.5	234.525
62.5417	235.925
62.5833	235.494
62.625	235.228
62.6667	234.993
62.7083	234.759
62.75	234.911
62.7917	235.537
62.8333	236.441
62.875	237.539
62.9167	238.772
62.9583	239.789
63	239.724
63.0417	241.013
63.0833	243.045
63.125	244.19
63.1667	244.446
63.2083	244.739
63.25	244.318
63.2917		244.417
63.3333		244.638
63.375		245.549
63.4167		246.918
63.4583		246.969
63.5		247.422
63.5417		247.821
63.5833		248.042
63.625		247.83
63.6667		246.51
63.7083		246.147
63.75		247.697
63.7917		248.747
63.8333		249.084
63.875		249.418
63.9167		249.557
63.9583		249.515
64		249.145
64.0417		250.402
64.0833		249.405
64.125		249.293
64.1667		249.801
64.2083		250.774
64.25		251.311
64.2917		251.311
64.3333		251.901
64.375		252.025
64.4167		252.792
64.4583		253.242
64.5		253.318
64.5417		253.346
64.5833		253.474
64.625		253.361
64.6667		253.664
64.7083		254.179
64.75		254.804
64.7917		254.964
64.8333		255.149
64.875		255.351
64.9167		255.706
64.9583		255.862
65		255.906
65.0417		255.573
65.0833		256.118
65.125		257.001
65.1667		257.151
65.2083		256.898
65.25		257.156
65.2917		258.768
65.3333		257.513
65.375		257.326
65.4167		258.213
65.4583		258.74
65.5		259.111
65.5417		259.053
65.5833		259.113
65.625		259.756
65.6667		259.756
65.7083		262.107
65.75		262.837
65.7917		263.231
65.8333		264.47
65.875		264.397
65.9167		264.269
65.9583		264.238
66		264.309
66.0417		266.001
66.0833		265.553
66.125		265.186
66.1667		264.939
66.2083		264.498
66.25		264.199
66.2917		264.101
66.3333		264.404
66.375		264.086
66.4167		264.23
66.4583		263.789
66.5		263.109
66.5417		262.854
66.5833		262.731
66.625		262.666
66.6667		262.648
66.7083		262.504
66.75		262.333
66.7917		262.241
66.8333		262.543
66.875		263.498
66.9167		264.11
66.9583		264.911
67		264.988
67.0417		265.105
67.0833		265.156
67.125		264.979
67.1667		264.54
67.2083		265.712
67.25		266.89
67.2917		267.946
67.3333		268.626
67.375		268.665
67.4167		268.621
67.4583		268.617
67.5		268.686
67.5417		269.071
67.5833		269.176
67.625		268.866
67.6667		268.83
67.7083		268.803
67.75		268.676
67.7917		269.557
67.8333		271.813
67.875		273.285
67.9167		274.625
67.9583		275.715
68		276.011
68.0417		276.173
68.0833		275.884
68.125		275.812
68.1667		275.448
68.2083		277.444
68.25		278.1
68.2917		278.786
68.3333		278.786
68.375		278.786
68.4167		276.264
68.4583		276.84
68.5		276.873
68.5417		276.847
68.5833		276.724
68.625		276.637
68.6667		276.521
68.7083		276.476
68.75		276.376
68.7917		276.64
68.8333		277.453
68.875		277.834
68.9167		278.007
68.9583		278.277
69		279.062
69.0417		279.18
69.0833		279.306
69.125		279.044
69.1667		278.937
69.2083		279.456
69.25		280.431
69.2917		280.589
69.3333		280.527
69.375		280.657
69.4167		280.672
69.4583		280.601
69.5		280.525
69.5417		280.443
69.5833		280.33
69.625		280.234
69.6667		280.12
69.7083		280.054
69.75		280.155
69.7917		280.661
69.8333		281.304
69.875		283.017
69.9167		285.293
69.9583		286.642
70		289.155

## Sheet: Fig_6_j
Simple linear regression	Cage 11 pre day 63	Cage 11 post day 63
Best-fit values
Slope	10.41	5.714
Std. Error
Slope	0.0183	0.07356

[truncated: 1 more sheets: Fig_6_k]
